# Supplementary material for: Gene expression differences between matched pairs of ovarian cancer patient tumors and patient-derived xenografts
Source: Sci Rep. 2019 Apr 19;9:6314. doi: 10.1038/s41598-019-42680-2 (PMC6474864; doi:10.1038/s41598-019-42680-2)
Supplement: Supplementary file 2 — supplementary tables [file 41598_2019_42680_MOESM2_ESM.xlsx]

## Sheet: Table S1
Table S1. Overview of primer sequences used for validation of RNA sequencing.
		qPCR Primers
Gene	Accession number	PCR primer sequences (5`- 3`)
FABP4	NM_001442	F	ACGAGAGGATGATAAACTGGTGG
		R	GCGAACTTCAGTCCAGGTCAAC
FAP	NM_004460	F	GGAAGTGCCTGTTCCAGCAATG
		R	TGTCTGCCAGTCTTCCCTGAAG
DCN	NM_001920	F	GCTCTCCTACATCCGCATTGCT
		R	GTCCTTTCAGGCTAGCTGCATC
PAX2	NM_003990	F	GACTATGTTCGCCTGGGAGATTC
		R	AAGGCTGCTGAACTTTGGTCCG
FOXB1	NM_012182	F	AGAAGAGGGCGAGGAAGAAG
		R	CGGGATCTTGATGAAGCAGT
SBK2	NM_001101401	F	CTCTACGAGGAAGTGCGTCCC
		R	CACAGAACTCGTACAGGAAGCC

## Sheet: Table S2
Table S2. PDX models used in this study with minimal information standard (PDX_MI)
PDX Model	77	235	291	423	431	443	454	471	503
Gender	F	F	F	F	F	F	F	F	F
Age	70	75	73	55	82	58	44	69	63
Diagnosis	Ovarian cancer	Ovarian cancer	Ovarian cancer	Ovarian cancer	Ovarian cancer	Ovarian cancer	Ovarian cancer	Ovarian cancer	Fallopian Tube Cancer
Consent	Academic	Academic	Academic	Academic	Academic	Academic	Academic	Academic	Academic
Primary tissue of origin	Ovary	Ovary	Ovary	Ovary	Ovary	Ovary	Ovary	Ovary	Fallopian tube
Collection site	Primary	Primary	Metastasis	Primary	Primary	Metastasis	Primary	Primary	Primary
Specimen collected	Ovary	Ovary	Omentum	Ovary	Ovary	Fallopian tube	Ovary	Ovary	Fallopian tube
Histology	Serous	Serous	Serous	Serous	Serous	Serous	Serous	Clear cell	Serous
Grade	3	3	3	3	3	3	4	3	3
Stage	FIGO IV	FIGO IIIC	FIGO IIIC	FIGO IIIC	FIGO IIIA1	FIGO IIIC	FIGO IIIC	FIGO IC	FIGO IIIC
Markers	N/A	N/A	N/A	N/A	N/A	N/A	N/A	N/A	N/A
Treatment	Naïve	Naïve	Naïve	Naïve	Naïve	Naïve	Naïve	Naïve	Naïve
Mouse Strain	SCID-bg	SCID-bg	SCID-bg	SCID-bg	SCID-bg	SCID-bg	SCID-bg	SCID-bg	SCID-bg
Mouse Humanized	No	No	No	No	No	No	No	No	No
Preparation	Solid Tumor	Solid Tumor	Solid Tumor	Solid Tumor	Solid Tumor	Solid Tumor	Solid Tumor	Solid Tumor	Solid Tumor
Injection site	IP	IP	IP	IP	IP	IP	IP	IP	IP
Characterization	Histology	Histology	Histology	Histology	Histology	Histology	Histology	Histology	Histology
Negative murine/EBV	Yes	Yes	Yes	Yes	Yes	Yes	Yes	Yes	Yes
Reads mapped to human (%)	74.9	91.9	85.5	74.4	85.1	69.8	81.4	87.7	54.6
Reads mapped to mouse (%)	18.4	4.6	9.8	20.3	8.5	23.1	11.7	9.1	41.9
Passage	P5	P2	P1	P1	P0	P0	P0	P1	P0

## Sheet: Table S3
Table S3. Gene annotation information and summary statistics for XDGs. “istechnical” indicates whether a gene is influenced by technical differences between bioinformatics pipeline of donor tumor and PDX. ‘XDG’ indicates whether a gene is differentially expressed between PDX and donor tumor after excluding technical differences. Column J through Q indicates whether a gene belongs to a certain gen…
Chr	GeneID	GeneName	Start	Stop	log2FoldChange	padj	DEstatus	istechnical	XDG	cell_differentiation_markers	cytokines_and_growth_factors	homeodomain_proteins	oncogenes	protein_kinases	transcription_factors	translocated_cancer_genes	tumor_suppressors	log2fc_TS_vs_TE_all	pval_TS_vs_TE_all
chr6	ENSG00000244731	C4A	31949801	31970458	-2.886	3.93785e-14	1	1	0	0	0	0	0	0	0	0	0	NA	NA
chr6	ENSG00000233627	C4A-AS1	31967753	31971298	-2.682	2.15598e-11	1	1	0	0	0	0	0	0	0	0	0	NA	NA
chr6	ENSG00000229776	C4B-AS1	32000490	32004035	-2.639	7.03667e-10	1	1	0	0	0	0	0	0	0	0	0	NA	NA
chr20	ENSG00000226608	FTLP3	4004552	4005091	-1.444	4.3264e-06	1	1	0	0	0	0	0	0	0	0	0	NA	NA
chr6	ENSG00000224389	C4B	31982539	32003195	-3.023	1.6754e-15	1	1	0	0	0	0	0	0	0	0	0	NA	NA
chr14	ENSG00000211953	IGHV3-30	106791005	106791536	-11.329	7.65571e-51	1	1	0	0	0	0	0	0	0	0	0	NA	NA
chr16	ENSG00000206172	HBA1	226679	227521	-4.852	6.62194e-11	1	1	0	0	0	0	0	0	0	0	0	NA	NA
chr14	ENSG00000270503	RP11-407N17.6	39684269	39685539	0.493	0.271931	0	1	0	0	0	0	0	0	0	0	0	NA	NA
chr3	ENSG00000269888	RP11-3P17.5	161146900	161147401	0.084	0.84546	0	1	0	0	0	0	0	0	0	0	0	NA	NA
chr19	ENSG00000269378	ITGB1P1	14732446	14733054	-0.121	0.770826	0	1	0	0	0	0	0	0	0	0	0	NA	NA
chr19	ENSG00000268034	AC005795.1	42012068	42012814	0.406	0.432475	0	1	0	0	0	0	0	0	0	0	0	NA	NA
chr19	ENSG00000268032	CTB-52I2.4	18133212	18142909	0.524	0.187852	0	1	0	0	0	0	0	0	0	0	0	NA	NA
chr5	ENSG00000264281	CTD-2031P19.4	55240458	55240856	-0.331	0.374921	0	1	0	0	0	0	0	0	0	0	0	NA	NA
chr18	ENSG00000262477	AC021224.1	29992145	29993199	0.522	0.0981667	0	1	0	0	0	0	0	0	0	0	0	NA	NA
chr16	ENSG00000261819	RP11-680G24.4	15082116	15084017	0.394	0.414737	0	1	0	0	0	0	0	0	0	0	0	NA	NA
chr18	ENSG00000260747	RP11-421N8.1	65945039	65945480	-0.064	0.921844	0	1	0	0	0	0	0	0	0	0	0	NA	NA
chr16	ENSG00000260290	CTD-2033A16.2	69790439	69791840	0.71	0.00996464	0	1	0	0	0	0	0	0	0	0	0	NA	NA
chr15	ENSG00000259781	RP11-673C5.1	71457109	71457754	0.461	0.280028	0	1	0	0	0	0	0	0	0	0	0	NA	NA
chr15	ENSG00000259480	RP11-26F2.1	23128188	23145997	0.343	0.506346	0	1	0	0	0	0	0	0	0	0	0	NA	NA
chr11	ENSG00000256745	RP11-680H20.1	93921615	93922163	0.148	0.788336	0	1	0	0	0	0	0	0	0	0	0	NA	NA
chr11	ENSG00000256167	ATF4P4	113659953	113662088	0.287	0.633066	0	1	0	0	0	0	0	0	0	0	0	NA	NA
chrX	ENSG00000255927	AC005000.1	114953100	114953685	0.173	0.737969	0	1	0	0	0	0	0	0	0	0	0	NA	NA
chr11	ENSG00000255351	RP11-567I13.1	11373973	11374854	0.314	0.531106	0	1	0	0	0	0	0	0	0	0	0	NA	NA
chr5	ENSG00000254893	RP11-466P24.2	75465911	75470171	-0.366	0.397724	0	1	0	0	0	0	0	0	0	0	0	NA	NA
chr11	ENSG00000254612	RP11-676M6.1	127810808	127811549	0.156	0.798323	0	1	0	0	0	0	0	0	0	0	0	NA	NA
chr11	ENSG00000254598	CSNK2A3	11373489	11374904	0.259	0.583475	0	1	0	0	0	0	0	0	0	0	0	NA	NA
chr8	ENSG00000254285	KRT8P3	62490779	62492230	0.645	0.0161817	0	1	0	0	0	0	0	0	0	0	0	NA	NA
chr8	ENSG00000253919	PRKRIRP7	79672377	79674666	0.361	0.455234	0	1	0	0	0	0	0	0	0	0	0	NA	NA
chr8	ENSG00000253833	RP11-367E12.4	74896728	74897118	0.02	0.980825	0	1	0	0	0	0	0	0	0	0	0	NA	NA
chr5	ENSG00000253785	CTC-308K20.3	172402514	172403377	0.39	0.435031	0	1	0	0	0	0	0	0	0	0	0	NA	NA
chr8	ENSG00000253676	TAGLN2P1	107709655	107710241	-0.202	0.756027	0	1	0	0	0	0	0	0	0	0	0	NA	NA
chr8	ENSG00000253341	RP11-730G20.2	75515479	75516479	0.343	0.508564	0	1	0	0	0	0	0	0	0	0	0	NA	NA
chr4	ENSG00000251333	RTN3P1	146296695	146297405	0.562	0.154686	0	1	0	0	0	0	0	0	0	0	0	NA	NA
chr4	ENSG00000250896	RNPS1P1	11373599	11374516	0.42	0.323279	0	1	0	0	0	0	0	0	0	0	0	NA	NA
chr4	ENSG00000250746	RP11-39C10.1	165109463	165111519	0.591	0.0437361	0	1	0	0	0	0	0	0	0	0	0	NA	NA
chr4	ENSG00000250568	RP11-333E13.2	39974748	39975062	0.155	0.812034	0	1	0	0	0	0	0	0	0	0	0	NA	NA
chr4	ENSG00000250471	GMPSP1	8176148	8176726	0.07	0.921716	0	1	0	0	0	0	0	0	0	0	0	NA	NA
chr4	ENSG00000249936	RAC1P2	46725793	46726625	-0.04	0.947744	0	1	0	0	0	0	0	0	0	0	0	NA	NA
chr4	ENSG00000249565	SERBP1P5	79102020	79103200	0.395	0.36531	0	1	0	0	0	0	0	0	0	0	0	NA	NA
chr5	ENSG00000249353	NPM1P27	93018544	93019373	0.26	0.500605	0	1	0	0	0	0	0	0	0	0	0	NA	NA
chr5	ENSG00000248223	CTD-2139B15.2	17354019	17355008	-0.409	0.110408	0	1	0	0	0	0	0	0	0	0	0	NA	NA
chr1	ENSG00000244716	RP11-20O24.4	109534878	109535489	-0.102	0.838299	0	1	0	0	0	0	0	0	0	0	0	NA	NA
chr11	ENSG00000244398	RP11-466H18.1	16996240	16996560	0.063	0.879388	0	1	0	0	0	0	0	0	0	0	0	NA	NA
chr11	ENSG00000244313	RP11-425L10.1	46450163	46450700	-0.021	0.964264	0	1	0	0	0	0	0	0	0	0	0	NA	NA
chr3	ENSG00000244171	PBX2P1	142895127	142897307	0.766	0.026008	0	1	0	0	0	0	0	0	0	0	0	NA	NA
chr4	ENSG00000243199	RP11-408P14.1	66439177	66440046	0.208	0.646073	0	1	0	0	0	0	0	0	0	0	0	NA	NA
chr5	ENSG00000242477	CTD-2161E19.1	86180048	86180698	-0.127	0.840482	0	1	0	0	0	0	0	0	0	0	0	NA	NA
chr14	ENSG00000242071	RPL7AP6	70352057	70352869	-0.007	0.98889	0	1	0	0	0	0	0	0	0	0	0	NA	NA
chr9	ENSG00000241781	AL161626.1	79186731	79186787	0.276	0.773678	0	1	0	0	0	0	0	0	0	0	0	NA	NA
chr4	ENSG00000241741	RPL7AP30	113709239	113710034	0.228	0.658844	0	1	0	0	0	0	0	0	0	0	0	NA	NA
chr3	ENSG00000241627	UBQLN4P1	148703655	148705455	0.537	0.212664	0	1	0	0	0	0	0	0	0	0	0	NA	NA
chr3	ENSG00000241506	PSMC1P1	68684856	68686175	0.564	0.064114	0	1	0	0	0	0	0	0	0	0	0	NA	NA
chr15	ENSG00000241061	RPL5P1	25154076	25154972	-0.237	0.710098	0	1	0	0	0	0	0	0	0	0	0	NA	NA
chr3	ENSG00000240567	RP11-3P17.4	161144215	161166030	0.126	0.745901	0	1	0	0	0	0	0	0	0	0	0	NA	NA
chr3	ENSG00000240489	SETP14	155705093	155705965	0.551	0.116041	0	1	0	0	0	0	0	0	0	0	0	NA	NA
chr12	ENSG00000240342	RPS2P5	118683877	118684807	-0.338	0.643099	0	1	0	0	0	0	0	0	0	0	0	NA	NA
chrX	ENSG00000238103	RPL9P7	23854761	23855459	-0.746	0.101729	0	1	0	0	0	0	0	0	0	0	0	NA	NA
chr2	ENSG00000237758	BANF1P3	231589858	231590118	0.562	0.178572	0	1	0	0	0	0	0	0	0	0	0	NA	NA
chrX	ENSG00000237506	RPSAP15	86958277	86959307	0.023	0.966938	0	1	0	0	0	0	0	0	0	0	0	NA	NA
chr12	ENSG00000237493	RP11-603J24.7	56374216	56374819	0.227	0.683032	0	1	0	0	0	0	0	0	0	0	0	NA	NA
chr4	ENSG00000237350	CDC42P6	22728998	22729573	-0.089	0.88874	0	1	0	0	0	0	0	0	0	0	0	NA	NA
chr8	ENSG00000236814	RP11-446E9.1	56962597	56963766	0.276	0.611081	0	1	0	0	0	0	0	0	0	0	0	NA	NA
chr1	ENSG00000236698	EIF1AXP1	17012116	17012550	0.105	0.874654	0	1	0	0	0	0	0	0	0	0	0	NA	NA
chr1	ENSG00000236675	MTX1P1	155200766	155204116	0.265	0.601377	0	1	0	0	0	0	0	0	0	0	0	NA	NA
chr6	ENSG00000236603	RANP1	30453717	30454367	0.493	0.173493	0	1	0	0	0	0	0	0	0	0	0	NA	NA
chr10	ENSG00000236552	RPL13AP5	98510045	98510675	-0.545	0.077823	0	1	0	0	0	0	0	0	0	0	0	NA	NA
chr11	ENSG00000236264	RPL26P30	2356362	2357006	0.307	0.521591	0	1	0	0	0	0	0	0	0	0	0	NA	NA
chr9	ENSG00000236060	HSPB1P1	74622797	74623052	0.355	0.457634	0	1	0	0	0	0	0	0	0	0	0	NA	NA
chr10	ENSG00000236058	RP11-215A21.2	120631561	120632114	-0.525	0.302359	0	1	0	0	0	0	0	0	0	0	0	NA	NA
chr17	ENSG00000235554	AC005822.1	16520162	16521195	0.377	0.420795	0	1	0	0	0	0	0	0	0	0	0	NA	NA
chr18	ENSG00000235552	RPL6P27	6462143	6463014	0.348	0.153851	0	1	0	0	0	0	0	0	0	0	0	NA	NA
chr6	ENSG00000235272	FAM103A2P	166999612	166999965	0.452	0.328931	0	1	0	0	0	0	0	0	0	0	0	NA	NA
chr6	ENSG00000235238	SUMO2P1	29603837	29604120	0.289	0.623417	0	1	0	0	0	0	0	0	0	0	0	NA	NA
chr6	ENSG00000235174	RPL39P3	74082831	74082986	-0.144	0.71707	0	1	0	0	0	0	0	0	0	0	0	NA	NA
chr20	ENSG00000235036	RP5-1099D15.1	10593509	10594877	0.923	0.0222262	0	1	0	0	0	0	0	0	0	0	0	NA	NA
chr1	ENSG00000234975	FTH1P2	228823162	228823574	-0.164	0.589978	0	1	0	0	0	0	0	0	0	0	0	NA	NA
chr11	ENSG00000234964	FABP5P7	59548786	59549195	0.309	0.615788	0	1	0	0	0	0	0	0	0	0	0	NA	NA
chr3	ENSG00000234851	RP11-3P17.3	161146915	161147398	0.125	0.747905	0	1	0	0	0	0	0	0	0	0	0	NA	NA
chrX	ENSG00000234825	XRCC6P2	149399291	149401116	0.28	0.576139	0	1	0	0	0	0	0	0	0	0	0	NA	NA
chr15	ENSG00000234797	RPS3AP6	60060543	60061347	-0.419	0.231892	0	1	0	0	0	0	0	0	0	0	0	NA	NA
chr15	ENSG00000234664	HMGN2P5	30022917	30023189	-0.021	0.977664	0	1	0	0	0	0	0	0	0	0	0	NA	NA
chr14	ENSG00000234648	AL162151.3	99439651	99439808	0.031	0.950014	0	1	0	0	0	0	0	0	0	0	0	NA	NA
chr21	ENSG00000234289	H2BFS	44985070	44985529	0.593	0.200798	0	1	0	0	0	0	0	0	0	0	0	-1.56768	6.64781e-12
chr3	ENSG00000234287	RP11-761N21.2	40803036	40803290	0.277	0.574145	0	1	0	0	0	0	0	0	0	0	0	NA	NA
chr1	ENSG00000233994	GDI2P2	72740235	72740842	0.237	0.671858	0	1	0	0	0	0	0	0	0	0	0	NA	NA
chr5	ENSG00000233913	CTC-575D19.1	168043317	168044059	0.146	0.799809	0	1	0	0	0	0	0	0	0	0	0	NA	NA
chr10	ENSG00000233837	EIF3LP2	43062125	43062931	0.055	0.940529	0	1	0	0	0	0	0	0	0	0	0	NA	NA
chr7	ENSG00000233830	EIF4HP1	27497782	27498468	0.278	0.581905	0	1	0	0	0	0	0	0	0	0	0	NA	NA
chr7	ENSG00000233476	EEF1A1P6	22550231	22551618	0.221	0.593681	0	1	0	0	0	0	0	0	0	0	0	NA	NA
chr1	ENSG00000233328	PFN1P1	171639657	171640079	0.483	0.263457	0	1	0	0	0	0	0	0	0	0	0	NA	NA
chr2	ENSG00000233087	AC073869.1	132118066	132121731	0.009	0.991108	0	1	0	0	0	0	0	0	0	0	0	NA	NA
chr14	ENSG00000232573	RPL3P4	99439216	99439638	-0.179	0.618197	0	1	0	0	0	0	0	0	0	0	0	NA	NA
chrX	ENSG00000232472	EEF1B2P3	24806509	24807186	0.09	0.885702	0	1	0	0	0	0	0	0	0	0	0	NA	NA
chr2	ENSG00000232320	AC009299.5	162197325	162197837	0.12	0.860336	0	1	0	0	0	0	0	0	0	0	0	NA	NA
chr9	ENSG00000232176	RP11-146N23.1	19200333	19201044	0.023	0.98449	0	1	0	0	0	0	0	0	0	0	0	NA	NA
chr9	ENSG00000231991	ANXA2P2	33624223	33625532	0.145	0.76093	0	1	0	0	0	0	0	0	0	0	0	0.715523	0.000395943
chr1	ENSG00000231767	MIR4426	192685313	192685783	0.287	0.680113	0	1	0	0	0	0	0	0	0	0	0	NA	NA
chr2	ENSG00000231747	AC079922.2	113379386	113379744	0.043	0.954376	0	1	0	0	0	0	0	0	0	0	0	NA	NA
chr2	ENSG00000230979	AC079250.1	47917855	47918385	-0.141	0.836097	0	1	0	0	0	0	0	0	0	0	0	NA	NA
chrX	ENSG00000230629	RPS23P8	70182814	70183143	-0.269	0.51626	0	1	0	0	0	0	0	0	0	0	0	NA	NA
chr3	ENSG00000230409	TCEA1P2	37317087	37318089	0.268	0.552254	0	1	0	0	0	0	0	0	0	0	0	NA	NA
chr9	ENSG00000230207	RPL4P5	7477045	7478320	0.092	0.878131	0	1	0	0	0	0	0	0	0	0	0	NA	NA
chr2	ENSG00000230076	AC016708.2	215711852	215712169	0.15	0.80697	0	1	0	0	0	0	0	0	0	0	0	NA	NA
chr1	ENSG00000229994	RPL5P4	35816323	35817208	-0.124	0.859395	0	1	0	0	0	0	0	0	0	0	0	NA	NA
chr17	ENSG00000229944	AC004797.1	47500970	47502298	0.163	0.764367	0	1	0	0	0	0	0	0	0	0	0	NA	NA
chr10	ENSG00000229932	YWHAZP3	23425852	23426590	0.001	0.998303	0	1	0	0	0	0	0	0	0	0	0	NA	NA
chr10	ENSG00000229644	NAMPTL	36810649	36813162	-0.762	0.0488566	0	1	0	0	0	0	0	0	0	0	0	NA	NA
chr3	ENSG00000229638	RPL4P4	185135283	185136566	0.218	0.458331	0	1	0	0	0	0	0	0	0	0	0	NA	NA
chr9	ENSG00000229419	RALGAPA1P	108282409	108288640	0.472	0.343585	0	1	0	0	0	0	0	0	0	0	0	NA	NA
chr4	ENSG00000229204	PTGES3P3	170712371	170712853	-0.012	0.988825	0	1	0	0	0	0	0	0	0	0	0	NA	NA
chrX	ENSG00000229132	EIF4A1P10	91368245	91369460	0.275	0.521045	0	1	0	0	0	0	0	0	0	0	0	NA	NA
chr5	ENSG00000229119	CTB-63M22.1	165809310	165809604	0.161	0.686297	0	1	0	0	0	0	0	0	0	0	0	NA	NA
chr1	ENSG00000228929	RP11-159C21.4	53237866	53238320	-0.846	0.0428552	0	1	0	0	0	0	0	0	0	0	0	NA	NA
chr1	ENSG00000228818	RP11-567G24.1	240305970	240308689	0.561	0.23162	0	1	0	0	0	0	0	0	0	0	0	NA	NA
chr1	ENSG00000228589	SPCS2P4	28421582	28422933	0.038	0.943383	0	1	0	0	0	0	0	0	0	0	0	NA	NA
chrX	ENSG00000228532	RP1-241P17.4	114952650	114953669	0.106	0.849803	0	1	0	0	0	0	0	0	0	0	0	NA	NA
chrX	ENSG00000228519	RP11-298C3.2	25663839	25664444	0.297	0.564381	0	1	0	0	0	0	0	0	0	0	0	NA	NA
chr17	ENSG00000228218	ATF4P3	74221832	74222887	0.482	0.335627	0	1	0	0	0	0	0	0	0	0	0	NA	NA
chr6	ENSG00000227939	RPL3P2	31248094	31249296	0.23	0.623922	0	1	0	0	0	0	0	0	0	0	0	NA	NA
chr11	ENSG00000227615	RP11-864N7.2	74456761	74457159	-0.108	0.860448	0	1	0	0	0	0	0	0	0	0	0	NA	NA
chr12	ENSG00000227081	RP11-543P15.1	3320775	3321096	0.246	0.66023	0	1	0	0	0	0	0	0	0	0	0	NA	NA
chr20	ENSG00000227063	RPL41P1	21735866	21736171	-0.231	0.536382	0	1	0	0	0	0	0	0	0	0	0	NA	NA
chrX	ENSG00000227008	RP3-417G15.1	132804999	132805414	0.131	0.811902	0	1	0	0	0	0	0	0	0	0	0	NA	NA
chr6	ENSG00000226976	COX6A1P2	37012607	37013177	0.446	0.158123	0	1	0	0	0	0	0	0	0	0	0	NA	NA
chrX	ENSG00000226784	PGAM4	77223458	77225135	0.217	0.694932	0	1	0	0	0	0	0	0	0	0	0	NA	NA
chr13	ENSG00000226525	RPS7P10	22202552	22203154	0.272	0.678304	0	1	0	0	0	0	0	0	0	0	0	NA	NA
chr5	ENSG00000226221	AC022431.1	55800462	55800899	-0.12	0.795276	0	1	0	0	0	0	0	0	0	0	0	NA	NA
chr2	ENSG00000226121	AHCTF1P1	162357396	162364216	0.589	0.12979	0	1	0	0	0	0	0	0	0	0	0	NA	NA
chr7	ENSG00000226102	SEPT7P3	35985904	36013282	-0.443	0.395478	0	1	0	0	0	0	0	0	0	0	0	NA	NA
chr21	ENSG00000226054	MEMO1P1	37502669	37504208	0.101	0.868103	0	1	0	0	0	0	0	0	0	0	0	NA	NA
chr17	ENSG00000226049	TLK2P1	32363700	32366891	0.529	0.187001	0	1	0	0	0	0	0	0	0	0	0	NA	NA
chrX	ENSG00000225912	RP13-258O15.1	91931518	91931953	-0.09	0.912284	0	1	0	0	0	0	0	0	0	0	0	NA	NA
chr8	ENSG00000225259	ST13P6	134420249	134421471	0.133	0.844051	0	1	0	0	0	0	0	0	0	0	0	NA	NA
chr10	ENSG00000225137	DYNC1I2P1	52024738	52026575	-0.039	0.956212	0	1	0	0	0	0	0	0	0	0	0	NA	NA
chrX	ENSG00000225031	EIF4BP7	110862905	110864717	0.315	0.489367	0	1	0	0	0	0	0	0	0	0	0	NA	NA
chr14	ENSG00000224861	YBX1P1	66479548	66480507	0.302	0.291638	0	1	0	0	0	0	0	0	0	0	0	NA	NA
chr1	ENSG00000224837	GCSHP5	168025139	168025660	0.268	0.606639	0	1	0	0	0	0	0	0	0	0	0	NA	NA
chr3	ENSG00000224831	RP11-651P23.4	149699965	149701095	0.265	0.567724	0	1	0	0	0	0	0	0	0	0	0	NA	NA
chr15	ENSG00000224677	PDIA3P2	43941321	43941478	-0.14	0.919056	0	1	0	0	0	0	0	0	0	0	0	NA	NA
chr16	ENSG00000224631	RP11-51O6.1	61089303	61089868	0.119	0.810448	0	1	0	0	0	0	0	0	0	0	0	NA	NA
chr19	ENSG00000224543	SNRPGP15	14599758	14600691	0.265	0.613603	0	1	0	0	0	0	0	0	0	0	0	NA	NA
chr17	ENSG00000224126	UBE2SP2	18580574	18581070	0.572	0.269722	0	1	0	0	0	0	0	0	0	0	0	NA	NA
chr1	ENSG00000223612	RP11-289I10.2	148193172	148193875	0.037	0.958433	0	1	0	0	0	0	0	0	0	0	0	NA	NA
chr5	ENSG00000223361	FTH1P10	17353804	17354733	-0.335	0.17878	0	1	0	0	0	0	0	0	0	0	0	NA	NA
chr2	ENSG00000222014	RAB6C	130737235	130740311	-0.245	0.681645	0	1	0	0	0	0	0	0	0	0	0	NA	NA
chr10	ENSG00000220842	RP11-572P18.1	122114177	122114718	-0.219	0.736814	0	1	0	0	0	0	0	0	0	0	0	NA	NA
chr6	ENSG00000220583	RPL35P2	34231088	34231450	0.089	0.883657	0	1	0	0	0	0	0	0	0	0	0	NA	NA
chr1	ENSG00000219201	RP11-181C21.4	78276507	78277621	-0.047	0.946023	0	1	0	0	0	0	0	0	0	0	0	NA	NA
chr6	ENSG00000218426	RP11-475C16.1	153603422	153603868	-0.134	0.768128	0	1	0	0	0	0	0	0	0	0	0	NA	NA
chr6	ENSG00000218418	RP11-296E7.1	80774003	80779916	0.44	0.343768	0	1	0	0	0	0	0	0	0	0	0	NA	NA
chr1	ENSG00000218283	MORF4L1P1	220426912	220427878	-0.092	0.868597	0	1	0	0	0	0	0	0	0	0	0	NA	NA
chr5	ENSG00000218227	RP11-889L3.1	177482605	177483195	0.313	0.572976	0	1	0	0	0	0	0	0	0	0	0	NA	NA
chr6	ENSG00000218208	RP11-367G18.2	113902703	113903149	-0.2	0.743913	0	1	0	0	0	0	0	0	0	0	0	NA	NA
chr18	ENSG00000215492	HNRNPA1P7	29991471	29993167	0.433	0.0984152	0	1	0	0	0	0	0	0	0	0	0	NA	NA
chrY	ENSG00000215414	PSMA6P1	15398518	15399258	0.338	0.500796	0	1	0	0	0	0	0	0	0	0	0	NA	NA
chr17	ENSG00000215030	RPL13P12	17286691	17287326	-0.27	0.433559	0	1	0	0	0	0	0	0	0	0	0	NA	NA
chr5	ENSG00000214784	AC010468.1	110527924	110528740	-0.201	0.689099	0	1	0	0	0	0	0	0	0	0	0	NA	NA
chr5	ENSG00000214485	RPL7P1	149473860	149474619	-0.07	0.913019	0	1	0	0	0	0	0	0	0	0	0	NA	NA
chr11	ENSG00000214391	RP11-121L10.3	90015728	90017340	0.616	0.0159662	0	1	0	0	0	0	0	0	0	0	0	NA	NA
chr7	ENSG00000214389	RPS3AP26	98015113	98015896	-0.076	0.879858	0	1	0	0	0	0	0	0	0	0	0	NA	NA
chr19	ENSG00000214223	HNRNPA1P10	11776884	11777845	0.436	0.304474	0	1	0	0	0	0	0	0	0	0	0	NA	NA
chrX	ENSG00000213740	SERBP1P1	68003315	68004909	0.147	0.836097	0	1	0	0	0	0	0	0	0	0	0	NA	NA
chr13	ENSG00000213621	RPSAP54	21535449	21536334	0.361	0.462702	0	1	0	0	0	0	0	0	0	0	0	NA	NA
chr14	ENSG00000213598	RP11-112J1.1	59261372	59261747	0.089	0.907184	0	1	0	0	0	0	0	0	0	0	0	NA	NA
chr12	ENSG00000213443	RP11-75L1.2	9847980	9848823	0.313	0.48785	0	1	0	0	0	0	0	0	0	0	0	NA	NA
chr12	ENSG00000213442	RPL18AP3	104659056	104659669	-0.091	0.852162	0	1	0	0	0	0	0	0	0	0	0	NA	NA
chr5	ENSG00000213430	HSPD1P1	21882694	21884421	0.395	0.415157	0	1	0	0	0	0	0	0	0	0	0	NA	NA
chr17	ENSG00000213326	RPS7P11	44798948	44799533	0.252	0.553649	0	1	0	0	0	0	0	0	0	0	0	NA	NA
chr3	ENSG00000213300	HNRNPA3P6	75263782	75264787	0.403	0.22555	0	1	0	0	0	0	0	0	0	0	0	NA	NA
chr7	ENSG00000213261	AC093106.7	131346711	131347383	-0.315	0.500812	0	1	0	0	0	0	0	0	0	0	0	NA	NA
chr10	ENSG00000213260	YWHAZP5	107446080	107446809	0.618	0.116924	0	1	0	0	0	0	0	0	0	0	0	NA	NA
chr2	ENSG00000213189	BTF3L4P2	159860287	159861065	-0.021	0.975974	0	1	0	0	0	0	0	0	0	0	0	NA	NA
chr3	ENSG00000213178	RP11-641D5.1	169201459	169201868	0.131	0.733134	0	1	0	0	0	0	0	0	0	0	0	NA	NA
chr12	ENSG00000213144	RP11-64B16.2	119632655	119633199	0.578	0.257682	0	1	0	0	0	0	0	0	0	0	0	NA	NA
chr6	ENSG00000212802	RPL15P3	12514342	12515006	-0.012	0.978858	0	1	0	0	0	0	0	0	0	0	0	NA	NA
chr16	ENSG00000205609	EIF3CL	28390900	28415200	0.779	0.0603416	0	1	0	0	0	0	0	0	0	0	0	NA	NA
chr2	ENSG00000204253	HNRNPCP2	190788062	190788942	0.319	0.372256	0	1	0	0	0	0	0	0	0	0	0	NA	NA
chr21	ENSG00000198618	PPIAP22	20230097	20230594	0.231	0.506876	0	1	0	0	0	0	0	0	0	0	0	NA	NA
chr3	ENSG00000198406	BZW1P2	116364592	116365574	0.125	0.78813	0	1	0	0	0	0	0	0	0	0	0	NA	NA
chr6	ENSG00000198225	FKBP1C	63921351	63922929	-0.052	0.912284	0	1	0	0	0	0	0	0	0	0	0	NA	NA
chrX	ENSG00000197932	F8A1	154114635	154116335	0.297	0.626166	0	1	0	0	0	0	0	0	0	0	0	NA	NA
chr7	ENSG00000197258	EIF4BP6	104308196	104310023	0.299	0.56208	0	1	0	0	0	0	0	0	0	0	0	NA	NA
chr4	ENSG00000196656	AC004057.1	114135137	114138326	0.066	0.918805	0	1	0	0	0	0	0	0	0	0	0	NA	NA
chr18	ENSG00000188985	DHFRP1	23749724	23751313	0.381	0.429672	0	1	0	0	0	0	0	0	0	0	0	NA	NA
chr12	ENSG00000188375	H3F3C	31944123	31945175	0.13	0.837735	0	1	0	0	0	0	0	0	0	0	0	NA	NA
chr19	ENSG00000187534	CTC-471F3.4	40448563	40449634	0.046	0.936776	0	1	0	0	0	0	0	0	0	0	0	NA	NA
chr9	ENSG00000186940	CHCHD2P9	82006219	82006674	0.232	0.681405	0	1	0	0	0	0	0	0	0	0	0	NA	NA
chr12	ENSG00000186076	RP11-887P2.3	94034598	94035362	0.155	0.789481	0	1	0	0	0	0	0	0	0	0	0	NA	NA
chr1	ENSG00000185839	RP4-592A1.2	59096513	59097202	0.179	0.757892	0	1	0	0	0	0	0	0	0	0	0	NA	NA
chr20	ENSG00000185834	RPL12P4	53691155	53691685	-0.103	0.878431	0	1	0	0	0	0	0	0	0	0	0	NA	NA
chr5	ENSG00000185641	CTD-2287O16.1	115387607	115387986	0.005	0.995051	0	1	0	0	0	0	0	0	0	0	0	NA	NA
chr3	ENSG00000184100	BRD7P2	159818478	159820661	0.468	0.260251	0	1	0	0	0	0	0	0	0	0	0	NA	NA
chr4	ENSG00000183199	HSP90AB3P	88812995	88815167	0.552	0.0581917	0	1	0	0	0	0	0	0	0	0	0	NA	NA
chr6	ENSG00000181524	RPL24P4	42924083	42924503	0.06	0.934417	0	1	0	0	0	0	0	0	0	0	0	NA	NA
chr1	ENSG00000180867	PDIA3P1	146649692	146651206	0.205	0.500838	0	1	0	0	0	0	0	0	0	0	0	NA	NA
chr10	ENSG00000180581	SRP9P1	93565803	93567253	0.25	0.468028	0	1	0	0	0	0	0	0	0	0	0	NA	NA
chr12	ENSG00000180574	EIF2S3L	10658201	10675734	-0.055	0.937167	0	1	0	0	0	0	0	0	0	0	0	NA	NA
chr4	ENSG00000179967	PPP1R14BP3	140036084	140036528	0.541	0.184204	0	1	0	0	0	0	0	0	0	0	0	NA	NA
chr12	ENSG00000179899	PHC1P1	55804263	55808633	0.514	0.163601	0	1	0	0	0	0	0	0	0	0	0	NA	NA
chr13	ENSG00000179611	DGKZP1	44542560	44545335	0.55	0.222265	0	1	0	0	0	0	0	0	0	0	0	NA	NA
chr3	ENSG00000178660	ARMC10P1	94225610	94226464	0.04	0.957254	0	1	0	0	0	0	0	0	0	0	0	NA	NA
chr19	ENSG00000178464	CTD-2192J16.15	12754089	12754733	-0.142	0.757176	0	1	0	0	0	0	0	0	0	0	0	NA	NA
chr17	ENSG00000178082	TWF1P1	27530441	27531492	-0.177	0.752245	0	1	0	0	0	0	0	0	0	0	0	NA	NA
chr2	ENSG00000177855	CACYBPP2	184472170	184472847	-0.009	0.991916	0	1	0	0	0	0	0	0	0	0	0	NA	NA
chr17	ENSG00000174977	AC026271.5	18553508	18554855	-0.056	0.919633	0	1	0	0	0	0	0	0	0	0	0	NA	NA
chrX	ENSG00000174028	FAM3C2	23093875	23094884	0.158	0.761492	0	1	0	0	0	0	0	0	0	0	0	NA	NA
chr2	ENSG00000172974	AC007318.5	65432137	65433396	0.54	0.0591827	0	1	0	0	0	0	0	0	0	0	0	NA	NA
chr12	ENSG00000171471	MAP1LC3B2	116997186	117014425	-0.403	0.403121	0	1	0	0	0	0	0	0	0	0	0	0.0819567	0.375059
chr4	ENSG00000154608	CEP170P1	119388745	119476483	0.173	0.794245	0	1	0	0	0	0	0	0	0	0	0	NA	NA
chr13	ENSG00000151846	PABPC3	25670300	25673389	0.194	0.651318	0	1	0	0	0	0	0	0	0	0	0	0.245795	0.193069
chr1	ENSG00000137970	RPL7P9	97144430	97145176	0.045	0.923059	0	1	0	0	0	0	0	0	0	0	0	NA	NA
chr3	ENSG00000132967	HMGB1P5	22423310	22424420	0.437	0.15197	0	1	0	0	0	0	0	0	0	0	0	NA	NA
chr2	ENSG00000128692	EIF2S2P4	171608221	171609562	0.115	0.82874	0	1	0	0	0	0	0	0	0	0	0	NA	NA
chr8	ENSG00000127589	TUBBP1	30209389	30211034	0.567	0.0260268	0	1	0	0	0	0	0	0	0	0	0	NA	NA
chr4	ENSG00000124399	RP11-663P9.2	43900474	43901368	-0.205	0.734618	0	1	0	0	0	0	0	0	0	0	0	NA	NA
chr19	ENSG00000273318	AC018755.2	52196614	52197610	1.354	0.00105557	1	0	1	0	0	0	0	0	0	0	0	NA	NA
chr3	ENSG00000273261	RP11-531F16.4	182639028	182639726	-1.637	0.00371902	1	0	1	0	0	0	0	0	0	0	0	NA	NA
chr14	ENSG00000273259	RP11-986E7.7	95058395	95090983	-2.386	1.19664e-07	1	0	1	0	0	0	0	0	0	0	0	NA	NA
chr1	ENSG00000273112	RP11-25K21.6	161482966	161574889	-8.29	2.05234e-25	1	0	1	0	0	0	0	0	0	0	0	NA	NA
chr12	ENSG00000273079	GRIN2B	13693165	14133053	1.344	0.0151835	1	0	1	0	0	0	0	0	0	0	0	-0.0196429	0.755673
chr22	ENSG00000272872	LL22NC03-N14H11.1	16154073	16154766	1.083	0.0107849	1	0	1	0	0	0	0	0	0	0	0	NA	NA
chr12	ENSG00000272849	RP11-347I19.8	122235417	122239878	1.34	0.00604378	1	0	1	0	0	0	0	0	0	0	0	NA	NA
chr6	ENSG00000272841	RP3-428L16.2	161411350	161413374	-1.028	0.0324826	1	0	1	0	0	0	0	0	0	0	0	NA	NA
chr3	ENSG00000272761	RP11-572C15.6	112315641	112320749	-3.161	4.24511e-09	1	0	1	0	0	0	0	0	0	0	0	NA	NA
chr3	ENSG00000272700	RP11-245C23.3	178954479	178955163	-1.038	0.0393209	1	0	1	0	0	0	0	0	0	0	0	NA	NA
chr13	ENSG00000272695	GAS6-AS2	114567141	114569806	-1.485	0.0352101	1	0	1	0	0	0	0	0	0	0	0	NA	NA
chr1	ENSG00000272579	RP11-101E13.5	193059996	193060686	-1.04	0.0479681	1	0	1	0	0	0	0	0	0	0	0	NA	NA
chr5	ENSG00000272234	CTD-2325A15.5	42806496	42807099	-1.334	0.00160008	1	0	1	0	0	0	0	0	0	0	0	NA	NA
chr6	ENSG00000272168	CASC15	21665003	22214734	-1.418	0.0296084	1	0	1	0	0	0	0	0	0	0	0	NA	NA
chr1	ENSG00000272141	RP11-465B22.8	1104737	1105723	1.672	0.00105667	1	0	1	0	0	0	0	0	0	0	0	NA	NA
chr2	ENSG00000271894	RP11-482H16.1	56374765	56613306	-2.173	0.000457203	1	0	1	0	0	0	0	0	0	0	0	NA	NA
chr20	ENSG00000271774	RP4-678D15.1	51872518	52103813	-1.534	0.0351318	1	0	1	0	0	0	0	0	0	0	0	NA	NA
chr6	ENSG00000271581	XXbac-BPG248L24.12	31324424	31325414	-1.822	5.34555e-07	1	0	1	0	0	0	0	0	0	0	0	NA	NA
chr7	ENSG00000271529	CICP14	128296016	128298845	1.362	4.11547e-05	1	0	1	0	0	0	0	0	0	0	0	NA	NA
chr12	ENSG00000271090	AC012531.23	54350318	54352745	-11.507	7.71356e-13	1	0	1	0	0	0	0	0	0	0	0	NA	NA
chr8	ENSG00000270132	WISP1-OT1	134241299	134241940	-5.81	7.54472e-22	1	0	1	0	0	0	0	0	0	0	0	NA	NA
chr10	ENSG00000270075	RP11-127L20.5	106071899	106073639	-1.808	0.0007458	1	0	1	0	0	0	0	0	0	0	0	NA	NA
chr14	ENSG00000269963	RP11-73M18.9	104179904	104180586	1.463	0.000256962	1	0	1	0	0	0	0	0	0	0	0	NA	NA
chr16	ENSG00000269937	RP11-20I23.8	2611472	2615097	1.002	0.0128341	1	0	1	0	0	0	0	0	0	0	0	NA	NA
chr3	ENSG00000269728	RP11-145M9.4	179113877	179115965	-2.594	1.11834e-08	1	0	1	0	0	0	0	0	0	0	0	NA	NA
chr17	ENSG00000269657	AC079210.1	66539369	66542970	-1.124	0.0111949	1	0	1	0	0	0	0	0	0	0	0	NA	NA
chr5	ENSG00000269636	AC010441.1	150157867	150176297	-1.357	6.44904e-05	1	0	1	0	0	0	0	0	0	0	0	NA	NA
chr10	ENSG00000269515	AL137026.1	44873687	44878739	-2.987	3.4053e-06	1	0	1	0	0	0	0	0	0	0	0	NA	NA
chr19	ENSG00000269416	CTB-175P5.4	23582035	23598877	1.243	0.00680621	1	0	1	0	0	0	0	0	0	0	0	NA	NA
chr19	ENSG00000269404	SPIB	50922195	50934570	-2.137	0.01137	1	0	1	0	0	0	0	0	1	0	0	-0.327917	1.41398e-05
chr5	ENSG00000269215	AC008964.1	39105358	39107350	-7.554	9.22257e-12	1	0	1	0	0	0	0	0	0	0	0	NA	NA
chr1	ENSG00000269113	TRABD2B	48226200	48462567	-2.038	0.0369469	1	0	1	0	0	0	0	0	0	0	0	0.178993	0.00179341
chr19	ENSG00000268658	LINC00664	21666176	21686040	1.013	0.0161623	1	0	1	0	0	0	0	0	0	0	0	NA	NA
chr9	ENSG00000267987	AL161784.1	124103625	124110410	-1.463	0.00127795	1	0	1	0	0	0	0	0	0	0	0	NA	NA
chr22	ENSG00000267954	AP000349.1	24124467	24126145	-3.772	2.77402e-30	1	0	1	0	0	0	0	0	0	0	0	NA	NA
chr17	ENSG00000267801	RP11-552F3.9	73872453	73875627	-1.263	0.0477598	1	0	1	0	0	0	0	0	0	0	0	NA	NA
chr19	ENSG00000267607	CTD-2369P2.8	10396477	10399695	-1.864	0.00021604	1	0	1	0	0	0	0	0	0	0	0	NA	NA
chr17	ENSG00000267601	RP11-323N12.5	76851560	76851926	-1.004	0.000316252	1	0	1	0	0	0	0	0	0	0	0	NA	NA
chr19	ENSG00000267467	APOC4	45445495	45452820	-5.948	3.14366e-12	1	0	1	0	0	0	0	0	0	0	0	NA	NA
chr19	ENSG00000267308	AC004510.3	15937855	15946663	1.117	0.0150793	1	0	1	0	0	0	0	0	0	0	0	NA	NA
chr1	ENSG00000267272	LINC01140	87595448	87634881	-1.427	0.00142225	1	0	1	0	0	0	0	0	0	0	0	0.331798	9.34343e-06
chr19	ENSG00000267255	CTB-50L17.5	4429686	4430931	1.01	0.0301797	1	0	1	0	0	0	0	0	0	0	0	NA	NA
chr19	ENSG00000267169	CTB-55O6.12	14247991	14282079	1.064	0.00216607	1	0	1	0	0	0	0	0	0	0	0	NA	NA
chr19	ENSG00000267053	CTD-3162L10.1	36795482	36803570	1.008	0.032689	1	0	1	0	0	0	0	0	0	0	0	NA	NA
chr18	ENSG00000267013	CTD-2171N6.1	52773135	52791537	-7.387	2.00898e-19	1	0	1	0	0	0	0	0	0	0	0	NA	NA
chr17	ENSG00000266999	AC015849.16	34220711	34238027	1.359	0.00255485	1	0	1	0	0	0	0	0	0	0	0	NA	NA
chr17	ENSG00000266956	CTB-186H2.3	34310692	34317306	-6.325	8.85632e-14	1	0	1	0	0	0	0	0	0	0	0	NA	NA
chr17	ENSG00000266830	CTD-2008P7.8	26573480	26575032	2.267	0.00815166	1	0	1	0	0	0	0	0	0	0	0	NA	NA
chr18	ENSG00000266283	RP11-627G18.1	19780582	19785192	-2.705	0.00246788	1	0	1	0	0	0	0	0	0	0	0	NA	NA
chr17	ENSG00000266241	MIR5047	62497332	62497431	1.294	0.00153073	1	0	1	0	0	0	0	0	0	0	0	NA	NA
chr8	ENSG00000265660	MIR4664	144815253	144815323	1.382	0.000742863	1	0	1	0	0	0	0	0	0	0	0	NA	NA
chr8	ENSG00000265393	CTD-2517M22.17	145737950	145739056	1.125	0.0124056	1	0	1	0	0	0	0	0	0	0	0	NA	NA
chr17	ENSG00000265118	CTD-2370N5.3	29632231	29645849	-8.473	2.40107e-25	1	0	1	0	0	0	0	0	0	0	0	NA	NA
chr17	ENSG00000264177	RP1-37N7.1	18283169	18292298	1.444	0.00165366	1	0	1	0	0	0	0	0	0	0	0	NA	NA
chr11	ENSG00000263873	RP11-334E6.12	119288661	119289824	-2.225	0.0386025	1	0	1	0	0	0	0	0	0	0	0	NA	NA
chr17	ENSG00000263647	RP11-927P21.5	62758030	62758828	1.027	0.0179109	1	0	1	0	0	0	0	0	0	0	0	NA	NA
chr18	ENSG00000263424	CTD-2541J13.2	65173826	65181267	-1.174	0.00214933	1	0	1	0	0	0	0	0	0	0	0	NA	NA
chr17	ENSG00000262884	CTD-3060P21.1	2865542	2869189	1.505	0.00246788	1	0	1	0	0	0	0	0	0	0	0	NA	NA
chr16	ENSG00000261416	RP11-455F5.5	30194826	30196278	-1.239	0.0332031	1	0	1	0	0	0	0	0	0	0	0	NA	NA
chr16	ENSG00000261359	C16orf98	31213206	31214773	-1.273	0.0193162	1	0	1	0	0	0	0	0	0	0	0	NA	NA
chr11	ENSG00000261276	RP11-554A11.5	68771862	68772568	-1.776	0.0275132	1	0	1	0	0	0	0	0	0	0	0	NA	NA
chr6	ENSG00000261116	RP3-523K23.2	54807965	54809897	-2.252	0.0275143	1	0	1	0	0	0	0	0	0	0	0	NA	NA
chr16	ENSG00000261052	SULT1A3	30205754	30215631	1.071	0.0370583	1	0	1	0	0	0	0	0	0	0	0	NA	NA
chr17	ENSG00000261040	CTD-2319I12.1	58160927	58169246	-1.227	0.0107511	1	0	1	0	0	0	0	0	0	0	0	NA	NA
chr20	ENSG00000260903	XKR7	30555805	30591190	1.343	0.0358875	1	0	1	0	0	0	0	0	0	0	0	-0.00959763	0.925109
chr16	ENSG00000260874	RP11-715J22.4	2506253	2509980	1.093	0.00173035	1	0	1	0	0	0	0	0	0	0	0	NA	NA
chr11	ENSG00000260401	RP11-800A3.4	72950020	72953380	1.538	2.15197e-05	1	0	1	0	0	0	0	0	0	0	0	NA	NA
chr3	ENSG00000260261	RP11-480A16.1	195676059	195679566	1.119	0.0426617	1	0	1	0	0	0	0	0	0	0	0	NA	NA
chr4	ENSG00000260244	RP11-588K22.2	156655600	156658214	-2.177	0.0107389	1	0	1	0	0	0	0	0	0	0	0	NA	NA
chr15	ENSG00000260170	RP11-96O20.4	45879549	45968512	-1.298	0.00100449	1	0	1	0	0	0	0	0	0	0	0	NA	NA
chr3	ENSG00000259976	RP11-553L6.5	114033348	114035026	-1.332	0.00101485	1	0	1	0	0	0	0	0	0	0	0	NA	NA
chr12	ENSG00000259884	RP11-1100L3.8	52452243	52453287	-1.85	0.00014859	1	0	1	0	0	0	0	0	0	0	0	NA	NA
chr15	ENSG00000259583	RP11-66B24.4	101433945	101459488	-1.354	0.0112135	1	0	1	0	0	0	0	0	0	0	0	NA	NA
chr15	ENSG00000259342	RP11-519G16.5	45722850	45734006	-2.213	2.63022e-06	1	0	1	0	0	0	0	0	0	0	0	NA	NA
chr15	ENSG00000259279	CTD-2033D15.1	39885781	39886432	-3.159	1.00782e-09	1	0	1	0	0	0	0	0	0	0	0	NA	NA
chr15	ENSG00000259172	RP11-299G20.2	101835624	101845942	-1.746	0.000380626	1	0	1	0	0	0	0	0	0	0	0	NA	NA
chr11	ENSG00000259159	MFRP	119209652	119217368	-3.121	7.64274e-05	1	0	1	0	0	0	0	0	0	0	0	NA	NA
chr14	ENSG00000259007	RP11-463J10.3	52433721	52436518	-4.339	1.49879e-06	1	0	1	0	0	0	0	0	0	0	0	NA	NA
chr14	ENSG00000258813	RP11-109N23.4	73525139	73526123	1.232	0.000898397	1	0	1	0	0	0	0	0	0	0	0	NA	NA
chr12	ENSG00000258794	RP11-313F23.5	34361350	34362610	1.14	0.0054685	1	0	1	0	0	0	0	0	0	0	0	NA	NA
chr14	ENSG00000258559	AC005519.4	74755830	74761128	1.248	0.0322186	1	0	1	0	0	0	0	0	0	0	0	NA	NA
chr2	ENSG00000258395	RP11-65I12.1	113998307	113998987	2.009	4.24435e-05	1	0	1	0	0	0	0	0	0	0	0	NA	NA
chr7	ENSG00000258227	CLEC5A	141627157	141646807	-8.726	8.99948e-19	1	0	1	0	0	0	0	0	0	0	0	0.763854	0.00712929
chr12	ENSG00000258086	RP11-753H16.5	54747576	54860769	-2.16	0.00165565	1	0	1	0	0	0	0	0	0	0	0	NA	NA
chr12	ENSG00000257764	RP11-1143G9.4	69747273	69748005	-7.526	2.78718e-39	1	0	1	0	0	0	0	0	0	0	0	NA	NA
chr12	ENSG00000257042	RP11-993B23.3	28111450	28122746	-3.354	1.03509e-09	1	0	1	0	0	0	0	0	0	0	0	NA	NA
chr16	ENSG00000257017	HP	72088491	72094954	-2.011	0.00365228	1	0	1	0	0	0	0	0	0	0	0	-0.509479	0.228281
chr14	ENSG00000256498	AL928654.1	105861979	105862477	1.163	0.0238996	1	0	1	0	0	0	0	0	0	0	0	NA	NA
chr20	ENSG00000256492	AL118508.1	23061083	23061278	-8.648	9.11847e-15	1	0	1	0	0	0	0	0	0	0	0	NA	NA
chr5	ENSG00000256235	SMIM3	150157508	150176296	-1.358	6.33695e-05	1	0	1	0	0	0	0	0	0	0	0	2.50379	2.88305e-15
chr12	ENSG00000256164	CCND2-AS1	4357931	4385350	-4.227	3.36997e-08	1	0	1	0	0	0	0	0	0	0	0	NA	NA
chr12	ENSG00000255737	AGAP2-AS1	58120054	58122139	-3.355	2.58046e-08	1	0	1	0	0	0	0	0	0	0	0	0.2163	0.0447852
chr7	ENSG00000255690	AC005013.1	28992974	28998029	-1.131	0.00195779	1	0	1	0	0	0	0	0	0	0	0	NA	NA
chr12	ENSG00000255644	RP11-59N23.1	21912914	21919639	-2.651	0.000138345	1	0	1	0	0	0	0	0	0	0	0	NA	NA
chr22	ENSG00000255594	Z82188.1	37621304	37622035	-2.659	2.61517e-09	1	0	1	0	0	0	0	0	0	0	0	NA	NA
chr17	ENSG00000255509	RP11-445F12.1	35218935	35293960	1.374	0.00335056	1	0	1	0	0	0	0	0	0	0	0	NA	NA
chr11	ENSG00000255443	RP1-68D18.4	35231890	35236532	-2.509	9.81984e-05	1	0	1	0	0	0	0	0	0	0	0	NA	NA
chr20	ENSG00000255438	CTD-2653D5.1	46306645	46315041	-1.291	0.00863736	1	0	1	0	0	0	0	0	0	0	0	NA	NA
chr11	ENSG00000255390	RP11-732A19.5	6642682	6643553	-1.663	0.00296804	1	0	1	0	0	0	0	0	0	0	0	NA	NA
chr11	ENSG00000255282	WTAPP1	102617699	102707497	-2.392	0.000262248	1	0	1	0	0	0	0	0	0	0	0	NA	NA
chr11	ENSG00000255248	RP11-166D19.1	121899063	121987031	-1.763	0.0357708	1	0	1	0	0	0	0	0	0	0	0	NA	NA
chr11	ENSG00000255071	SAA2-SAA4	18252970	18270182	-3.399	0.000407711	1	0	1	0	0	0	0	0	0	0	0	NA	NA
chr11	ENSG00000254844	RP11-728F11.3	117689158	117693172	-1.03	0.0404262	1	0	1	0	0	0	0	0	0	0	0	NA	NA
chr22	ENSG00000254709	IGLL5	23229960	23238287	-12.343	4.36817e-115	1	0	1	0	0	0	0	0	0	0	0	NA	NA
chr15	ENSG00000254585	MAGEL2	23888691	23891175	-3.082	1.64932e-05	1	0	1	0	0	0	0	0	0	0	0	0.984977	8.81341e-08
chr8	ENSG00000254343	RP11-760H22.2	121064419	121068440	-1.419	0.00419648	1	0	1	0	0	0	0	0	0	0	0	NA	NA
chr8	ENSG00000254109	RBPMS-AS1	30239635	30242917	-1.211	0.0210251	1	0	1	0	0	0	0	0	0	0	0	-0.0350236	0.692225
chr7	ENSG00000253882	RP11-61L23.2	143339348	143534026	-1.776	0.000619639	1	0	1	0	0	0	0	0	0	0	0	NA	NA
chr8	ENSG00000253837	RP11-177H13.2	23193684	23223638	-2.33	4.45648e-05	1	0	1	0	0	0	0	0	0	0	0	NA	NA
chr14	ENSG00000253755	IGHGP	106130970	106136180	-12.861	8.69272e-53	1	0	1	0	0	0	0	0	0	0	0	NA	NA
chr7	ENSG00000253552	HOXA-AS2	27147396	27173921	-2.768	0.0344506	1	0	1	0	0	0	0	0	0	0	0	NA	NA
chr8	ENSG00000253525	CTD-2114J12.1	92169513	92170976	-1.485	0.00623497	1	0	1	0	0	0	0	0	0	0	0	NA	NA
chr14	ENSG00000253364	RP11-731F5.2	106110833	106115394	-11.754	2.65796e-31	1	0	1	0	0	0	0	0	0	0	0	NA	NA
chr8	ENSG00000253250	C8orf88	91970865	91997485	-1.697	0.0199306	1	0	1	0	0	0	0	0	0	0	0	1.22002	8.7877e-14
chr8	ENSG00000253133	RP11-360L9.4	41391674	41435887	1.095	0.00633422	1	0	1	0	0	0	0	0	0	0	0	NA	NA
chr8	ENSG00000253103	RP11-946L20.4	112111190	112248432	1.069	0.0178934	1	0	1	0	0	0	0	0	0	0	0	NA	NA
chr4	ENSG00000251442	LINC01094	79567057	79603853	-5.615	4.13983e-14	1	0	1	0	0	0	0	0	0	0	0	0.915985	0.000295103
chr11	ENSG00000251381	LINC00958	12984057	13011095	1.11	0.0219287	1	0	1	0	0	0	0	0	0	0	0	-0.127276	0.0863856
chr4	ENSG00000251095	RP11-115D19.1	90472507	90647654	-1.442	0.0441771	1	0	1	0	0	0	0	0	0	0	0	NA	NA
chr3	ENSG00000251012	RP11-484M3.5	118866222	118906654	1.216	0.00361841	1	0	1	0	0	0	0	0	0	0	0	NA	NA
chr5	ENSG00000250722	SEPP1	42799982	42887494	-1.234	0.0013218	1	0	1	0	0	0	0	0	0	0	0	NA	NA
chr7	ENSG00000250424	AQP1	30893010	30963427	-1.48	0.00891612	1	0	1	0	0	0	0	0	0	0	0	1.28274	6.67954e-11
chr5	ENSG00000250127	CTD-2117L12.1	57837394	57854070	1.277	0.0152375	1	0	1	0	0	0	0	0	0	0	0	NA	NA
chr12	ENSG00000250091	DNAH10OS	124410971	124419531	1.041	0.0124	1	0	1	0	0	0	0	0	0	0	0	NA	NA
chr5	ENSG00000250056	LINC01018	6582249	6588612	-3.205	0.000101884	1	0	1	0	0	0	0	0	0	0	0	-0.331943	4.39978e-05
chr3	ENSG00000249992	TMEM158	45265958	45267770	-3.05	1.1787e-06	1	0	1	0	0	0	0	0	0	0	0	2.63906	1.68968e-07
chr5	ENSG00000249835	VCAN-AS1	82827171	82877139	-6.569	5.9671e-07	1	0	1	0	0	0	0	0	0	0	0	NA	NA
chr5	ENSG00000249751	ECSCR	138784245	138842328	-5.777	6.28108e-12	1	0	1	0	0	0	0	0	0	0	0	1.0305	9.74232e-14
chr5	ENSG00000249430	CTD-2231H16.1	92266	139978	1.3	0.000955079	1	0	1	0	0	0	0	0	0	0	0	NA	NA
chr4	ENSG00000249242	TMEM150C	83404323	83483510	-1.538	0.000579051	1	0	1	0	0	0	0	0	0	0	0	2.11419	4.8811e-15
chr5	ENSG00000249035	CTB-113P19.1	151056506	151104343	-3.524	1.03089e-07	1	0	1	0	0	0	0	0	0	0	0	NA	NA
chr6	ENSG00000248993	XXbac-BPG181M17.5	32905141	32920899	-1.485	5.63511e-05	1	0	1	0	0	0	0	0	0	0	0	NA	NA
chr5	ENSG00000248881	CTC-366B18.2	74894307	74895205	-1.336	0.00576185	1	0	1	0	0	0	0	0	0	0	0	NA	NA
chr5	ENSG00000248596	RP11-844P9.2	175570088	175626298	1.188	0.0134181	1	0	1	0	0	0	0	0	0	0	0	NA	NA
chr4	ENSG00000248429	RP11-597D13.9	159091904	159124029	-2.362	3.818e-06	1	0	1	0	0	0	0	0	0	0	0	NA	NA
chr4	ENSG00000248329	RP11-366M4.3	165798156	165820117	-2.524	0.0251032	1	0	1	0	0	0	0	0	0	0	0	NA	NA
chr12	ENSG00000247774	PCED1B-AS1	47599681	47610239	-7.036	1.44506e-18	1	0	1	0	0	0	0	0	0	0	0	NA	NA
chr12	ENSG00000245105	A2M-AS1	9217773	9220651	-2.513	3.58515e-08	1	0	1	0	0	0	0	0	0	0	0	0.744158	2.11944e-08
chr4	ENSG00000245067	IGFBP7-AS1	57975928	58071676	-3.132	7.2814e-05	1	0	1	0	0	0	0	0	0	0	0	NA	NA
chr11	ENSG00000244953	RP11-613D13.8	43965337	43968756	-5.57	8.82993e-19	1	0	1	0	0	0	0	0	0	0	0	NA	NA
chr11	ENSG00000244734	HBB	5246694	5250625	-9.489	1.68417e-19	1	0	1	0	0	0	0	0	0	0	0	1.09597	0.000123378
chr1	ENSG00000244682	FCGR2C	161551129	161575452	-8.392	2.5734e-29	1	0	1	1	0	0	0	0	0	0	0	-0.394854	2.56284e-07
chr22	ENSG00000244486	SCARF2	20778874	20792146	-1.322	0.0078107	1	0	1	0	0	0	0	0	0	0	0	0.680764	3.1871e-14
chr19	ENSG00000244482	LILRA6	54720737	54746649	-3.785	3.53542e-11	1	0	1	1	0	0	0	0	0	0	0	-0.0528225	0.484008
chr2	ENSG00000244437	IGKV3-15	89384673	89385283	-9.564	1.19725e-21	1	0	1	0	0	0	0	0	0	0	0	NA	NA
chr6	ENSG00000244255	CFB	31895475	31919825	-1.515	6.28533e-06	1	0	1	0	0	0	0	0	0	0	0	-0.748984	5.30251e-05
chr6	ENSG00000243649	CFB	31895475	31919861	-1.492	9.60736e-06	1	0	1	0	0	0	0	0	0	0	0	-0.748984	5.30251e-05
chr2	ENSG00000243466	IGKV1-5	89246819	89247475	-13.329	7.26823e-85	1	0	1	0	0	0	0	0	0	0	0	NA	NA
chr2	ENSG00000243290	IGKV1-12	89339721	89340242	-11.974	5.76763e-35	1	0	1	0	0	0	0	0	0	0	0	NA	NA
chr7	ENSG00000242588	RP11-274B21.1	128171752	128269512	1.138	0.00586271	1	0	1	0	0	0	0	0	0	0	0	NA	NA
chr6	ENSG00000242574	HLA-DMB	32902406	32908847	-1.3	0.0004584	1	0	1	0	0	0	0	0	0	0	0	0.853389	0.000108213
chr3	ENSG00000242539	AC007620.3	179114749	179116979	-2.538	1.2747e-07	1	0	1	0	0	0	0	0	0	0	0	NA	NA
chr7	ENSG00000242294	STAG3L5P	99933702	99949523	1.221	0.0029095	1	0	1	0	0	0	0	0	0	0	0	NA	NA
chr15	ENSG00000241839	PLEKHO2	65134088	65160206	-1.086	0.000108704	1	0	1	0	0	0	0	0	0	0	0	0.441207	0.000133218
chr2	ENSG00000241755	IGKV1-9	89309479	89310012	-13.817	3.36956e-63	1	0	1	0	0	0	0	0	0	0	0	NA	NA
chr22	ENSG00000241717	VWFP1	17170993	17185367	-2.461	0.00290132	1	0	1	0	0	0	0	0	0	0	0	NA	NA
chr7	ENSG00000241644	INMT	30737601	30797218	-2.692	0.000500462	1	0	1	0	0	0	0	0	0	0	0	1.31915	8.59649e-10
chr2	ENSG00000241399	CD302	160625364	160654753	-2.684	9.49669e-12	1	0	1	1	0	0	0	0	0	0	0	NA	NA
chr13	ENSG00000241353	PPP1R2P4	46917102	47012325	-2.601	0.00236808	1	0	1	0	0	0	0	0	0	0	0	NA	NA
chr2	ENSG00000241351	IGKV3-11	89326668	89327228	-11.044	1.21993e-18	1	0	1	0	0	0	0	0	0	0	0	NA	NA
chr6	ENSG00000241287	XXbac-BPG254F23.6	32627663	32630227	-4.709	2.82461e-16	1	0	1	0	0	0	0	0	0	0	0	NA	NA
chr9	ENSG00000240979	RP11-79D8.2	82340984	82341236	-2.167	0.00280465	1	0	1	0	0	0	0	0	0	0	0	NA	NA
chr2	ENSG00000240864	IGKV1-16	89399352	89399854	-10.224	9.35248e-28	1	0	1	0	0	0	0	0	0	0	0	NA	NA
chr2	ENSG00000240834	IGKV1D-12	90198535	90199190	-9.784	5.79418e-17	1	0	1	0	0	0	0	0	0	0	0	NA	NA
chr8	ENSG00000240694	PNMA2	26362202	26371608	-1.658	0.0016348	1	0	1	0	0	0	0	0	0	0	0	0.910094	9.96962e-07
chr7	ENSG00000240583	AQP1	30893010	30965131	-2.149	0.000236305	1	0	1	0	0	0	0	0	0	0	0	1.28274	6.67954e-11
chr2	ENSG00000240382	IGKV1-17	89416833	89417335	-8.149	2.04136e-15	1	0	1	0	0	0	0	0	0	0	0	NA	NA
chr3	ENSG00000240207	RP11-379F4.4	158450052	158501859	-1.79	2.93485e-05	1	0	1	0	0	0	0	0	0	0	0	NA	NA
chr6	ENSG00000240065	PSMB9	32811913	32827362	-2.495	0.000104	1	0	1	0	0	0	0	0	0	0	0	0.300914	0.428461
chr6	ENSG00000240053	LY6G5B	31637944	31641553	1.152	0.00730579	1	0	1	0	0	0	0	0	0	0	0	NA	NA
chr2	ENSG00000240040	AC096579.13	89109984	89161075	-5.522	3.45922e-06	1	0	1	0	0	0	0	0	0	0	0	NA	NA
chr2	ENSG00000239951	IGKV3-20	89442057	89442643	-11.748	6.80074e-102	1	0	1	0	0	0	0	0	0	0	0	NA	NA
chr18	ENSG00000239780	RPLP0P11	47984257	47985165	6.237	1.36768e-07	1	0	1	0	0	0	0	0	0	0	0	NA	NA
chr22	ENSG00000239713	APOBEC3G	39436924	39483748	-1.048	0.033377	1	0	1	0	0	0	0	0	0	0	0	0.267179	0.0604734
chr10	ENSG00000238258	RP11-342D11.2	33500205	33502732	-2.047	0.00211525	1	0	1	0	0	0	0	0	0	0	0	NA	NA
chr12	ENSG00000238105	GOLGA2P5	100550135	100567437	1.208	0.00120324	1	0	1	0	0	0	0	0	0	0	0	-0.34377	0.000223928
chr6	ENSG00000237988	OR2I1P	29520996	29521943	-4.349	1.17144e-05	1	0	1	0	0	0	0	0	0	0	0	NA	NA
chr6	ENSG00000237649	KIFC1	33359313	33377701	1.015	4.88798e-05	1	0	1	0	0	0	0	0	0	0	0	-0.621218	1.6836e-08
chr6	ENSG00000237541	HLA-DQA2	32709119	32714992	-7.355	7.85767e-35	1	0	1	0	0	0	0	0	0	0	0	NA	NA
chr6	ENSG00000237234	RP1-142L7.5	112475967	112487670	-3.036	1.67184e-06	1	0	1	0	0	0	0	0	0	0	0	NA	NA
chr16	ENSG00000237172	B3GNT9	67182008	67185117	-1.091	0.00143463	1	0	1	0	0	0	0	0	0	0	0	1.77424	9.40641e-21
chr9	ENSG00000236901	MIR600HG	125871773	125877756	1.029	0.0113391	1	0	1	0	0	0	0	0	0	0	0	NA	NA
chr2	ENSG00000236841	AC007750.5	163016272	163029426	-6.493	2.04593e-22	1	0	1	0	0	0	0	0	0	0	0	NA	NA
chr11	ENSG00000235718	MFRP	119209652	119217383	-3.121	7.64274e-05	1	0	1	0	0	0	0	0	0	0	0	NA	NA
chr22	ENSG00000235568	NFAM1	42776416	42828401	-2.928	5.10945e-08	1	0	1	0	0	0	0	0	0	0	0	0.443056	8.24005e-06
chr8	ENSG00000235531	RP11-383H13.1	72740402	73030628	-4.649	1.33588e-07	1	0	1	0	0	0	0	0	0	0	0	NA	NA
chr10	ENSG00000235426	RP11-342M3.5	81142084	81169030	-1.781	0.0112912	1	0	1	0	0	0	0	0	0	0	0	NA	NA
chr22	ENSG00000235237	RP1-151B14.6	37562797	37578890	-1.584	0.00140004	1	0	1	0	0	0	0	0	0	0	0	NA	NA
chr21	ENSG00000235123	DSCAM-AS1	41755010	41757285	2.857	0.00649495	1	0	1	0	0	0	0	0	0	0	0	-0.765935	1.54993e-12
chr10	ENSG00000234961	RP11-124N14.3	17275324	17276832	-2.185	0.0307156	1	0	1	0	0	0	0	0	0	0	0	NA	NA
chr19	ENSG00000234906	APOC2	45449243	45452822	-6.072	2.5339e-14	1	0	1	0	0	0	0	0	0	0	0	0.0126341	0.844734
chr16	ENSG00000234769	WASH4P	64043	69452	1.018	0.0207009	1	0	1	0	0	0	0	0	0	0	0	NA	NA
chr6	ENSG00000234745	HLA-B	31321649	31324965	-2.026	3.49954e-05	1	0	1	0	0	0	0	0	0	0	0	0.88303	0.00444865
chr8	ENSG00000234616	JRK	143738874	143763386	1.048	1.226e-06	1	0	1	0	0	0	0	0	0	0	0	-0.0813432	0.0941285
chr7	ENSG00000234456	MAGI2-AS3	79082198	79100524	-3.678	3.96508e-08	1	0	1	0	0	0	0	0	0	0	0	1.05458	7.88801e-14
chr6	ENSG00000234188	AL121963.1	116442320	116443093	-6.522	3.09866e-13	1	0	1	0	0	0	0	0	0	0	0	NA	NA
chr10	ENSG00000233968	RP11-354E11.2	19999257	20017479	-3.273	0.000208373	1	0	1	0	0	0	0	0	0	0	0	NA	NA
chr1	ENSG00000233750	CICP27	131025	134836	1.315	0.00138573	1	0	1	0	0	0	0	0	0	0	0	NA	NA
chr13	ENSG00000233695	GAS6-AS1	114518603	114542321	-1.459	0.00236745	1	0	1	0	0	0	0	0	0	0	0	NA	NA
chr1	ENSG00000233621	LINC01137	37920480	37940012	-1	0.0296449	1	0	1	0	0	0	0	0	0	0	0	0.696206	3.95564e-08
chr1	ENSG00000232993	RP11-334A14.5	53535610	53551174	-4.005	2.83014e-08	1	0	1	0	0	0	0	0	0	0	0	NA	NA
chr13	ENSG00000232814	COL4A2-AS1	111154922	111160526	-1.006	0.00354897	1	0	1	0	0	0	0	0	0	0	0	NA	NA
chr9	ENSG00000232630	PRPS1P2	127912932	127913868	1.05	0.0436464	1	0	1	0	0	0	0	0	0	0	0	NA	NA
chr6	ENSG00000232629	HLA-DQB2	32723875	32731311	-5.608	3.52383e-22	1	0	1	0	0	0	0	0	0	0	0	-0.103016	0.320137
chr7	ENSG00000232415	CTB-51J22.1	73473906	73476614	-1.745	0.0161322	1	0	1	0	0	0	0	0	0	0	0	NA	NA
chr1	ENSG00000232335	RP11-435D7.3	36204990	36209177	1.147	0.0384232	1	0	1	0	0	0	0	0	0	0	0	NA	NA
chr17	ENSG00000232300	FAM215B	44636196	44640161	1.088	0.0169137	1	0	1	0	0	0	0	0	0	0	0	NA	NA
chr2	ENSG00000232164	AC092669.3	66610438	66619582	1.124	0.000376268	1	0	1	0	0	0	0	0	0	0	0	NA	NA
chr2	ENSG00000231486	AC096579.7	89130700	89165653	-10.392	1.02362e-14	1	0	1	0	0	0	0	0	0	0	0	NA	NA
chr14	ENSG00000231475	IGHV4-31	106805209	106805716	-7.521	7.52883e-07	1	0	1	0	0	0	0	0	0	0	0	NA	NA
chr6	ENSG00000231389	HLA-DPA1	33032346	33048552	-5.195	2.11685e-12	1	0	1	0	0	0	0	0	0	0	0	0.521805	0.103191
chr5	ENSG00000230847	RP11-195E2.1	70370052	70389020	1.101	0.0129519	1	0	1	0	0	0	0	0	0	0	0	NA	NA
chr2	ENSG00000230838	AC093850.2	216582766	216584147	-7.807	7.89607e-16	1	0	1	0	0	0	0	0	0	0	0	NA	NA
chr6	ENSG00000230795	HLA-K	29894236	29897009	-1.095	0.0318897	1	0	1	0	0	0	0	0	0	0	0	NA	NA
chr11	ENSG00000230724	LINC01001	127115	139612	1.358	0.00335232	1	0	1	0	0	0	0	0	0	0	0	NA	NA
chr1	ENSG00000230699	RP11-54O7.1	846815	850328	2.927	2.12348e-05	1	0	1	0	0	0	0	0	0	0	0	NA	NA
chr1	ENSG00000230630	DNM3OS	172109461	172113934	-3.367	4.87751e-05	1	0	1	0	0	0	0	0	0	0	0	2.60265	2.58104e-19
chr6	ENSG00000230521	HCG4P7	29855071	29856045	-1.355	0.00464644	1	0	1	0	0	0	0	0	0	0	0	NA	NA
chr6	ENSG00000229391	HLA-DRB6	32520490	32527799	-3.683	1.06996e-08	1	0	1	0	0	0	0	0	0	0	0	-0.224813	0.0600501
chr14	ENSG00000229164	TRAC	23016447	23021097	-3.787	2.0478e-06	1	0	1	0	0	0	0	0	0	0	0	0.638435	0.00967176
chr10	ENSG00000229124	VIM-AS1	17256238	17271984	-2.211	0.0291163	1	0	1	0	0	0	0	0	0	0	0	NA	NA
chr21	ENSG00000229047	AF127577.10	16333630	16336554	-1.349	0.00168183	1	0	1	0	0	0	0	0	0	0	0	NA	NA
chr7	ENSG00000228434	AC004951.6	44043645	44047465	1.229	0.00691826	1	0	1	0	0	0	0	0	0	0	0	NA	NA
chr7	ENSG00000228113	AC003991.3	87848674	87921781	-2.403	0.0036825	1	0	1	0	0	0	0	0	0	0	0	NA	NA
chr6	ENSG00000227954	RP3-323P13.2	133823390	134213074	-1.598	0.0289016	1	0	1	0	0	0	0	0	0	0	0	NA	NA
chr6	ENSG00000227766	HCG4P5	29909852	29910844	-1.271	3.58294e-06	1	0	1	0	0	0	0	0	0	0	0	NA	NA
chr9	ENSG00000227518	MIR1302-9	27657	30891	1.184	0.0434874	1	0	1	0	0	0	0	0	0	0	0	NA	NA
chr6	ENSG00000227262	HCG4B	29893760	29894750	-1.313	0.0118235	1	0	1	0	0	0	0	0	0	0	0	-0.0045948	0.963268
chr6	ENSG00000227220	RP11-69I8.3	132272086	132398533	-3.188	4.08683e-09	1	0	1	0	0	0	0	0	0	0	0	NA	NA
chr20	ENSG00000227164	AL354993.1	52105495	52106164	-1.67	0.0147396	1	0	1	0	0	0	0	0	0	0	0	NA	NA
chr17	ENSG00000227036	LINC00511	70319264	70636611	-1.368	0.0146262	1	0	1	0	0	0	0	0	0	0	0	NA	NA
chr20	ENSG00000225988	RP5-1119D9.4	9485827	9495645	-2.992	0.00585436	1	0	1	0	0	0	0	0	0	0	0	NA	NA
chr7	ENSG00000225968	ELFN1	1727755	1787590	-3.024	0.00426759	1	0	1	0	0	0	0	0	0	0	0	0.73453	5.50225e-08
chr6	ENSG00000225864	HCG4P11	29690758	29691748	-2.896	5.87628e-05	1	0	1	0	0	0	0	0	0	0	0	NA	NA
chr22	ENSG00000225783	MIAT	27042392	27072438	-2.113	0.00108563	1	0	1	0	0	0	0	0	0	0	0	-0.0685621	0.283874
chr1	ENSG00000225670	CTA-134P22.2	159165775	159177763	-2.913	8.9299e-05	1	0	1	0	0	0	0	0	0	0	0	NA	NA
chr16	ENSG00000225614	ZNF469	88493879	88507165	-4.673	1.03786e-08	1	0	1	0	0	0	0	0	0	0	0	2.20441	7.97457e-20
chr19	ENSG00000225373	WASH5P	60105	71626	1.269	0.000315495	1	0	1	0	0	0	0	0	0	0	0	NA	NA
chr1	ENSG00000225217	HSPA7	161576081	161578007	-1.953	0.0342405	1	0	1	0	0	0	0	0	0	0	0	NA	NA
chr2	ENSG00000225216	AC007362.3	206621193	206628730	-1.297	0.0289535	1	0	1	0	0	0	0	0	0	0	0	NA	NA
chr6	ENSG00000225135	RP11-361F15.2	147708800	147711601	-1.447	0.0134816	1	0	1	0	0	0	0	0	0	0	0	NA	NA
chr10	ENSG00000225119	LINC00999	38717074	38736820	1.144	0.00533705	1	0	1	0	0	0	0	0	0	0	0	NA	NA
chr9	ENSG00000225032	RP11-228B15.4	130578345	130584799	-1.351	0.000175136	1	0	1	0	0	0	0	0	0	0	0	NA	NA
chr14	ENSG00000224997	AL049840.1	104177607	104179149	1.195	0.00155635	1	0	1	0	0	0	0	0	0	0	0	NA	NA
chr19	ENSG00000224916	APOC4-APOC2	45445495	45452822	-5.948	3.13895e-12	1	0	1	0	0	0	0	0	0	0	0	NA	NA
chr7	ENSG00000224729	PCOLCE-AS1	100187025	100201829	-3.892	4.99425e-14	1	0	1	0	0	0	0	0	0	0	0	-0.219088	0.0336515
chr1	ENSG00000224717	RP11-576D8.4	205425057	205438152	1.794	0.00356076	1	0	1	0	0	0	0	0	0	0	0	NA	NA
chr14	ENSG00000224650	IGHV3-74	107218676	107219365	-5.551	2.97951e-10	1	0	1	0	0	0	0	0	0	0	0	NA	NA
chr6	ENSG00000224557	HLA-DPB2	33080228	33102442	-4.761	8.1304e-06	1	0	1	0	0	0	0	0	0	0	0	NA	NA
chr20	ENSG00000224397	RP11-290F20.3	48884023	48896332	-3.182	1.29e-05	1	0	1	0	0	0	0	0	0	0	0	NA	NA
chr14	ENSG00000224373	IGHV4-59	107081806	107083830	-5.415	4.31833e-15	1	0	1	0	0	0	0	0	0	0	0	NA	NA
chr17	ENSG00000224298	AC069363.1	34400226	34417480	-8.495	1.08422e-24	1	0	1	0	0	0	0	0	0	0	0	NA	NA
chr2	ENSG00000224041	IGKV3D-15	90153696	90154258	-10.301	7.77462e-22	1	0	1	0	0	0	0	0	0	0	0	NA	NA
chr16	ENSG00000223959	AFG3L1P	90038994	90068569	1.063	0.00124877	1	0	1	0	0	0	0	0	0	0	0	0.0636117	0.225004
chr11	ENSG00000223953	C1QTNF5	119209652	119217383	-3.121	7.64274e-05	1	0	1	0	0	0	0	0	0	0	0	NA	NA
chr6	ENSG00000223865	HLA-DPB1	33043703	33054978	-4.69	2.89539e-15	1	0	1	0	0	0	0	0	0	0	0	0.462527	0.0112298
chr1	ENSG00000223764	RP11-54O7.3	852245	856396	1.912	0.000825361	1	0	1	0	0	0	0	0	0	0	0	NA	NA
chr6	ENSG00000223534	HLA-DQB1-AS1	32627657	32628506	-4.712	3.86767e-17	1	0	1	0	0	0	0	0	0	0	0	NA	NA
chr1	ENSG00000223503	RP11-29H23.6	155560392	155561053	1.792	0.00136497	1	0	1	0	0	0	0	0	0	0	0	NA	NA
chr10	ENSG00000222047	C10orf55	75669727	75682535	-1.068	0.0465308	1	0	1	0	0	0	0	0	0	0	0	NA	NA
chr2	ENSG00000222041	LINC00152	87754887	87906324	-1.14	0.0247063	1	0	1	0	0	0	0	0	0	0	0	NA	NA
chr1	ENSG00000222009	BTBD19	45274154	45281257	-1.128	0.0494747	1	0	1	0	0	0	0	0	0	0	0	0.106211	0.191337
chr22	ENSG00000221963	APOL6	36044442	36064456	-2.114	0.000582083	1	0	1	0	0	0	0	0	0	0	0	-0.17031	0.126824
chr8	ENSG00000221869	CEBPD	48649471	48651648	-2.014	7.3795e-13	1	0	1	0	0	0	0	0	1	0	0	1.7202	8.04627e-15
chr7	ENSG00000221866	PLXNA4	131808091	132333447	1.058	0.0105263	1	0	1	0	0	0	0	0	0	0	0	0.260559	0.00205663
chr2	ENSG00000218416	AC110619.2	241388732	241396131	1.07	0.0138354	1	0	1	0	0	0	0	0	0	0	0	NA	NA
chr4	ENSG00000218336	TENM3	183065140	183724177	-1.578	0.0202698	1	0	1	0	0	0	0	0	0	0	0	0.409732	0.000480623
chr19	ENSG00000216588	IGSF23	45116940	45140081	1.479	0.00524152	1	0	1	0	0	0	0	0	0	0	0	NA	NA
chr19	ENSG00000216490	IFI30	18283972	18288927	-1.87	4.22296e-10	1	0	1	0	0	0	0	0	0	0	0	NA	NA
chr13	ENSG00000215475	SIAH3	46354405	46425871	1.486	0.0333263	1	0	1	0	0	0	0	0	0	0	0	NA	NA
chr5	ENSG00000215218	UBE2QL1	6448736	6495022	-6.119	1.26339e-08	1	0	1	0	0	0	0	0	0	0	0	1.58676	3.33987e-11
chr17	ENSG00000214860	EVPLL	18280976	18292961	1.574	0.000883049	1	0	1	0	0	0	0	0	0	0	0	-0.345375	0.000435259
chr12	ENSG00000214826	DDX12P	9570309	9600825	1.215	0.00152491	1	0	1	0	0	0	0	0	0	0	0	NA	NA
chr1	ENSG00000214796	RP11-480I12.5	202820956	202830748	1.207	0.0239976	1	0	1	0	0	0	0	0	0	0	0	NA	NA
chr14	ENSG00000214548	MEG3	101245747	101327368	-6.399	1.53667e-07	1	0	1	0	0	0	0	0	0	0	0	0.899297	3.20634e-13
chr15	ENSG00000214397	DKFZP779J2370	100255908	100258029	-1.079	0.00503367	1	0	1	0	0	0	0	0	0	0	0	NA	NA
chr2	ENSG00000214336	FOXI3	88747726	88752131	1.354	0.033112	1	0	1	0	0	0	0	0	0	0	0	NA	NA
chr17	ENSG00000214140	PRCD	74523668	74549660	-1.129	0.0116857	1	0	1	0	0	0	0	0	0	0	0	-0.175269	0.0323607
chr19	ENSG00000214049	UCA1	15939771	15947130	1.196	0.00102185	1	0	1	0	0	0	0	0	0	0	0	-1.59833	3.28541e-09
chr5	ENSG00000213949	ITGA1	52083730	52255040	-4.668	7.80845e-19	1	0	1	1	0	0	0	0	0	0	0	NA	NA
chr16	ENSG00000213937	CLDN9	3062457	3064506	1.018	0.00700743	1	0	1	0	0	0	0	0	0	0	0	-0.231907	0.043177
chr6	ENSG00000213886	UBD	29523292	29527702	-3.419	5.15159e-09	1	0	1	0	0	0	0	0	0	0	0	NA	NA
chr6	ENSG00000213654	GPSM3	32158543	32163300	-1.124	0.0304418	1	0	1	0	0	0	0	0	0	0	0	-0.0547528	0.494066
chr17	ENSG00000213494	CCL14	34310327	34329100	-5.529	5.41569e-08	1	0	1	0	1	0	0	0	0	0	0	NA	NA
chr7	ENSG00000213203	GIMAP1	150413645	150421372	-6.558	9.64233e-19	1	0	1	0	0	0	0	0	0	0	0	1.09388	5.06211e-12
chr1	ENSG00000213088	DARC	159173097	159176290	-5.963	1.63954e-07	1	0	1	1	0	0	0	0	0	0	0	NA	NA
chr10	ENSG00000213061	PFN1P11	104597768	104605230	5.168	7.9739e-07	1	0	1	0	0	0	0	0	0	0	0	NA	NA
chr8	ENSG00000213002	AC120194.1	71485681	71486671	-1.023	0.00114167	1	0	1	0	0	0	0	0	0	0	0	NA	NA
chr12	ENSG00000212694	AC084018.1	122233173	122241812	1.037	0.00753601	1	0	1	0	0	0	0	0	0	0	0	NA	NA
chr20	ENSG00000212498	SNORD86	2636743	2636828	1.156	0.00426759	1	0	1	0	0	0	0	0	0	0	0	NA	NA
chr14	ENSG00000211973	IGHV1-69	107169931	107170428	-8.874	6.11351e-23	1	0	1	0	0	0	0	0	0	0	0	NA	NA
chr14	ENSG00000211972	IGHV3-66	107131033	107131560	-9.371	3.68971e-15	1	0	1	0	0	0	0	0	0	0	0	NA	NA
chr14	ENSG00000211967	IGHV3-53	107048672	107049341	-10.396	2.5862e-28	1	0	1	0	0	0	0	0	0	0	0	NA	NA
chr14	ENSG00000211966	IGHV5-51	107034729	107035221	-10.315	2.99464e-30	1	0	1	0	0	0	0	0	0	0	0	NA	NA
chr14	ENSG00000211964	IGHV3-48	106993814	106994346	-6.966	2.91266e-14	1	0	1	0	0	0	0	0	0	0	0	NA	NA
chr14	ENSG00000211962	IGHV1-46	106967049	106967788	-8.398	1.33035e-14	1	0	1	0	0	0	0	0	0	0	0	NA	NA
chr14	ENSG00000211959	IGHV4-39	106877619	106878126	-8.507	1.53667e-07	1	0	1	0	0	0	0	0	0	0	0	NA	NA
chr14	ENSG00000211955	IGHV3-33	106815722	106816253	-9.817	8.24056e-35	1	0	1	0	0	0	0	0	0	0	0	NA	NA
chr14	ENSG00000211951	IGHV2-26	106757650	106758116	-9.16	1.91525e-20	1	0	1	0	0	0	0	0	0	0	0	NA	NA
chr14	ENSG00000211950	IGHV1-24	106733144	106733639	-7.099	2.13593e-07	1	0	1	0	0	0	0	0	0	0	0	NA	NA
chr14	ENSG00000211949	IGHV3-23	106725201	106725733	-14.606	2.13938e-84	1	0	1	0	0	0	0	0	0	0	0	NA	NA
chr14	ENSG00000211947	IGHV3-21	106691673	106692203	-9.985	6.55169e-30	1	0	1	0	0	0	0	0	0	0	0	NA	NA
chr14	ENSG00000211945	IGHV1-18	106641563	106642056	-11.384	2.78451e-37	1	0	1	0	0	0	0	0	0	0	0	NA	NA
chr14	ENSG00000211943	IGHV3-15	106610313	106610852	-9.785	1.75424e-31	1	0	1	0	0	0	0	0	0	0	0	NA	NA
chr14	ENSG00000211941	IGHV3-11	106573233	106573800	-11.164	4.72784e-31	1	0	1	0	0	0	0	0	0	0	0	NA	NA
chr14	ENSG00000211940	IGHV3-9	106552285	106552809	-11.34	1.20414e-31	1	0	1	0	0	0	0	0	0	0	0	NA	NA
chr14	ENSG00000211939	IGHV1-8	106539079	106539577	-11.825	2.03797e-30	1	0	1	0	0	0	0	0	0	0	0	NA	NA
chr14	ENSG00000211938	IGHV3-7	106518400	106518932	-10.111	2.57982e-26	1	0	1	0	0	0	0	0	0	0	0	NA	NA
chr14	ENSG00000211937	IGHV2-5	106494135	106494597	-9.761	2.57141e-09	1	0	1	0	0	0	0	0	0	0	0	NA	NA
chr14	ENSG00000211936	IGHV4-4	106478110	106478603	-8.709	7.16299e-23	1	0	1	0	0	0	0	0	0	0	0	NA	NA
chr14	ENSG00000211935	IGHV1-3	106471246	106471723	-9.668	4.12568e-15	1	0	1	0	0	0	0	0	0	0	0	NA	NA
chr14	ENSG00000211934	IGHV1-2	106452671	106453170	-10.035	5.77304e-10	1	0	1	0	0	0	0	0	0	0	0	NA	NA
chr14	ENSG00000211900	IGHJ6	106329408	106329468	-9.827	2.69903e-25	1	0	1	0	0	0	0	0	0	0	0	NA	NA
chr14	ENSG00000211899	IGHM	106320349	106322323	-5.64	1.55341e-11	1	0	1	0	0	0	0	0	0	0	0	0.835545	0.000314966
chr14	ENSG00000211897	IGHG3	106235439	106237742	-11.253	2.79251e-140	1	0	1	0	0	0	0	0	0	0	0	NA	NA
chr14	ENSG00000211896	IGHG1	106202680	106209408	-9.932	1.46594e-16	1	0	1	0	0	0	0	0	0	0	0	0.0226197	0.627863
chr14	ENSG00000211895	IGHA1	106173457	106175002	-10.02	4.35728e-31	1	0	1	0	0	0	0	0	0	0	0	NA	NA
chr14	ENSG00000211893	IGHG2	106109389	106111127	-11.515	1.08029e-35	1	0	1	0	0	0	0	0	0	0	0	NA	NA
chr14	ENSG00000211892	IGHG4	106090687	106092403	-11.643	4.47991e-150	1	0	1	0	0	0	0	0	0	0	0	NA	NA
chr14	ENSG00000211890	IGHA2	106053226	106054732	-9.954	1.7153e-18	1	0	1	0	0	0	0	0	0	0	0	NA	NA
chr7	ENSG00000211772	TRBC2	142498725	142500432	-7.678	1.32599e-29	1	0	1	0	0	0	0	0	0	0	0	NA	NA
chr22	ENSG00000211679	IGLC3	23248512	23248973	-10.517	1.68143e-31	1	0	1	0	0	0	0	0	0	0	0	NA	NA
chr22	ENSG00000211677	IGLC2	23243156	23243617	-10.524	7.00898e-22	1	0	1	0	0	0	0	0	0	0	0	NA	NA
chr22	ENSG00000211676	IGLJ2	23241661	23241835	-9.998	1.50386e-19	1	0	1	0	0	0	0	0	0	0	0	NA	NA
chr22	ENSG00000211675	IGLC1	23237555	23238014	-12.682	1.19932e-128	1	0	1	0	0	0	0	0	0	0	0	0.657119	9.37353e-06
chr22	ENSG00000211674	IGLJ1	23235872	23235998	-11.782	9.63013e-43	1	0	1	0	0	0	0	0	0	0	0	NA	NA
chr22	ENSG00000211673	IGLV3-1	23222886	23223576	-12.781	1.32394e-65	1	0	1	0	0	0	0	0	0	0	0	NA	NA
chr22	ENSG00000211671	IGLV2-8	23165153	23165787	-12.061	5.8152e-33	1	0	1	0	0	0	0	0	0	0	0	NA	NA
chr22	ENSG00000211669	IGLV3-10	23154244	23154782	-10.534	1.98744e-23	1	0	1	0	0	0	0	0	0	0	0	NA	NA
chr22	ENSG00000211668	IGLV2-11	23134980	23135496	-11.957	1.89058e-32	1	0	1	0	0	0	0	0	0	0	0	NA	NA
chr22	ENSG00000211666	IGLV2-14	23101189	23101707	-13.858	7.75966e-61	1	0	1	0	0	0	0	0	0	0	0	NA	NA
chr22	ENSG00000211663	IGLV3-19	23063108	23063630	-10.806	1.97669e-12	1	0	1	0	0	0	0	0	0	0	0	NA	NA
chr22	ENSG00000211662	IGLV3-21	23054174	23055688	-13.702	1.5376e-59	1	0	1	0	0	0	0	0	0	0	0	NA	NA
chr22	ENSG00000211660	IGLV2-23	23040274	23040892	-12.282	5.9503e-31	1	0	1	0	0	0	0	0	0	0	0	NA	NA
chr22	ENSG00000211659	IGLV3-25	23029190	23029735	-12.542	4.93612e-40	1	0	1	0	0	0	0	0	0	0	0	NA	NA
chr22	ENSG00000211653	IGLV1-40	22764098	22764614	-11.508	9.01924e-43	1	0	1	0	0	0	0	0	0	0	0	NA	NA
chr22	ENSG00000211651	IGLV1-44	22735135	22735715	-9.795	2.01127e-11	1	0	1	0	0	0	0	0	0	0	0	0.17239	0.0433166
chr22	ENSG00000211650	IGLV5-45	22730355	22730874	-11.662	2.40107e-25	1	0	1	0	0	0	0	0	0	0	0	NA	NA
chr22	ENSG00000211648	IGLV1-47	22712087	22712608	-10.854	1.02961e-42	1	0	1	0	0	0	0	0	0	0	0	NA	NA
chr22	ENSG00000211644	IGLV1-51	22676828	22677336	-3.445	0.000202029	1	0	1	0	0	0	0	0	0	0	0	NA	NA
chr22	ENSG00000211640	IGLV6-57	22550113	22550860	-3.582	0.000805459	1	0	1	0	0	0	0	0	0	0	0	NA	NA
chr2	ENSG00000211632	IGKV3D-11	90211643	90212253	-10.6	1.98744e-23	1	0	1	0	0	0	0	0	0	0	0	NA	NA
chr2	ENSG00000211625	IGKV3D-20	90077680	90078311	-11.617	3.41819e-32	1	0	1	0	0	0	0	0	0	0	0	NA	NA
chr2	ENSG00000211598	IGKV4-1	89184913	89185669	-9.812	2.39712e-18	1	0	1	0	0	0	0	0	0	0	0	NA	NA
chr2	ENSG00000211597	IGKJ1	89161398	89161435	-11.852	4.26268e-27	1	0	1	0	0	0	0	0	0	0	0	NA	NA
chr2	ENSG00000211596	IGKJ2	89161037	89161074	-10.547	1.44084e-27	1	0	1	0	0	0	0	0	0	0	0	NA	NA
chr2	ENSG00000211595	IGKJ3	89160733	89160770	-10.991	2.16401e-27	1	0	1	0	0	0	0	0	0	0	0	NA	NA
chr2	ENSG00000211594	IGKJ4	89160398	89160434	-12.741	4.26502e-48	1	0	1	0	0	0	0	0	0	0	0	NA	NA
chr2	ENSG00000211593	IGKJ5	89160080	89160117	-10.828	2.82556e-26	1	0	1	0	0	0	0	0	0	0	0	NA	NA
chr2	ENSG00000211592	IGKC	89156674	89157196	-10.839	1.09572e-14	1	0	1	0	0	0	0	0	0	0	0	0.57341	0.00016183
chr15	ENSG00000211519	MIR147B	45725248	45725327	-2.94	3.5842e-07	1	0	1	0	0	0	0	0	0	0	0	NA	NA
chr14	ENSG00000211448	DIO2	80663873	80854100	-3.002	8.84606e-06	1	0	1	0	0	0	0	0	0	0	0	0.331137	0.0225162
chrMT	ENSG00000210191	MT-TL2	12266	12336	2.373	1.90071e-05	1	0	1	0	0	0	0	0	0	0	0	NA	NA
chrMT	ENSG00000210184	MT-TS2	12207	12265	2.454	8.36261e-06	1	0	1	0	0	0	0	0	0	0	0	NA	NA
chrMT	ENSG00000210176	MT-TH	12138	12206	1.085	0.0342166	1	0	1	0	0	0	0	0	0	0	0	NA	NA
chrMT	ENSG00000210112	MT-TM	4402	4469	-1.634	0.000558413	1	0	1	0	0	0	0	0	0	0	0	NA	NA
chr22	ENSG00000207836	MIR650	23165270	23165365	-11.349	9.40363e-25	1	0	1	0	0	0	0	0	0	0	0	NA	NA
chr22	ENSG00000207835	D87015.1	23101185	23101279	-12.78	2.72429e-44	1	0	1	0	0	0	0	0	0	0	0	NA	NA
chr22	ENSG00000207833	D86998.1	23134977	23135071	-11.106	4.84691e-24	1	0	1	0	0	0	0	0	0	0	0	NA	NA
chr22	ENSG00000207830	D86994.1	23040391	23040485	-11.491	5.34526e-24	1	0	1	0	0	0	0	0	0	0	0	NA	NA
chr3	ENSG00000206538	VGLL3	86987119	87040269	-4.847	5.44255e-13	1	0	1	0	0	0	0	0	0	0	0	3.21409	7.81409e-20
chr6	ENSG00000206503	HLA-A	29909037	29913661	-1.266	0.000113144	1	0	1	0	0	0	0	0	0	0	0	1.05923	6.14092e-07
chr3	ENSG00000206384	COL6A6	130279178	130396999	-3.366	0.00341167	1	0	1	0	0	0	0	0	0	0	0	0.783105	0.000229807
chr6	ENSG00000206341	HLA-H	29855350	29858259	-1.194	0.000514696	1	0	1	0	0	0	0	0	0	0	0	NA	NA
chr6	ENSG00000206337	HCP5	31368479	31445283	-1.47	0.0049113	1	0	1	0	0	0	0	0	0	0	0	0.116716	0.655675
chr19	ENSG00000206082	LINC01002	200460	205074	1.103	0.0248178	1	0	1	0	0	0	0	0	0	0	0	NA	NA
chr18	ENSG00000206052	DOK6	67068291	67516323	-6.52	2.0868e-10	1	0	1	0	0	0	0	0	0	0	0	0.815037	3.96776e-15
chr2	ENSG00000205795	CYS1	10196907	10221071	-3.255	5.87628e-05	1	0	1	0	0	0	0	0	0	0	0	2.44792	1.24891e-17
chr15	ENSG00000205502	C2CD4B	62455734	62457482	-1.658	0.00639573	1	0	1	0	0	0	0	0	0	0	0	0.0638687	0.326285
chr4	ENSG00000205403	CFI	110661852	110723335	-1.678	0.00443306	1	0	1	0	0	0	0	0	0	0	0	0.443326	0.047908
chr16	ENSG00000205364	MT1M	56666145	56667898	-2.961	6.01469e-05	1	0	1	0	0	0	0	0	0	0	0	0.622017	0.0456364
chr16	ENSG00000205358	MT1H	56703726	56705041	-1.891	0.0264168	1	0	1	0	0	0	0	0	0	0	0	0.686749	0.00530368
chr2	ENSG00000205221	VIT	36923833	37041935	-3.452	0.0251324	1	0	1	0	0	0	0	0	0	0	0	-0.0922385	0.641516
chr16	ENSG00000205220	PSMB10	67968405	67970990	-1.076	0.000125944	1	0	1	0	0	0	0	0	0	0	0	0.655629	0.0128642
chr19	ENSG00000205041	CTC-425O23.2	40779396	40781386	1.604	0.00745168	1	0	1	0	0	0	0	0	0	0	0	NA	NA
chr7	ENSG00000204959	ARHGEF34P	143969538	143991256	1.003	0.0196706	1	0	1	0	0	0	0	0	0	0	0	NA	NA
chr6	ENSG00000204642	HLA-F	29690552	29706305	-2.562	1.12541e-06	1	0	1	0	0	0	0	0	0	0	0	0.882752	0.00010605
chr1	ENSG00000204624	PTCHD2	11539223	11597641	1.493	0.00560382	1	0	1	0	0	0	0	0	0	0	0	NA	NA
chr6	ENSG00000204622	HLA-J	29974360	29977733	-1.147	0.0408238	1	0	1	0	0	0	0	0	0	0	0	0.505469	0.0125654
chr6	ENSG00000204592	HLA-E	30457244	30461982	-1.195	2.90209e-06	1	0	1	0	0	0	0	0	0	0	0	0.966509	3.92845e-05
chr19	ENSG00000204577	LILRB3	54720147	54746602	-3.178	8.60223e-10	1	0	1	1	0	0	0	0	0	0	0	0.350432	0.000647047
chr6	ENSG00000204525	HLA-C	31236526	31239907	-1.419	0.00319993	1	0	1	0	0	0	0	0	0	0	0	0.96938	0.000124643
chr6	ENSG00000204482	LST1	31553901	31556686	-4.598	2.57532e-16	1	0	1	0	0	0	0	0	0	0	0	0.345163	0.000652536
chr6	ENSG00000204472	AIF1	31582961	31584798	-8.209	1.07235e-30	1	0	1	0	0	0	0	0	0	0	0	0.597172	1.61179e-05
chr13	ENSG00000204442	FAM155A	107820883	108519083	-4.902	8.5232e-11	1	0	1	0	0	0	0	0	0	0	0	1.74647	2.89638e-16
chr11	ENSG00000204397	CARD16	104912053	104972158	-1.682	0.00033743	1	0	1	0	0	0	0	0	0	0	0	-0.305655	0.0063138
chr6	ENSG00000204301	NOTCH4	32162620	32191844	-2.124	4.13752e-05	1	0	1	0	0	0	0	0	0	0	0	0.347011	0.000907007
chr9	ENSG00000204291	COL15A1	101705461	101833069	-5.728	8.76177e-09	1	0	1	0	0	0	0	0	0	0	0	3.33972	1.94515e-14
chr6	ENSG00000204287	HLA-DRA	32407619	32412823	-4.15	7.9819e-22	1	0	1	0	0	0	0	0	0	0	0	-0.888653	0.0127082
chr2	ENSG00000204262	COL5A2	189896622	190044605	-5.281	1.96936e-31	1	0	1	0	0	0	0	0	0	0	0	4.29981	5.19517e-15
chr6	ENSG00000204261	TAPSAR1	32811863	32814272	-1.344	0.00197307	1	0	1	0	0	0	0	0	0	0	0	NA	NA
chr6	ENSG00000204257	HLA-DMA	32916390	32936871	-1.962	5.45133e-13	1	0	1	0	0	0	0	0	0	0	0	0.010363	0.967151
chr6	ENSG00000204252	HLA-DOA	32971955	32977389	-2.774	2.03503e-08	1	0	1	0	0	0	0	0	0	0	0	-0.140494	0.0481918
chr10	ENSG00000204161	C10orf128	50362773	50396630	-1.549	0.0275447	1	0	1	0	0	0	0	0	0	0	0	0.0846806	0.417763
chr9	ENSG00000204136	GGTA1P	124207269	124262306	-2.246	0.0377885	1	0	1	0	0	0	0	0	0	0	0	1.408	5.36134e-08
chr20	ENSG00000204044	RP11-465L10.10	44642141	44650712	-2.317	8.15354e-07	1	0	1	0	0	0	0	0	0	0	0	NA	NA
chr9	ENSG00000204003	LCN6	139632619	139642905	1.42	0.0431383	1	0	1	0	0	0	0	0	0	0	0	-0.263366	0.00512908
chr20	ENSG00000203883	SOX18	62679076	62680994	-2.257	0.000362351	1	0	1	0	0	0	0	0	1	0	0	NA	NA
chr10	ENSG00000203805	PPAPDC1A	122216466	122349367	-2.314	0.000514696	1	0	1	0	0	0	0	0	0	0	0	NA	NA
chr1	ENSG00000203747	FCGR3A	161511549	161600917	-9.871	3.3758e-37	1	0	1	1	0	0	0	0	0	0	0	NA	NA
chr6	ENSG00000203727	SAMD5	147830063	148058683	-1.348	0.0438108	1	0	1	0	0	0	0	0	0	0	0	NA	NA
chr1	ENSG00000203710	CR1	207669492	207813992	-2.778	5.77609e-10	1	0	1	1	0	0	0	0	0	0	0	0.17358	0.0211829
chr1	ENSG00000203709	C1orf132	207974863	208042495	1.166	0.00964917	1	0	1	0	0	0	0	0	0	0	0	NA	NA
chr16	ENSG00000203401	AC009061.1	67466595	67468931	1.855	0.00335056	1	0	1	0	0	0	0	0	0	0	0	NA	NA
chr11	ENSG00000203306	AP001007.1	124958377	124960411	-3.129	1.15862e-11	1	0	1	0	0	0	0	0	0	0	0	NA	NA
chrX	ENSG00000198932	GPRASP1	101906294	101914011	-1.529	0.00317449	1	0	1	0	0	0	0	0	0	0	0	2.31131	4.57308e-11
chr10	ENSG00000198879	SFMBT2	7200586	7453450	-4.187	4.21702e-14	1	0	1	0	0	0	0	0	0	0	0	0.301849	0.00328788
chr10	ENSG00000198873	GRK5	120967101	121215131	-1.847	6.91387e-05	1	0	1	0	0	0	0	1	0	0	0	0.652301	5.96548e-18
chr5	ENSG00000198865	CCDC152	42756903	42802462	-1.335	0.000161958	1	0	1	0	0	0	0	0	0	0	0	2.30341	4.53424e-16
chr11	ENSG00000198851	CD3E	118175260	118186890	-7.233	5.40086e-21	1	0	1	1	0	0	0	0	0	0	0	-1.14416	6.45558e-15
chr17	ENSG00000198844	ARHGEF15	8213559	8225829	-3.214	0.00155716	1	0	1	0	0	0	0	0	0	0	0	0.123744	0.138203
chr22	ENSG00000198832	SELM	31500758	31516055	-2.145	4.93698e-09	1	0	1	0	0	0	0	0	0	0	0	NA	NA
chr3	ENSG00000198829	SUCNR1	151591431	151602405	-2.974	1.86624e-10	1	0	1	0	0	0	0	0	0	0	0	-0.145049	0.182493
chr1	ENSG00000198821	CD247	167399877	167487847	-3.1	3.49963e-06	1	0	1	1	0	0	0	0	0	0	0	0.0139664	0.897145
chr18	ENSG00000198796	ALPK2	56148479	56296189	-2.079	0.0327368	1	0	1	0	0	0	0	1	0	0	0	1.36621	3.78438e-11
chr18	ENSG00000198795	ZNF521	22641890	22932154	-3.086	0.000118064	1	0	1	0	0	0	1	0	0	1	0	2.58397	3.91411e-15
chr1	ENSG00000198771	RCSD1	167599330	167675486	-5.469	1.05466e-17	1	0	1	0	0	0	0	0	0	0	0	0.831186	0.000270786
chr1	ENSG00000198734	F5	169483404	169555826	-4.275	3.0564e-06	1	0	1	0	0	0	0	0	0	0	0	0.112776	0.152047
chr10	ENSG00000198682	PAPSS2	89419370	89507462	-3.413	2.37163e-09	1	0	1	0	0	0	0	0	0	0	0	2.32719	1.19226e-18
chr12	ENSG00000198673	FAM19A2	62102040	62672931	-1.85	0.000263776	1	0	1	0	0	0	0	0	0	0	0	1.21508	1.63763e-08
chr5	ENSG00000198624	CCDC69	150560613	150603706	-1.768	0.00046541	1	0	1	0	0	0	0	0	0	0	0	NA	NA
chr1	ENSG00000198570	RD3	211649864	211666259	1.472	0.013164	1	0	1	0	0	0	0	0	0	0	0	-0.000283383	0.99749
chr13	ENSG00000198542	ITGBL1	102104966	102375456	-4.938	4.66975e-06	1	0	1	0	0	0	0	0	0	0	0	2.44828	3.02541e-10
chr6	ENSG00000198523	PLN	118869461	118881893	-5.408	4.35229e-07	1	0	1	0	0	0	0	0	0	0	0	1.9765	2.85489e-10
chr6	ENSG00000198502	HLA-DRB5	32485120	32498064	-4.957	6.15765e-18	1	0	1	0	0	0	0	0	0	0	0	NA	NA
chr8	ENSG00000198363	ASPH	62413116	62627155	-1.019	0.000202029	1	0	1	0	0	0	0	0	0	0	0	0.487271	1.14622e-05
chr19	ENSG00000198300	PEG3	57321445	57352096	-2.198	0.024789	1	0	1	0	0	0	0	0	0	0	0	2.06869	2.72312e-06
chrX	ENSG00000198223	CSF2RA	1387693	1429274	-4.502	2.01598e-05	1	0	1	1	0	0	0	0	0	0	0	0.327127	7.61474e-07
chr4	ENSG00000198189	HSD17B11	88257762	88312538	-1.056	0.00823427	1	0	1	0	0	0	0	0	0	0	0	0.943413	0.00116026
chr5	ENSG00000198108	CHSY3	129240165	129522327	-2.412	0.000258744	1	0	1	0	0	0	0	0	0	0	0	2.01792	5.16549e-14
chr2	ENSG00000198075	SULT1C4	108994367	109004513	-2.116	0.00361841	1	0	1	0	0	0	0	0	0	0	0	NA	NA
chr20	ENSG00000198053	SIRPA	1875154	1920543	-1.43	0.00606933	1	0	1	1	0	0	0	0	0	0	0	0.625283	6.78083e-11
chr6	ENSG00000197977	ELOVL2	10980992	11044547	-2.688	2.00784e-06	1	0	1	0	0	0	0	0	0	0	0	0.142108	0.124317
chr2	ENSG00000197872	FAM49A	16730727	16847599	-1.149	0.000915045	1	0	1	0	0	0	0	0	0	0	0	0.292101	0.00131866
chr9	ENSG00000197859	ADAMTSL2	136397286	136440641	-1.474	0.00920314	1	0	1	0	0	0	0	0	0	0	0	1.26411	8.11117e-17
chr19	ENSG00000197813	CTC-301O7.4	49834874	49843865	-1.519	0.00150146	1	0	1	0	0	0	0	0	0	0	0	NA	NA
chr14	ENSG00000197776	KLHDC1	50159823	50219870	-1.299	0.0134181	1	0	1	0	0	0	0	0	0	0	0	NA	NA
chr19	ENSG00000197766	CFD	859453	863453	-3.363	0.000575317	1	0	1	0	0	0	0	0	0	0	0	2.28992	6.04165e-14
chr12	ENSG00000197757	HOXC6	54384408	54424607	-1.688	0.0120988	1	0	1	0	0	1	0	0	1	0	0	3.26466	2.88982e-16
chr9	ENSG00000197646	PDCD1LG2	5510545	5571282	-4.487	1.41056e-07	1	0	1	1	0	0	0	0	0	0	0	-0.0705665	0.347547
chr2	ENSG00000197635	DPP4	162848751	162931052	-2.183	0.000942125	1	0	1	1	0	0	0	0	0	0	0	0.140771	0.377372
chr18	ENSG00000197632	SERPINB2	61538926	61571124	-2.677	0.0215652	1	0	1	0	0	0	0	0	0	0	0	-0.0466451	0.884336
chr11	ENSG00000197629	MPEG1	58975983	58980424	-6.761	2.71044e-18	1	0	1	0	0	0	0	0	0	0	0	1.11417	3.77768e-07
chr6	ENSG00000197594	ENPP1	132129156	132216295	-2.726	0.000126872	1	0	1	0	0	0	0	0	0	0	0	1.56288	1.04437e-11
chr16	ENSG00000197471	SPN	29674300	29682187	-3.53	2.91173e-09	1	0	1	1	0	0	0	0	0	0	0	0.373287	5.5478e-07
chr4	ENSG00000197410	DCHS2	155153399	155412930	-1.735	0.0314448	1	0	1	0	0	0	0	0	0	0	0	0.0245408	0.76036
chr19	ENSG00000197405	C5AR1	47793280	47825323	-4.03	6.96733e-08	1	0	1	1	0	0	0	0	0	0	0	1.53391	7.09298e-10
chr19	ENSG00000197380	DACT3	47150869	47164395	-2.442	0.000184734	1	0	1	0	0	0	0	0	0	0	0	0.669985	1.60969e-12
chr16	ENSG00000197253	TPSB2	1277272	1280214	-6.251	2.58851e-08	1	0	1	0	0	0	0	0	0	0	0	0.580414	1.88534e-06
chr14	ENSG00000197249	SERPINA1	94843084	94857030	-1.821	0.00103279	1	0	1	0	0	0	0	0	0	0	0	-0.469778	0.00661628
chr9	ENSG00000197191	C9orf169	140119087	140120763	1.189	0.0249187	1	0	1	0	0	0	0	0	0	0	0	NA	NA
chr10	ENSG00000197142	ACSL5	114133776	114188138	-2.008	0.00076959	1	0	1	0	0	0	0	0	0	0	0	-0.242517	0.175273
chr7	ENSG00000197093	GAL3ST4	99756867	99766373	-2.903	3.95535e-05	1	0	1	0	0	0	0	0	0	0	0	0.842125	1.57413e-07
chr5	ENSG00000197043	ANXA6	150480273	150537443	-1.123	0.000754413	1	0	1	0	0	0	0	0	0	0	0	0.404099	0.000105964
chr10	ENSG00000196932	TMEM26	63166401	63213208	-2.679	2.39059e-06	1	0	1	0	0	0	0	0	0	0	0	NA	NA
chr6	ENSG00000196735	HLA-DQA1	32595956	32614839	-8.101	6.40827e-29	1	0	1	0	0	0	0	0	0	0	0	0.531774	0.0610487
chrX	ENSG00000196664	TLR7	12885202	12908499	-5.165	1.40552e-08	1	0	1	0	0	0	0	0	0	0	0	0.62471	9.64676e-05
chr18	ENSG00000196628	TCF4	52889562	53332018	-1.682	0.00364304	1	0	1	0	0	0	0	0	1	0	0	2.82987	1.86093e-21
chr4	ENSG00000196616	ADH1B	100226121	100242558	-6.985	1.83487e-08	1	0	1	0	0	0	0	0	0	0	0	0.807349	0.00059968
chr11	ENSG00000196611	MMP1	102660651	102668891	-4.134	6.18187e-09	1	0	1	0	0	0	0	0	0	0	0	0.938386	0.0224656
chr6	ENSG00000196569	LAMA2	129204342	129837714	-2.756	1.73931e-05	1	0	1	0	0	0	0	0	0	0	0	1.15982	2.71238e-08
chr20	ENSG00000196562	SULF2	46285092	46415360	-1.366	5.49291e-05	1	0	1	0	0	0	0	0	0	0	0	1.51772	4.02902e-09
chr16	ENSG00000196557	CACNA1H	1203241	1271771	-4.62	1.13508e-11	1	0	1	0	0	0	0	0	0	0	0	0.303938	4.10955e-05
chr3	ENSG00000196549	MME	154741913	154901497	-2.668	0.041502	1	0	1	1	0	0	0	0	0	0	0	0.148938	0.409428
chrX	ENSG00000196368	NUDT11	51232863	51239448	-3.061	5.00431e-06	1	0	1	0	0	0	0	0	0	0	0	0.595739	0.00138312
chr7	ENSG00000196329	GIMAP5	150419341	150447121	-7.02	2.20838e-22	1	0	1	0	0	0	0	0	0	0	0	NA	NA
chr20	ENSG00000196209	SIRPB2	1451386	1472233	-7.377	2.70633e-12	1	0	1	0	0	0	0	0	0	0	0	NA	NA
chr4	ENSG00000196159	FAT4	126237554	126414087	-2.197	0.0033224	1	0	1	0	0	0	0	0	0	0	0	1.28105	5.93075e-10
chr10	ENSG00000196139	AKR1C3	5077546	5149878	-1.369	0.0280542	1	0	1	0	0	0	0	0	0	0	0	0.60375	0.0648587
chr14	ENSG00000196136	SERPINA3	95078714	95090392	-2.76	1.10442e-08	1	0	1	0	0	0	0	0	0	0	0	0.46549	0.192177
chr6	ENSG00000196126	HLA-DRB1	32546546	32557625	-3.868	3.37884e-20	1	0	1	0	0	0	0	0	0	0	0	NA	NA
chr11	ENSG00000189431	RASSF10	13030696	13032647	1.282	6.01469e-05	1	0	1	0	0	0	0	0	0	0	0	-1.52581	3.93738e-06
chr19	ENSG00000189377	CXCL17	42932440	42947200	-1.833	0.00559175	1	0	1	0	1	0	0	0	0	0	0	-1.26997	1.37316e-09
chrX	ENSG00000189369	GSPT2	51486481	51489324	-1.482	0.0131949	1	0	1	0	0	0	0	0	0	0	0	0.622976	0.0253005
chr2	ENSG00000189292	FAM150B	279558	288851	-1.722	0.0222262	1	0	1	0	0	0	0	0	0	0	0	NA	NA
chr2	ENSG00000189223	PAX8-AS1	113969099	114034158	1.092	8.61502e-06	1	0	1	0	0	0	0	0	0	0	0	0.596162	3.08055e-07
chr17	ENSG00000189120	SP6	45922279	45933240	-1.603	0.0274306	1	0	1	0	0	0	0	0	0	0	0	0.234172	0.0469588
chr3	ENSG00000189058	APOD	195295573	195311076	-4.578	4.94232e-05	1	0	1	0	0	0	0	0	0	0	0	0.0554752	0.736755
chr12	ENSG00000188906	LRRK2	40590546	40763087	-5.042	1.3831e-13	1	0	1	0	0	0	0	1	0	0	0	1.35974	8.99382e-11
chr4	ENSG00000188848	BEND4	42112955	42154895	-2.426	0.0258938	1	0	1	0	0	0	0	0	0	0	0	NA	NA
chr6	ENSG00000188820	FAM26F	116782533	116784934	-3.631	0.00167376	1	0	1	0	0	0	0	0	0	0	0	NA	NA
chr1	ENSG00000188783	PRELP	203444956	203460480	-2.542	0.00651244	1	0	1	0	0	0	0	0	0	0	0	1.22508	1.40777e-10
chr7	ENSG00000188730	VWC2	49813257	49961546	-1.609	0.0432641	1	0	1	0	0	0	0	0	0	0	0	NA	NA
chr21	ENSG00000188660	LINC00319	44866481	44873773	1.204	0.0255884	1	0	1	0	0	0	0	0	0	0	0	-0.179096	0.0459858
chr1	ENSG00000188641	DPYD	97543299	98386605	-3.807	1.67865e-06	1	0	1	0	0	0	0	0	0	0	0	0.568779	3.78271e-05
chr16	ENSG00000188536	HBA2	222846	223709	-4.993	6.7684e-11	1	0	1	0	0	0	0	0	0	0	0	NA	NA
chr2	ENSG00000188452	CERKL	182401403	182545392	-4.157	2.71047e-10	1	0	1	0	0	0	0	0	0	0	0	NA	NA
chr1	ENSG00000188404	SELL	169659808	169680839	-3.544	5.86639e-08	1	0	1	1	0	0	0	0	0	0	0	0.0737934	0.668901
chr1	ENSG00000188257	PLA2G2A	20301925	20306932	-5.455	0.000341968	1	0	1	0	0	0	0	0	0	0	0	-0.0742071	0.45972
chr7	ENSG00000188185	LINC00265	39773231	39832691	1.004	0.00474187	1	0	1	0	0	0	0	0	0	0	0	NA	NA
chr9	ENSG00000188133	TMEM215	32783497	32787397	-6.144	1.18101e-12	1	0	1	0	0	0	0	0	0	0	0	NA	NA
chr1	ENSG00000188060	RAB42	28918712	28921955	-1.132	0.00184483	1	0	1	0	0	0	0	0	0	0	0	0.317298	0.00459183
chr1	ENSG00000188004	C1orf204	159804264	159825137	-1.718	0.000858446	1	0	1	0	0	0	0	0	0	0	0	NA	NA
chr8	ENSG00000187955	COL14A1	121072019	121384275	-4.687	2.34073e-21	1	0	1	0	0	0	0	0	0	0	0	1.05788	1.58202e-10
chr1	ENSG00000187952	HS6ST1P1	21754796	21756030	1.068	0.00668598	1	0	1	0	0	0	0	0	0	0	0	NA	NA
chr9	ENSG00000187922	LCN10	139632619	139637808	1.552	0.0233985	1	0	1	0	0	0	0	0	0	0	0	-0.331658	0.00132211
chr19	ENSG00000187867	PALM3	14164177	14169971	1.102	0.0103414	1	0	1	0	0	0	0	0	0	0	0	-0.616348	0.000295223
chr1	ENSG00000187800	PEAR1	156863490	156886226	-3.161	2.29749e-05	1	0	1	0	0	0	0	0	0	0	0	0.904187	6.64279e-10
chr17	ENSG00000187688	TRPV2	16318856	16340317	-3.34	3.57049e-11	1	0	1	0	0	0	0	0	0	0	0	0.451121	5.38683e-08
chr19	ENSG00000187550	SBK2	56041100	56048456	1.803	0.0464128	1	0	1	0	0	0	0	1	0	0	0	NA	NA
chr13	ENSG00000187498	COL4A1	110801318	110959496	-1.894	1.45553e-05	1	0	1	0	0	0	0	0	0	0	0	2.36066	8.82372e-13
chr11	ENSG00000187479	C11orf96	43946892	43965888	-5.575	5.87049e-15	1	0	1	0	0	0	0	0	0	0	0	3.25769	4.31467e-25
chr19	ENSG00000187474	FPR3	52298416	52329442	-9.558	1.51117e-57	1	0	1	0	0	0	0	0	0	0	0	0.0465122	0.666147
chr3	ENSG00000187068	C3orf70	184795838	184870802	-4.095	0.000234876	1	0	1	0	0	0	0	0	0	0	0	1.56978	5.94978e-14
chr19	ENSG00000186994	KANK3	8387468	8408146	-1.504	0.0225459	1	0	1	0	0	0	0	0	0	0	0	1.13129	1.32036e-13
chr11	ENSG00000186907	RTN4RL2	57228022	57245007	-1.14	0.047322	1	0	1	0	0	0	0	0	0	0	0	NA	NA
chr1	ENSG00000186891	TNFRSF18	1138888	1142071	-1.447	0.0348705	1	0	1	0	0	0	0	0	0	0	0	0.145227	0.0959453
chr2	ENSG00000186854	TRABD2A	85048774	85134132	-1.377	0.00140004	1	0	1	0	0	0	0	0	0	0	0	0.47559	0.00575729
chr1	ENSG00000186827	TNFRSF4	1146706	1149518	-3.809	2.77186e-07	1	0	1	1	0	0	0	0	0	0	0	0.327942	2.09498e-05
chr19	ENSG00000186818	LILRB4	55155340	55181810	-10.352	1.02839e-53	1	0	1	1	0	0	0	0	0	0	0	0.131143	0.0114325
chr11	ENSG00000186642	PDE2A	72287185	72385635	-2.99	4.87242e-06	1	0	1	0	0	0	0	0	0	0	0	0.469948	4.95389e-05
chr1	ENSG00000186517	ARHGAP30	161016736	161039760	-2.266	3.7206e-08	1	0	1	0	0	0	0	0	0	0	0	0.184316	0.0179614
chr1	ENSG00000186510	CLCNKA	16345370	16360545	1.042	0.0337092	1	0	1	0	0	0	0	0	0	0	0	NA	NA
chr5	ENSG00000186479	RGS7BP	63802084	63908139	-1.536	0.0228789	1	0	1	0	0	0	0	0	0	0	0	NA	NA
chr6	ENSG00000186470	BTN3A2	26365387	26378546	-1.08	0.003256	1	0	1	0	0	0	0	0	0	0	0	0.512051	0.00843687
chr14	ENSG00000186469	GNG2	52292913	52446060	-4.889	8.67157e-10	1	0	1	0	0	0	0	0	0	0	0	0.603554	5.90216e-14
chr17	ENSG00000186407	CD300E	72606026	72619897	-7.308	2.25896e-10	1	0	1	0	0	0	0	0	0	0	0	NA	NA
chr6	ENSG00000186340	THBS2	169615875	169654139	-5.386	1.02654e-16	1	0	1	0	0	0	0	0	0	0	0	5.21857	4.17991e-22
chrX	ENSG00000186310	NAP1L3	92925929	92928567	-1.734	0.00659013	1	0	1	0	0	0	0	0	0	0	0	2.86061	1.19692e-11
chr17	ENSG00000186185	KIF18B	43002077	43025082	1.22	1.01186e-07	1	0	1	0	0	0	0	0	0	0	0	-0.350988	0.117902
chr13	ENSG00000185989	RASA3	114747194	114898086	-1.827	9.5858e-06	1	0	1	0	0	0	0	0	0	0	0	0.328814	9.1673e-07
chrX	ENSG00000185985	SLITRK2	144899350	144907360	-1.514	0.000748782	1	0	1	0	0	0	0	0	0	0	0	0.165055	0.0530262
chr8	ENSG00000185900	POMK	42948658	42978577	1.024	0.0171392	1	0	1	0	0	0	0	0	0	0	0	-1.03086	2.81938e-14
chr17	ENSG00000185862	EVI2B	29630784	29641130	-7.953	5.86572e-28	1	0	1	0	0	0	0	0	0	0	0	0.860214	0.00230124
chr4	ENSG00000185818	NAT8L	2061239	2070816	1.372	2.87576e-06	1	0	1	0	0	0	0	0	0	0	0	-0.310267	0.0039243
chr7	ENSG00000185811	IKZF1	50343720	50472799	-4.299	1.89282e-07	1	0	1	0	0	0	1	0	1	1	0	0.107072	0.0691328
chr14	ENSG00000185559	DLK1	101192042	101201539	-6.645	6.89445e-07	1	0	1	0	0	0	0	0	0	0	0	0.291768	0.340547
chr10	ENSG00000185532	PRKG1	52750945	54058110	-4.453	5.42294e-13	1	0	1	0	0	0	0	1	0	0	0	1.02559	1.61686e-16
chr4	ENSG00000185477	GPRIN3	90157537	90229161	-3.079	3.12358e-08	1	0	1	0	0	0	0	0	0	0	0	0.286483	0.000106626
chr22	ENSG00000185386	MAPK11	50702142	50709196	-1.306	0.0333355	1	0	1	0	0	0	0	1	0	0	0	0.569934	9.626e-10
chr5	ENSG00000185305	ARL15	53179775	53606412	-1.083	0.00250453	1	0	1	0	0	0	0	0	0	0	0	1.33081	1.79089e-14
chrX	ENSG00000185291	IL3RA	1455509	1501578	-2.46	4.35229e-07	1	0	1	1	0	0	0	0	0	0	0	0.430088	2.88154e-05
chr3	ENSG00000185112	FAM43A	194406622	194409762	-1.331	0.00964917	1	0	1	0	0	0	0	0	0	0	0	0.173621	0.153765
chr15	ENSG00000185088	RPS27L	63418071	63450220	-1.114	5.9404e-05	1	0	1	0	0	0	0	0	0	0	0	1.76881	6.11589e-20
chr14	ENSG00000185070	FLRT2	85996488	86095034	-3.465	0.00150687	1	0	1	0	0	0	0	0	0	0	0	NA	NA
chr20	ENSG00000185052	SLC24A3	19193290	19703581	-2.103	6.54438e-06	1	0	1	0	0	0	0	0	0	0	0	1.18278	0.000134912
chr22	ENSG00000185022	MAFF	38597889	38612518	-1.042	0.00443306	1	0	1	0	0	0	0	0	1	0	0	0.977859	0.000110083
chr3	ENSG00000185008	ROBO2	75955846	77699115	-1.011	0.0315333	1	0	1	0	0	0	0	0	0	0	0	0.734167	0.000104776
chr16	ENSG00000184730	APOBR	28505970	28510291	-3.493	1.8729e-10	1	0	1	0	0	0	0	0	0	0	0	0.326437	8.33166e-06
chr1	ENSG00000184588	PDE4B	66258197	66840259	-3.951	4.34123e-08	1	0	1	0	0	0	0	0	0	0	0	0.355665	0.00034368
chr5	ENSG00000184584	TMEM173	138855119	138862520	-1.382	0.000152666	1	0	1	0	0	0	0	0	0	0	0	0.246138	0.13789
chr12	ENSG00000184574	LPAR5	6728001	6745613	-1.641	0.00578442	1	0	1	0	0	0	0	0	0	0	0	0.663267	7.08576e-08
chr17	ENSG00000184557	SOCS3	76352864	76356158	-2.198	3.60041e-17	1	0	1	0	0	0	0	0	0	0	0	0.772439	1.67141e-09
chr3	ENSG00000184500	PROS1	93591881	93692910	-3.348	0.000439804	1	0	1	0	0	0	0	0	0	0	0	3.07542	4.61555e-14
chr7	ENSG00000184408	KCND2	119913722	120390385	-2.641	0.00643979	1	0	1	0	0	0	0	0	0	0	0	1.04596	5.65298e-07
chr14	ENSG00000184304	PRKD1	30045687	30661104	-1.78	0.0165863	1	0	1	0	0	0	0	1	0	0	0	1.2156	2.13604e-14
chr15	ENSG00000184254	ALDH1A3	101417919	101456831	-2.073	4.67355e-05	1	0	1	0	0	0	0	0	0	0	0	0.786823	8.10628e-05
chr22	ENSG00000184113	CLDN5	19510547	19515068	-3.073	1.69419e-06	1	0	1	0	0	0	0	0	0	0	0	1.5249	1.38714e-14
chr17	ENSG00000184060	ADAP2	29233362	29286340	-2.667	1.34e-05	1	0	1	0	0	0	0	0	0	0	0	1.5098	5.69973e-13
chr11	ENSG00000183908	LRRC55	56949221	56959191	-3.024	8.43807e-05	1	0	1	0	0	0	0	0	0	0	0	-0.498926	1.9298e-05
chr5	ENSG00000183876	ARSI	149675906	149718870	-1.368	0.00779992	1	0	1	0	0	0	0	0	0	0	0	0.905903	2.99429e-07
chr11	ENSG00000183801	OLFML1	7506619	7532608	-3.758	3.90495e-09	1	0	1	0	0	0	0	0	0	0	0	3.37991	4.56212e-22
chr13	ENSG00000183722	LHFP	39917029	40177665	-4.641	7.27311e-06	1	0	1	0	0	0	1	0	0	1	0	NA	NA
chr7	ENSG00000183696	UPP1	48128225	48148330	-1.086	0.0320087	1	0	1	0	0	0	0	0	0	0	0	0.800596	0.0010535
chr2	ENSG00000183671	GPR1	207040040	207082771	-4.831	6.53623e-14	1	0	1	0	0	0	0	0	0	0	0	1.72547	5.43265e-18
chr5	ENSG00000183580	FBXL7	15500305	15939900	-5.727	7.19711e-10	1	0	1	0	0	0	0	0	0	0	0	1.70023	4.59114e-12
chr15	ENSG00000183578	TNFAIP8L3	51348795	51397473	-2.4	0.000154979	1	0	1	0	0	0	0	0	0	0	0	NA	NA
chr22	ENSG00000183531	Z98256.1	33256006	33256420	-1.916	3.23395e-05	1	0	1	0	0	0	0	0	0	0	0	NA	NA
chr14	ENSG00000183484	GPR132	105515728	105531782	-1.839	0.00115063	1	0	1	0	0	0	0	0	0	0	0	0.0716239	0.176837
chr18	ENSG00000183287	CCBE1	57098172	57364612	-3.135	0.0157347	1	0	1	0	0	0	0	0	0	0	0	0.174184	0.0757068
chr19	ENSG00000183186	C2CD4C	405438	409139	-2.394	0.0301906	1	0	1	0	0	0	0	0	0	0	0	-0.811589	3.38961e-09
chr12	ENSG00000183160	TMEM119	108983622	108992096	-3.16	1.28372e-11	1	0	1	0	0	0	0	0	0	0	0	1.21571	4.75589e-09
chr8	ENSG00000183117	CSMD1	2792875	4852494	-2.866	0.00011135	1	0	1	0	0	0	0	0	0	0	0	NA	NA
chr13	ENSG00000183098	GPC6	93879095	95059655	-3.054	0.0301595	1	0	1	0	0	0	0	0	0	0	0	1.88861	6.10594e-14
chr13	ENSG00000183087	GAS6	114523522	114567046	-1.438	0.00142078	1	0	1	0	0	0	0	0	0	0	0	2.33878	3.80883e-14
chr12	ENSG00000182993	C12orf60	14956506	15059520	-2.414	4.56064e-05	1	0	1	0	0	0	0	0	0	0	0	NA	NA
chrX	ENSG00000182916	TCEAL7	102585124	102587254	-3.209	9.47439e-07	1	0	1	0	0	0	0	0	0	0	0	3.11352	2.32791e-14
chr1	ENSG00000182866	LCK	32716840	32751766	-2.895	0.0007458	1	0	1	0	0	0	1	1	0	1	0	0.283867	0.0172437
chr5	ENSG00000182836	PLCXD3	41307056	41510730	-5.153	0.00025901	1	0	1	0	0	0	0	0	0	0	0	0.707316	0.016386
chr12	ENSG00000182782	HCAR2	123185840	123187890	-1.921	0.0160243	1	0	1	0	0	0	0	0	0	0	0	NA	NA
chr9	ENSG00000182752	PAPPA	118916083	119164601	-2.627	9.68079e-06	1	0	1	0	0	0	0	0	0	0	0	0.51679	7.98501e-08
chr11	ENSG00000182667	NTM	131240373	132206716	-6.444	2.00699e-12	1	0	1	0	0	0	0	0	0	0	0	1.45648	5.75397e-07
chr15	ENSG00000182636	NDN	23930565	23932450	-5.35	2.46935e-07	1	0	1	0	0	0	0	0	0	0	0	2.9403	1.01544e-16
chr5	ENSG00000182578	CSF1R	149432854	149492935	-7.681	4.26775e-70	1	0	1	1	0	0	0	1	0	0	0	1.51526	3.76764e-13
chr3	ENSG00000182568	SATB1	18386879	18487080	-2.303	0.0115522	1	0	1	0	0	1	0	0	1	0	0	0.859441	1.46372e-09
chrX	ENSG00000182492	BGN	152760397	152775012	-4.502	8.44766e-10	1	0	1	0	0	0	0	0	0	0	0	3.26003	1.65829e-27
chr20	ENSG00000182463	TSHZ2	51588946	52111869	-1.701	0.00523871	1	0	1	0	0	1	0	0	1	0	0	0.359888	0.00502952
chr12	ENSG00000182326	C1S	7096351	7178336	-3.351	3.68966e-14	1	0	1	0	0	0	0	0	0	0	0	1.51096	2.24578e-15
chr14	ENSG00000182218	HHIPL1	100111447	100146906	-1.074	0.0168221	1	0	1	0	0	0	0	0	0	0	0	0.087861	0.193184
chr3	ENSG00000182179	UBA7	49842640	49851379	-1.308	0.0205551	1	0	1	0	0	0	0	0	0	0	0	NA	NA
chr4	ENSG00000182168	UNC5C	96083655	96470357	-2.141	0.00317617	1	0	1	0	0	0	0	0	0	0	0	-0.0537495	0.316003
chrX	ENSG00000182162	P2RY8	1581465	1656000	-6.949	3.51786e-15	1	0	1	0	0	0	1	0	0	1	0	0.610383	2.19705e-05
chr1	ENSG00000182118	FAM89A	231154704	231175992	-1.376	0.00331148	1	0	1	0	0	0	0	0	0	0	0	NA	NA
chr3	ENSG00000181847	TIGIT	113995760	114029135	-4.666	0.000282192	1	0	1	0	0	0	0	0	0	0	0	NA	NA
chr3	ENSG00000181804	SLC9A9	142984064	143567373	-4.129	4.18149e-11	1	0	1	0	0	0	0	0	0	0	0	0.0997594	0.174322
chr5	ENSG00000181495	AC026703.1	32788945	32791819	-1.898	0.0122385	1	0	1	0	0	0	0	0	0	0	0	NA	NA
chr5	ENSG00000181104	F2R	76011868	76031606	-1.547	2.94656e-06	1	0	1	0	0	0	0	0	0	0	0	0.463284	0.000340084
chr13	ENSG00000180730	SHISA2	26618735	26625169	-4.721	5.608e-07	1	0	1	0	0	0	0	0	0	0	0	2.64373	1.84196e-08
chr2	ENSG00000180672	AC007362.1	206642540	206644433	-1.618	9.44691e-05	1	0	1	0	0	0	0	0	0	0	0	NA	NA
chr10	ENSG00000180644	PRF1	72357104	72362531	-4.929	2.13688e-13	1	0	1	0	0	0	0	0	0	0	1	-0.0251386	0.787245
chr10	ENSG00000180592	SKIDA1	21802407	21814611	1.27	0.00430611	1	0	1	0	0	0	0	0	0	0	0	NA	NA
chr9	ENSG00000180447	GAS1	89559279	89562104	-1.89	2.02585e-09	1	0	1	0	0	0	0	0	0	0	0	1.04991	3.14544e-16
chr3	ENSG00000180353	HCLS1	121350246	121379774	-4.289	9.47882e-13	1	0	1	0	0	0	0	0	0	0	0	0.86041	0.00126674
chr2	ENSG00000180178	FAR2P1	130748029	130808704	1.255	0.0377102	1	0	1	0	0	0	0	0	0	0	0	NA	NA
chr10	ENSG00000180139	ACTA2-AS1	90692400	90700368	-4.371	4.54112e-16	1	0	1	0	0	0	0	0	0	0	0	0.895366	1.48917e-13
chr3	ENSG00000180044	C3orf80	159943423	159945999	-3.682	5.85657e-06	1	0	1	0	0	0	0	0	0	0	0	NA	NA
chr18	ENSG00000179981	TSHZ1	72922710	73001905	-1.081	0.0285879	1	0	1	0	0	1	0	0	1	0	0	1.29772	8.11908e-07
chr19	ENSG00000179954	SSC5D	55999771	56030465	-2.805	2.08038e-08	1	0	1	0	0	0	0	0	0	0	0	1.1964	4.92913e-11
chr16	ENSG00000179776	CDH5	66400533	66438686	-4.222	1.1441e-08	1	0	1	1	0	0	0	0	0	0	0	1.77556	1.37063e-13
chr12	ENSG00000179715	PCED1B	47473386	47630443	-1.977	0.00056934	1	0	1	0	0	0	0	0	0	0	0	0.312892	0.0273107
chr13	ENSG00000179630	LACC1	44453420	44468068	-1.302	0.00463448	1	0	1	0	0	0	0	0	0	0	0	0.330437	0.000457149
chrX	ENSG00000179542	SLITRK4	142710596	142723596	-2.278	0.00242359	1	0	1	0	0	0	0	0	0	0	0	0.80973	5.17991e-05
chr15	ENSG00000179455	MKRN3	23810454	23873064	1.213	0.015746	1	0	1	0	0	0	0	0	0	0	0	-0.230132	0.000223107
chr15	ENSG00000179449	AC124309.1	23888695	23890979	-3.058	2.13122e-05	1	0	1	0	0	0	0	0	0	0	0	NA	NA
chr1	ENSG00000179403	VWA1	1370241	1378262	-1.009	0.000915045	1	0	1	0	0	0	0	0	0	0	0	0.236928	0.00060905
chr8	ENSG00000179388	EGR3	22545172	22550815	-4.969	5.00794e-09	1	0	1	0	0	0	0	0	1	0	0	2.87039	1.86596e-11
chr6	ENSG00000179344	HLA-DQB1	32627244	32636160	-4.518	2.79372e-24	1	0	1	0	0	0	0	0	0	0	0	0.240906	0.273441
chr17	ENSG00000179314	WSCD1	5675554	6027747	-1.73	0.00292852	1	0	1	0	0	0	0	0	0	0	0	NA	NA
chr7	ENSG00000179144	GIMAP7	150211918	150218161	-9.272	4.95965e-19	1	0	1	0	0	0	0	0	0	0	0	1.93996	4.92466e-09
chr16	ENSG00000179044	EXOC3L1	67218269	67224107	-1.447	0.000152233	1	0	1	0	0	0	0	0	0	0	0	-0.117987	0.0867791
chr8	ENSG00000178860	MSC	72753784	72756703	-4.515	1.28676e-06	1	0	1	0	0	0	0	0	1	0	0	0.83818	8.40508e-13
chr20	ENSG00000178726	THBD	23026270	23030378	-5.495	1.36432e-11	1	0	1	1	0	0	0	0	0	0	0	1.24926	2.19524e-15
chr13	ENSG00000178695	KCTD12	77454312	77460540	-1.739	0.000318644	1	0	1	0	0	0	0	0	0	0	0	1.36994	7.29998e-05
chr16	ENSG00000178573	MAF	79619740	79634611	-3.833	1.36076e-11	1	0	1	0	0	0	1	0	1	1	0	1.38676	1.91702e-23
chr2	ENSG00000178562	CD28	204571198	204603635	-7.367	8.77564e-25	1	0	1	1	0	0	0	0	0	0	0	NA	NA
chr3	ENSG00000178550	AC010170.1	45266617	45267519	-3.285	3.9388e-06	1	0	1	0	0	0	0	0	0	0	0	NA	NA
chr19	ENSG00000178150	ZNF114	48675575	48790865	1.205	0.0146065	1	0	1	0	0	0	0	0	0	0	0	0.135838	0.228124
chr6	ENSG00000178033	FAM26E	116832809	116845955	-2.854	0.00631482	1	0	1	0	0	0	0	0	0	0	0	NA	NA
chr9	ENSG00000178031	ADAMTSL1	18473892	18910948	-2.194	0.0470399	1	0	1	0	0	0	0	0	0	0	0	0.56782	1.95728e-07
chr22	ENSG00000177989	ODF3B	50968139	50971009	-2.807	6.00843e-06	1	0	1	0	0	0	0	0	0	0	0	0.301387	5.67354e-05
chr12	ENSG00000177675	CD163L1	7499281	7632493	-2.897	0.000123473	1	0	1	0	0	0	0	0	0	0	0	-0.391811	0.000216077
chr17	ENSG00000177602	GSG2	3627211	3630067	1.184	0.00127775	1	0	1	0	0	0	0	1	0	0	0	NA	NA
chr12	ENSG00000177575	CD163	7623409	7656489	-9.248	7.96981e-64	1	0	1	1	0	0	0	0	0	0	0	1.65349	5.67849e-10
chr17	ENSG00000177469	PTRF	40554470	40575535	-1.066	0.0484878	1	0	1	0	0	0	0	0	0	0	0	NA	NA
chr19	ENSG00000177464	GPR4	46093022	46105466	-5.474	1.53312e-11	1	0	1	0	0	0	0	0	0	0	0	0.642927	2.0987e-08
chr7	ENSG00000177409	SAMD9L	92759368	92777682	-1.854	0.00201017	1	0	1	0	0	0	0	0	0	0	0	0.414216	0.0750531
chr17	ENSG00000177374	HIC1	1957448	1962981	-4.541	5.32417e-15	1	0	1	0	0	0	0	0	1	0	0	0.722457	3.98585e-17
chr11	ENSG00000177363	LRRN4CL	62453874	62457371	-4.156	3.81397e-08	1	0	1	0	0	0	0	0	0	0	0	2.55722	8.86807e-16
chr8	ENSG00000177182	CLVS1	61969717	62414204	-1.361	0.0019049	1	0	1	0	0	0	0	0	0	0	0	-0.462686	2.66123e-08
chr9	ENSG00000176978	DPP7	140004994	140009629	-1.434	0.000524544	1	0	1	0	0	0	0	0	0	0	0	-0.0326704	0.735971
chr11	ENSG00000176971	FIBIN	27015628	27018630	-3.56	7.79416e-07	1	0	1	0	0	0	0	0	0	0	0	2.70552	1.08067e-14
chr8	ENSG00000176907	C8orf4	40010989	40012821	-1.551	0.0191318	1	0	1	0	0	0	0	0	0	0	0	NA	NA
chr5	ENSG00000176788	BASP1	17065707	17276943	-3.097	0.000360216	1	0	1	0	0	0	0	0	0	0	0	1.67627	1.37493e-20
chr7	ENSG00000176734	TRIL	28992974	28997934	-1.135	0.0018546	1	0	1	0	0	0	0	0	0	0	0	1.53553	3.15525e-09
chr16	ENSG00000176678	FOXL1	86609974	86615303	-2.379	0.0269741	1	0	1	0	0	0	0	0	1	0	0	-0.0228476	0.753573
chr14	ENSG00000176435	CLEC14A	38723308	38725574	-7.199	2.61773e-19	1	0	1	0	0	0	0	0	0	0	0	0.656611	9.48399e-08
chr17	ENSG00000176170	SPHK1	74372665	74383941	-1.902	0.00185035	1	0	1	0	0	0	0	0	0	0	0	1.20261	4.08589e-07
chr16	ENSG00000176046	NUPR1	28548606	28550495	-2.939	4.37398e-05	1	0	1	0	0	0	0	0	0	0	0	1.50546	3.64882e-12
chr12	ENSG00000175899	A2M	9220260	9268825	-5.508	2.70998e-15	1	0	1	0	0	0	0	0	0	0	0	1.18781	2.91762e-10
chr11	ENSG00000175591	P2RY2	72929343	72947397	1.098	0.000193258	1	0	1	0	0	0	0	0	0	0	0	-0.305688	0.00693259
chr19	ENSG00000175489	LRRC25	18501954	18508427	-7.77	1.09511e-46	1	0	1	0	0	0	0	0	0	0	0	-2.6361	1.09807e-17
chr5	ENSG00000175471	MCTP1	94039446	94620279	-1.908	0.00231495	1	0	1	0	0	0	0	0	0	0	0	0.177878	0.107678
chr8	ENSG00000175445	LPL	19759228	19824769	-4.222	2.02231e-05	1	0	1	0	0	0	0	0	0	0	0	0.979835	0.00011744
chr11	ENSG00000175356	SCUBE2	9041071	9159661	-2.819	0.00109456	1	0	1	0	0	0	0	0	0	0	0	1.18608	4.84133e-07
chr3	ENSG00000175040	CHST2	142838173	142841800	-1.324	0.000300775	1	0	1	0	0	0	0	0	0	0	0	0.31506	0.0206809
chr11	ENSG00000174807	CD248	66081958	66084515	-3.037	3.71127e-06	1	0	1	1	0	0	0	0	0	0	0	0.986856	4.10961e-13
chr3	ENSG00000174640	SLCO2A1	133651540	133771028	-1.437	0.0251774	1	0	1	0	0	0	0	0	0	0	0	-0.148839	0.280549
chr12	ENSG00000174600	CMKLR1	108681821	108733118	-3.108	0.000823003	1	0	1	0	0	0	0	0	0	0	0	0.118333	0.0793076
chr7	ENSG00000174353	STAG3L3	72440227	72476445	1.268	0.000839705	1	0	1	0	0	0	0	0	0	0	0	NA	NA
chr1	ENSG00000174348	PODN	53527854	53551174	-3.613	1.53212e-07	1	0	1	0	0	0	0	0	0	0	0	0.73782	1.98247e-09
chr1	ENSG00000174175	SELP	169558087	169599431	-6.018	4.73528e-09	1	0	1	1	0	0	0	0	0	0	0	-0.107697	0.290308
chr4	ENSG00000174130	TLR6	38825336	38858438	-2.171	4.88557e-06	1	0	1	1	0	0	0	0	0	0	0	-0.106747	0.0943838
chr4	ENSG00000174125	TLR1	38792298	38858438	-2.984	4.68539e-12	1	0	1	1	0	0	0	0	0	0	0	1.03614	9.60287e-07
chr12	ENSG00000174099	MSRB3	65672423	65882024	-3.08	5.57059e-09	1	0	1	0	0	0	0	0	0	0	0	1.7424	1.04078e-18
chr1	ENSG00000174059	CD34	208057594	208084747	-5.011	8.91168e-11	1	0	1	1	0	0	0	0	0	0	0	-0.177516	0.120431
chr3	ENSG00000174004	NRROS	196366557	196388875	-1.269	0.0206202	1	0	1	0	0	0	0	0	0	0	0	-0.0177796	0.865965
chr5	ENSG00000173926	2018-03-03	126203406	126366500	-1.168	0.0294285	1	0	1	0	0	0	0	0	0	0	0	0.65005	8.53418e-06
chr17	ENSG00000173918	C1QTNF1	77018896	77045870	-6.917	4.24312e-11	1	0	1	0	0	0	0	0	0	0	0	0.336377	1.02533e-05
chr1	ENSG00000173846	PLK3	45265897	45271662	-1.135	0.00633726	1	0	1	0	0	0	0	1	0	0	0	0.317836	1.05173e-05
chr3	ENSG00000173706	HEG1	124684554	124774802	-1.482	0.0227521	1	0	1	0	0	0	0	0	0	0	0	2.66997	1.92665e-19
chr15	ENSG00000173546	CSPG4	75966663	76005189	-1.179	0.0342166	1	0	1	0	0	0	0	0	0	0	0	1.21177	7.81416e-16
chr11	ENSG00000173432	SAA1	18287721	18291524	-3.568	4.15255e-05	1	0	1	0	1	0	0	0	0	0	0	NA	NA
chr12	ENSG00000173391	OLR1	10310902	10324737	-7.691	2.71778e-13	1	0	1	0	0	0	0	0	0	0	0	NA	NA
chr4	ENSG00000173376	NDNF	121956768	121994176	-6.432	1.16957e-08	1	0	1	0	0	0	0	0	0	0	0	2.16877	1.25884e-10
chr1	ENSG00000173372	C1QA	22962999	22966101	-10.801	2.10302e-61	1	0	1	0	0	0	0	0	0	0	0	1.80397	6.50341e-08
chr1	ENSG00000173369	C1QB	22979255	22988031	-10.755	5.23262e-43	1	0	1	0	0	0	0	0	0	0	0	2.53133	2.00041e-08
chr10	ENSG00000173269	MMRN2	88695297	88729238	-1.201	0.0221553	1	0	1	0	0	0	0	0	0	0	0	0.372365	0.00368848
chr5	ENSG00000173221	GLRX	95087023	95158709	-2.317	2.16021e-07	1	0	1	0	0	0	0	0	0	0	0	1.07778	4.82186e-10
chr5	ENSG00000173210	ABLIM3	148521046	148640105	-2.408	0.0175471	1	0	1	0	0	0	0	0	0	0	0	-0.158962	0.15641
chr7	ENSG00000173114	LRRN3	110731062	110765510	-3.756	0.00011755	1	0	1	0	0	0	0	0	0	0	0	0.31749	0.00688273
chr2	ENSG00000172985	SH3RF3	109745804	110262207	-1.569	0.0466898	1	0	1	0	0	0	0	0	0	0	0	1.91151	2.88858e-14
chr11	ENSG00000172935	MRGPRF	68771863	68780877	-1.581	0.013273	1	0	1	0	0	0	0	0	0	0	0	3.49081	8.84175e-22
chr11	ENSG00000172818	OVOL1	65554493	65564690	1	0.010269	1	0	1	0	0	0	0	0	1	0	0	-0.458227	1.08657e-06
chr8	ENSG00000172817	CYP7B1	65500320	65711318	-2.045	0.000819079	1	0	1	0	0	0	0	0	0	0	0	NA	NA
chr9	ENSG00000172724	CCL19	34689564	34691274	-5.514	3.6368e-10	1	0	1	0	1	0	0	0	0	0	0	NA	NA
chr17	ENSG00000172716	SLFN11	33677324	33700720	-1.582	0.000652367	1	0	1	0	0	0	0	0	0	0	0	1.39656	4.8961e-09
chr6	ENSG00000172594	SMPDL3A	123110315	123130865	-4.134	1.36147e-06	1	0	1	0	0	0	0	0	0	0	0	0.557923	2.42262e-08
chr3	ENSG00000172578	KLHL6	183205319	183273477	-3.684	3.84026e-10	1	0	1	0	0	0	0	0	0	0	0	0.354995	0.00013487
chr6	ENSG00000172469	MANEA	96025419	96057333	-1.008	0.00899393	1	0	1	0	0	0	0	0	0	0	0	0.232882	0.0252
chr4	ENSG00000172403	SYNPO2	119809996	119982402	-2.83	0.000803463	1	0	1	0	0	0	0	0	0	0	0	1.98812	1.37972e-18
chr15	ENSG00000172349	IL16	81451916	81605104	-2.602	2.02852e-06	1	0	1	0	1	0	0	0	0	0	0	-0.366809	0.000150051
chr6	ENSG00000172348	RCAN2	46188475	46459709	-1.628	0.00712542	1	0	1	0	0	0	0	0	0	0	0	2.37141	3.94975e-14
chr15	ENSG00000172345	STARD5	81601394	81616524	-1.029	0.0205551	1	0	1	0	0	0	0	0	0	0	0	0.0899016	0.31977
chr1	ENSG00000172260	NEGR1	71861623	72748417	-3.53	4.08624e-13	1	0	1	0	0	0	0	0	0	0	0	NA	NA
chr12	ENSG00000172243	CLEC7A	10269376	10282857	-3.725	3.53484e-09	1	0	1	0	0	0	0	0	0	0	0	0.367753	7.24282e-06
chr16	ENSG00000172236	TPSAB1	1290697	1292555	-6.255	2.2198e-06	1	0	1	0	0	0	0	0	0	0	0	0.41054	8.70194e-06
chr3	ENSG00000172215	CXCR6	45982425	45989845	-3.414	9.01797e-08	1	0	1	1	0	0	0	0	0	0	0	0.380342	0.00457525
chr9	ENSG00000172159	FRMD3	85857905	86153461	-1.377	0.0436484	1	0	1	0	0	0	0	0	0	0	0	-0.0200323	0.92009
chr17	ENSG00000172156	CCL11	32612687	32615353	-7.43	2.8984e-09	1	0	1	0	1	0	0	0	0	0	0	1.20036	0.000101226
chr16	ENSG00000172137	CALB2	71392616	71424341	-2.074	0.0149624	1	0	1	0	0	0	0	0	0	0	0	0.561176	0.0155302
chr3	ENSG00000172061	LRRC15	194075976	194090472	-5.53	2.52305e-10	1	0	1	0	0	0	0	0	0	0	0	1.10625	4.11227e-07
chr5	ENSG00000171992	SYNPO	149980642	150038782	-2.652	3.01328e-05	1	0	1	0	0	0	0	0	0	0	0	0.307723	5.07105e-05
chr15	ENSG00000171956	FOXB1	60296421	60353929	2.303	0.000426416	1	0	1	0	0	0	0	0	1	0	0	0.10255	0.311064
chr2	ENSG00000171951	SCG2	224461658	224467221	-2.753	0.00706264	1	0	1	0	1	0	0	0	0	0	0	2.50198	1.66651e-09
chr10	ENSG00000171862	PTEN	89622870	89731687	-1.185	0.000294498	1	0	1	0	0	0	0	0	0	0	1	0.66172	1.181e-07
chr12	ENSG00000171860	C3AR1	8210898	8219067	-8.642	1.97029e-35	1	0	1	0	0	0	0	0	0	0	0	1.42776	2.33946e-08
chr1	ENSG00000171812	COL8A2	36560837	36590821	-2.301	3.89586e-06	1	0	1	0	0	0	0	0	0	0	0	1.4474	3.11298e-06
chr18	ENSG00000171791	BCL2	60790579	60987361	-1.629	0.00464644	1	0	1	0	0	0	1	0	0	1	0	0.635276	2.20167e-12
chr10	ENSG00000171772	SYCE1	135367404	135382876	-2.02	0.0444552	1	0	1	0	0	0	0	0	0	0	0	NA	NA
chr15	ENSG00000171766	GATM	45653322	45694525	-2.668	3.01698e-06	1	0	1	0	0	0	0	0	0	0	0	0.377674	0.000236462
chr16	ENSG00000171724	VAT1L	77822427	78014004	-6.842	6.0268e-06	1	0	1	0	0	0	0	0	0	0	0	0.426823	0.000411312
chrX	ENSG00000171659	GPR34	41548226	41556526	-8.064	7.42079e-27	1	0	1	0	0	0	0	0	0	0	0	0.343497	0.114029
chr4	ENSG00000171564	FGB	155484108	155492238	2.428	0.0216379	1	0	1	0	0	0	0	0	0	0	0	NA	NA
chr1	ENSG00000171488	LRRC8C	90098631	90235462	-1.507	0.000579051	1	0	1	0	0	0	0	0	0	0	0	-0.0870827	0.290599
chr4	ENSG00000171476	HOPX	57514155	57548065	-5.623	2.88986e-22	1	0	1	0	0	1	0	0	1	0	0	1.16272	2.5956e-14
chr18	ENSG00000171451	DSEL	65173819	65184217	-1.264	3.01328e-05	1	0	1	0	0	0	0	0	0	0	0	NA	NA
chr5	ENSG00000171444	MCC	112357796	112824527	-1.518	0.00392116	1	0	1	0	0	0	0	0	0	0	0	0.897454	3.15175e-05
chr12	ENSG00000171435	KSR2	117890817	118406788	1.194	0.00683505	1	0	1	0	0	0	0	1	0	0	0	-0.374122	9.57411e-07
chr6	ENSG00000171408	PDE7B	136172834	136516712	-1.226	0.0147201	1	0	1	0	0	0	0	0	0	0	0	0.424745	4.20179e-06
chr1	ENSG00000171385	KCND3	112313284	112531777	-2.398	0.00190145	1	0	1	0	0	0	0	0	0	0	0	0.140461	0.0603674
chr12	ENSG00000171310	CHST11	104849073	105155792	-1.56	5.05623e-08	1	0	1	0	0	0	0	0	0	0	0	0.920737	7.47903e-06
chr2	ENSG00000171303	KCNK3	26915619	26956288	-1.507	0.00461136	1	0	1	0	0	0	0	0	0	0	0	0.123973	0.146672
chr19	ENSG00000171223	JUNB	12902310	12904124	-2.159	1.01899e-15	1	0	1	0	0	0	0	0	1	0	0	2.05972	9.69312e-18
chr7	ENSG00000171115	GIMAP8	150147718	150176480	-6.954	8.49296e-32	1	0	1	0	0	0	0	0	0	0	0	0.730037	1.38316e-08
chr19	ENSG00000171051	FPR1	52248425	52307363	-9.758	5.36578e-15	1	0	1	0	0	0	0	0	0	0	0	0.398108	1.94678e-06
chr8	ENSG00000171033	PKIA	79428374	79517502	-2.596	0.0285581	1	0	1	0	0	0	0	0	0	0	0	0.682141	0.00314174
chr15	ENSG00000171016	PYGO1	55831088	55881145	-1.566	0.0355199	1	0	1	0	0	0	0	0	0	0	0	NA	NA
chrX	ENSG00000171004	HS6ST2	131760044	132095423	-2.861	5.41842e-06	1	0	1	0	0	0	0	0	0	0	0	0.885875	0.00229148
chr1	ENSG00000170989	S1PR1	101702444	101707074	-3.981	5.00431e-06	1	0	1	0	0	0	0	0	0	0	0	0.764154	6.51195e-10
chr11	ENSG00000170962	PDGFD	103777914	104035107	-2.099	7.04732e-06	1	0	1	0	1	0	0	0	0	0	0	1.74229	8.64539e-19
chr8	ENSG00000170961	HAS2	122624356	122653630	-3.816	6.74383e-06	1	0	1	0	0	0	0	0	0	0	0	1.1719	4.63186e-06
chr11	ENSG00000170955	PRKCDBP	6340176	6341877	-1.078	0.0115529	1	0	1	0	0	0	0	0	0	0	0	NA	NA
chr19	ENSG00000170909	OSCAR	54597933	54606000	-5.019	5.47634e-13	1	0	1	0	0	0	0	0	0	0	0	0.187999	0.0342011
chr4	ENSG00000170801	HTRA3	8271492	8308838	-3.348	2.57141e-09	1	0	1	0	0	0	0	0	0	0	0	0.975872	1.10107e-11
chr2	ENSG00000170745	KCNS3	18059114	18542882	-1.443	0.00545993	1	0	1	0	0	0	0	0	0	0	0	0.940483	0.00596705
chr12	ENSG00000170627	GTSF1	54849734	54867386	-2.329	7.8166e-05	1	0	1	0	0	0	0	0	0	0	0	-0.758661	0.00200233
chr5	ENSG00000170624	SGCD	155297354	156194799	-2.674	8.80351e-05	1	0	1	0	0	0	0	0	0	0	0	0.937972	3.76889e-10
chr5	ENSG00000170571	EMB	49692026	49739082	-2.828	3.22208e-05	1	0	1	0	0	0	0	0	0	0	0	0.453237	0.0023401
chr18	ENSG00000170558	CDH2	25530930	25757410	-1.173	0.0270687	1	0	1	1	0	0	0	0	0	0	0	0.778887	7.21704e-05
chr6	ENSG00000170542	SERPINB9	2887500	2903514	-1.375	4.15326e-05	1	0	1	0	0	0	0	0	0	0	0	0.419035	0.000326815
chr5	ENSG00000170476	MZB1	138723169	138725770	-3.295	0.00533887	1	0	1	0	0	0	0	0	0	0	0	0.900339	0.000105105
chr5	ENSG00000170458	CD14	140011313	140013286	-6.044	2.69903e-25	1	0	1	1	0	0	0	0	0	0	0	2.77887	1.75203e-12
chr14	ENSG00000170345	FOS	75745477	75748933	-3.514	4.06595e-14	1	0	1	0	0	0	0	0	1	0	0	2.52497	5.79856e-09
chr8	ENSG00000170323	FABP4	82390654	82395498	-6.262	2.30033e-05	1	0	1	0	0	0	0	0	0	0	0	0.4487	4.0027e-05
chr5	ENSG00000170214	ADRA1B	159343790	159399551	1.007	0.00545841	1	0	1	0	0	0	0	0	0	0	0	NA	NA
chr4	ENSG00000170006	TMEM154	153539784	153601317	-1.526	0.00305768	1	0	1	0	0	0	0	0	0	0	0	0.243292	0.033763
chr8	ENSG00000169946	ZFPM2	106330920	106816760	-1.839	0.026008	1	0	1	0	0	0	0	0	1	0	0	3.47567	1.36393e-14
chr16	ENSG00000169896	ITGAM	31271311	31344213	-4.93	7.16372e-17	1	0	1	1	0	0	0	0	0	0	0	0.695867	2.90919e-06
chr3	ENSG00000169860	P2RY1	152552736	152555841	-2.74	0.000537806	1	0	1	0	0	0	0	0	0	0	0	NA	NA
chr4	ENSG00000169744	LDB2	16503164	16900432	-4.108	4.67004e-10	1	0	1	0	0	0	0	0	1	0	0	1.28725	3.54873e-19
chr16	ENSG00000169715	MT1E	56659387	56661024	-2.063	0.00777598	1	0	1	0	0	0	0	0	0	0	0	0.635898	0.000287955
chr2	ENSG00000169604	ANTXR1	69240310	69476459	-1.905	8.89588e-06	1	0	1	0	0	0	0	0	0	0	0	0.959988	1.20032e-13
chr15	ENSG00000169594	BNC1	83924655	83953466	-1.334	0.0301595	1	0	1	0	0	0	0	0	1	0	0	0.117353	0.508681
chr2	ENSG00000169554	ZEB2	145141648	145282147	-5.416	1.58884e-18	1	0	1	0	0	1	0	0	1	0	0	1.33678	4.03747e-21
chr13	ENSG00000169508	GPR183	99946784	99959659	-8.031	1.77613e-35	1	0	1	0	0	0	0	0	0	0	0	0.83671	0.000282131
chr1	ENSG00000169504	CLIC4	25071848	25170815	-1.174	1.38697e-06	1	0	1	0	0	0	0	0	0	0	0	0.632943	0.000370673
chr1	ENSG00000169442	CD52	26644448	26647014	-3.845	5.29779e-12	1	0	1	1	0	0	0	0	0	0	0	0.637892	0.00979976
chr8	ENSG00000169439	SDC2	97505579	97624000	-1.333	0.00134606	1	0	1	0	0	0	0	0	0	0	0	1.56543	5.28513e-09
chr2	ENSG00000169432	SCN9A	167051695	167232503	-2.976	4.02257e-05	1	0	1	0	0	0	0	0	0	0	0	NA	NA
chr4	ENSG00000169429	IL8	74606223	74609433	-3.758	2.07479e-14	1	0	1	0	1	0	0	0	0	0	0	NA	NA
chr14	ENSG00000169413	RNASE6	21249210	21250626	-5.798	1.22454e-10	1	0	1	0	0	0	0	0	0	0	0	0.983377	4.98061e-06
chr1	ENSG00000169403	PTAFR	28473677	28520447	-1.221	0.00617165	1	0	1	0	0	0	0	0	0	0	0	0.139624	0.114144
chr1	ENSG00000169291	SHE	154442248	154474589	-2.591	8.60496e-06	1	0	1	0	0	0	0	0	0	0	0	-0.0559956	0.575322
chr4	ENSG00000169248	CXCL11	76954835	76962568	-3.567	3.83256e-07	1	0	1	0	1	0	0	0	0	0	0	-1.20198	0.00414727
chr4	ENSG00000169245	CXCL10	76942273	76944650	-3.812	8.18688e-10	1	0	1	0	1	0	0	0	0	0	0	-0.160956	0.726612
chr22	ENSG00000169184	MN1	28144265	28197486	-1.643	0.000466703	1	0	1	0	0	0	1	0	0	1	0	1.47454	1.64557e-10
chr10	ENSG00000169126	ARMC4	28064115	28287977	-1.308	0.0221482	1	0	1	0	0	0	0	0	0	0	0	-0.358518	1.61756e-05
chr4	ENSG00000169116	PARM1	75858305	75975325	-2.567	0.000620269	1	0	1	0	0	0	0	0	0	0	0	0.633868	6.83989e-07
chr2	ENSG00000169047	IRS1	227596033	227664475	-1.103	0.00537957	1	0	1	0	0	0	0	0	0	0	0	0.959364	1.50429e-05
chr19	ENSG00000168995	SIGLEC7	51645556	51656783	-5.003	4.83726e-06	1	0	1	1	0	0	0	0	0	0	0	0.121505	0.129337
chr17	ENSG00000168961	LGALS9	25956824	25976586	-1.364	0.000555384	1	0	1	0	0	0	0	0	0	0	0	0.225238	0.0318681
chr2	ENSG00000168918	INPP5D	233924677	234116549	-4.054	7.81981e-11	1	0	1	0	0	0	0	0	0	0	0	0.103527	0.0900543
chr2	ENSG00000168899	VAMP5	85811531	85820535	-2.695	1.26178e-11	1	0	1	0	0	0	0	0	0	0	0	1.3737	1.01061e-15
chr4	ENSG00000168785	TSPAN5	99391518	99579780	-2.125	0.00087329	1	0	1	0	0	0	0	0	0	0	0	1.2579	8.55021e-13
chr3	ENSG00000168779	SHOX2	157814948	157824292	-2.9	0.00487409	1	0	1	0	0	1	0	0	1	0	0	0.23219	0.00908356
chr5	ENSG00000168685	IL7R	35852797	35879705	-8.186	2.08429e-15	1	0	1	1	0	0	0	0	0	0	0	2.08857	1.44053e-09
chr18	ENSG00000168675	LDLRAD4	13217497	13652754	-1.932	6.74383e-06	1	0	1	0	0	0	0	0	0	0	0	0.20557	0.077586
chr5	ENSG00000168621	GDNF	37812779	37839788	-1.956	0.0302331	1	0	1	0	1	0	0	0	0	0	0	0.199241	0.00858169
chr2	ENSG00000168542	COL3A1	189839046	189877472	-8.991	3.02515e-14	1	0	1	0	0	0	0	0	0	0	0	2.95909	2.26355e-16
chr2	ENSG00000168497	SDPR	192699028	192711981	-2.032	0.00580562	1	0	1	0	0	0	0	0	0	0	0	NA	NA
chr18	ENSG00000168461	RAB31	9708162	9862548	-2.764	2.19488e-08	1	0	1	0	0	0	0	0	0	0	0	3.88499	1.23718e-23
chr4	ENSG00000168421	RHOH	40192673	40248587	-5.978	1.92258e-15	1	0	1	0	0	0	1	0	0	1	0	0.0588859	0.524648
chr6	ENSG00000168405	CMAHP	25081548	25166793	-1.811	0.0201105	1	0	1	0	0	0	0	0	0	0	0	0.515664	2.42974e-10
chr16	ENSG00000168404	MLKL	74705753	74734858	-2.544	3.97317e-05	1	0	1	0	0	0	0	1	0	0	0	0.18859	0.111334
chr6	ENSG00000168394	TAP1	32812986	32821755	-1.297	0.00146839	1	0	1	0	0	0	0	0	0	0	0	1.12307	6.17646e-05
chr3	ENSG00000168386	FILIP1L	99548985	99833357	-2.954	0.000551388	1	0	1	0	0	0	0	0	0	0	0	1.83958	5.15068e-15
chr3	ENSG00000168329	CX3CR1	39304985	39323226	-2.361	0.00126078	1	0	1	0	0	0	0	0	0	0	0	0.823041	9.17122e-06
chr1	ENSG00000168243	GNG4	235710987	235814054	-4.029	3.57359e-07	1	0	1	0	0	0	0	0	0	0	0	0.234561	0.0433701
chr6	ENSG00000168143	FAM83B	54711569	54806820	-1.935	0.0472991	1	0	1	0	0	0	0	0	0	0	0	NA	NA
chr11	ENSG00000167994	RAB3IL1	61664773	61687741	-1.522	1.90071e-05	1	0	1	0	0	0	0	0	0	0	0	-0.831286	3.40707e-13
chr16	ENSG00000167984	NLRC3	3589033	3627401	-1.312	0.0224026	1	0	1	0	0	0	0	0	0	0	0	0.429964	0.0236609
chr17	ENSG00000167889	MGAT5B	74864538	74946475	1.842	0.00157528	1	0	1	0	0	0	0	0	0	0	0	-0.266642	0.000392191
chr17	ENSG00000167851	CD300A	72462555	72480933	-7.1	2.23112e-51	1	0	1	1	0	0	0	0	0	0	0	0.303569	0.000105397
chr11	ENSG00000167771	RCOR2	63678693	63684316	1.05	0.0012641	1	0	1	0	0	0	0	0	0	0	0	0.319204	0.0024312
chr19	ENSG00000167680	SEMA6B	4542600	4559820	-2.9	2.13513e-05	1	0	1	0	1	0	0	0	0	0	0	0.323705	0.000116317
chr19	ENSG00000167617	CDC42EP5	54976210	54984411	-2.37	0.00016297	1	0	1	0	0	0	0	0	0	0	0	2.29713	1.98612e-11
chr19	ENSG00000167613	LAIR1	54865362	54882165	-6.084	2.52107e-37	1	0	1	1	0	0	0	0	0	0	0	-0.0860306	0.373956
chr19	ENSG00000167601	AXL	41725108	41767671	-2.112	0.000123989	1	0	1	0	0	0	0	1	0	0	0	0.493683	0.000881929
chr16	ENSG00000167208	SNX20	50700211	50715264	-5.813	1.86346e-14	1	0	1	0	0	0	0	0	0	0	0	0.108551	0.0753493
chr16	ENSG00000167207	NOD2	50727514	50766988	-1.649	0.000380626	1	0	1	0	0	0	0	0	0	0	0	0.480619	0.00261627
chr8	ENSG00000167034	NKX3-1	23536206	23540440	-1.45	0.0201904	1	0	1	0	0	1	0	0	1	0	0	-0.303103	0.000186402
chr21	ENSG00000166979	EVA1C	33784314	33887707	-1.235	0.0120588	1	0	1	0	0	0	0	0	0	0	0	0.892165	0.0173373
chr18	ENSG00000166974	MAPRE2	32556892	32723434	-2.299	0.0029383	1	0	1	0	0	0	0	0	0	0	0	0.731101	1.74534e-15
chr11	ENSG00000166927	MS4A7	60145955	60163424	-9.526	3.36162e-37	1	0	1	0	0	0	0	0	0	0	0	0.842169	5.95044e-08
chr15	ENSG00000166923	GREM1	33010175	33026870	-3.842	1.20196e-06	1	0	1	0	1	0	0	0	0	0	0	1.98864	6.90746e-05
chr15	ENSG00000166922	SCG5	32933877	32989299	-1.809	0.00409379	1	0	1	0	0	0	0	0	0	0	0	2.14639	2.26523e-08
chr15	ENSG00000166920	C15orf48	45722727	45740959	-3.081	1.83487e-08	1	0	1	0	0	0	0	0	0	0	0	-0.61693	0.210242
chr15	ENSG00000166825	ANPEP	90328120	90358633	-3.426	1.93842e-09	1	0	1	1	0	0	0	0	0	0	0	0.120063	0.395706
chr16	ENSG00000166780	C16orf45	15528152	15718885	-1.212	0.0372821	1	0	1	0	0	0	0	0	0	0	0	0.689747	6.25293e-11
chr11	ENSG00000166741	NNMT	114128509	114184007	-5.495	3.19109e-11	1	0	1	0	0	0	0	0	0	0	0	2.02704	3.26211e-07
chr15	ENSG00000166710	B2M	45003675	45011075	-1.959	6.74383e-06	1	0	1	0	0	0	0	0	0	0	0	0.820409	2.55817e-06
chr12	ENSG00000166523	CLEC4E	8685901	8693559	-6.996	3.9886e-12	1	0	1	0	0	0	0	0	0	0	0	0.218349	0.00207476
chr18	ENSG00000166510	CCDC68	52568740	52626739	-1.912	0.00845789	1	0	1	0	0	0	0	0	0	0	0	0.0751497	0.593506
chr16	ENSG00000166501	PRKCB	23847322	24231932	-3.2	0.000125317	1	0	1	0	0	0	0	1	0	0	0	0.0548784	0.504314
chr17	ENSG00000166482	MFAP4	19286755	19290553	-3.096	1.23654e-11	1	0	1	0	0	0	0	0	0	0	0	1.12461	1.10704e-07
chr14	ENSG00000166428	PLD4	105391153	105399574	-2.63	2.50309e-07	1	0	1	0	0	0	0	0	0	0	0	0.361156	5.14337e-07
chr18	ENSG00000166401	SERPINB8	61637159	61672278	-1.226	0.0301595	1	0	1	0	0	0	0	0	0	0	0	-1.11545	2.98413e-20
chr11	ENSG00000166341	DCHS1	6642556	6677085	-1.625	0.00145347	1	0	1	0	0	0	0	0	0	0	0	1.8396	1.25757e-23
chr6	ENSG00000166278	C2	31865562	31913449	-1.17	6.0288e-05	1	0	1	0	0	0	0	0	0	0	0	0.17573	0.142082
chr11	ENSG00000166250	CLMP	122943035	123065989	-2.922	4.7531e-06	1	0	1	0	0	0	0	0	0	0	0	2.25609	1.55252e-22
chr15	ENSG00000166206	GABRB3	26788693	27184686	-1.605	0.0315557	1	0	1	0	0	0	0	0	0	0	0	NA	NA
chr15	ENSG00000166147	FBN1	48700503	48938046	-3.911	3.83547e-23	1	0	1	0	0	0	0	0	0	0	0	3.16427	3.25675e-20
chr15	ENSG00000166128	RAB8B	63481668	63559981	-1.372	3.97317e-05	1	0	1	0	0	0	0	0	0	0	0	0.847058	1.50272e-10
chr11	ENSG00000166086	JAM3	133938820	134021896	-3.264	3.59147e-07	1	0	1	0	0	0	0	0	0	0	0	0.861425	1.67305e-21
chr15	ENSG00000166073	GPR176	40091233	40213093	-1.465	0.00748278	1	0	1	0	0	0	0	0	0	0	0	0.352262	6.86693e-05
chr15	ENSG00000166068	SPRED1	38544527	38649450	-1.346	5.43628e-08	1	0	1	0	0	0	0	0	0	0	0	0.910513	2.19485e-08
chr10	ENSG00000166033	HTRA1	124221041	124274424	-4.649	2.50309e-07	1	0	1	0	0	0	0	0	0	0	0	3.38603	4.20364e-18
chr12	ENSG00000165966	PDZRN4	41582250	41968392	-2.14	0.00161593	1	0	1	0	0	0	0	0	0	0	0	0.994151	7.12451e-06
chr10	ENSG00000165757	KIAA1462	30301729	30404423	-2.414	1.90071e-05	1	0	1	0	0	0	0	0	0	0	0	NA	NA
chr10	ENSG00000165646	SLC18A2	119000604	119038941	-1.008	0.028044	1	0	1	0	0	0	0	0	0	0	0	NA	NA
chr10	ENSG00000165633	VSTM4	50222290	50323554	-4.507	1.58015e-07	1	0	1	0	0	0	0	0	0	0	0	0.815207	3.25254e-11
chr14	ENSG00000165617	DACT1	59100685	59115039	-3.493	4.99513e-07	1	0	1	0	0	0	0	0	0	0	0	3.51895	1.00461e-21
chr10	ENSG00000165507	C10orf10	45466429	45474258	-3.016	2.10283e-13	1	0	1	0	0	0	0	0	0	0	0	NA	NA
chr13	ENSG00000165474	GJB2	20761609	20767037	-3.549	6.55851e-12	1	0	1	0	0	0	0	0	0	0	0	2.79485	1.39561e-05
chr11	ENSG00000165457	FOLR2	71927645	71932994	-5.181	1.21096e-12	1	0	1	0	0	0	0	0	0	0	0	0.605522	1.49244e-06
chr10	ENSG00000165424	ZCCHC24	81142081	81205383	-1.543	0.00384092	1	0	1	0	0	0	0	0	0	0	0	3.08232	1.53685e-25
chr13	ENSG00000165300	SLITRK5	88324870	88331871	-2.323	0.0318991	1	0	1	0	0	0	0	0	0	0	0	NA	NA
chrX	ENSG00000165169	DYNLT3	37696010	37706890	-1.049	0.000425809	1	0	1	0	0	0	0	0	0	0	0	2.25869	1.62352e-11
chrX	ENSG00000165168	CYBB	37639264	37672714	-6.843	2.66862e-31	1	0	1	0	0	0	0	0	0	0	0	0.0456158	0.479518
chr9	ENSG00000165124	SVEP1	113127531	113342160	-4.604	3.43734e-13	1	0	1	0	0	0	0	0	0	0	0	0.148894	0.0273264
chr8	ENSG00000164949	GEM	95261481	95274578	-2.77	0.000188372	1	0	1	0	0	0	0	0	0	0	0	1.94082	1.28707e-09
chr8	ENSG00000164932	CTHRC1	104383743	104395225	-2.618	1.83501e-07	1	0	1	0	0	0	0	0	0	0	0	3.00272	3.22655e-08
chr8	ENSG00000164764	SBSPON	73976775	74036323	-1.245	0.00283671	1	0	1	0	0	0	0	0	0	0	0	0.247296	0.220217
chr8	ENSG00000164761	TNFRSF11B	119935796	119964439	-1.308	0.00129602	1	0	1	0	1	0	0	0	0	0	0	-0.499032	0.0694031
chr8	ENSG00000164741	DLC1	12940870	13373167	-2.917	0.0141308	1	0	1	0	0	0	0	0	0	0	0	1.06613	9.47663e-20
chr6	ENSG00000164694	FNDC1	159590429	159693141	-6.37	2.36819e-16	1	0	1	0	0	0	0	0	0	0	0	3.95111	6.11065e-16
chr7	ENSG00000164692	COL1A2	94023873	94060544	-6.105	2.30235e-13	1	0	1	0	0	0	0	0	0	0	0	3.77114	1.32187e-19
chr6	ENSG00000164691	TAGAP	159455500	159466184	-4.831	8.22725e-16	1	0	1	0	0	0	0	0	0	0	0	0.217945	0.00817742
chr8	ENSG00000164683	HEY1	80676245	80680098	-2.281	0.00442428	1	0	1	0	0	0	0	0	1	0	0	0.890109	5.58434e-06
chr7	ENSG00000164604	GPR85	112718386	112727833	-4.927	1.61813e-07	1	0	1	0	0	0	0	0	0	0	0	NA	NA
chr6	ENSG00000164488	DACT2	168693510	168720434	1.071	0.00801777	1	0	1	0	0	0	0	0	0	0	0	-0.339341	0.000227132
chr6	ENSG00000164484	TMEM200A	130686879	130764208	-6.321	4.09912e-18	1	0	1	0	0	0	0	0	0	0	0	4.68976	1.18189e-21
chr4	ENSG00000164342	TLR3	186990306	187009223	-1.371	0.00095067	1	0	1	1	0	0	0	0	0	0	0	0.445358	0.00692802
chr5	ENSG00000164330	EBF1	158122928	158526769	-3.632	0.000380657	1	0	1	0	0	0	0	0	1	0	0	0.687914	1.54666e-05
chr5	ENSG00000164308	ERAP2	96211643	96255420	-1.169	0.00141596	1	0	1	0	0	0	0	0	0	0	0	0.296432	0.0594696
chr5	ENSG00000164294	GPX8	54455946	54462899	-1.227	0.0165888	1	0	1	0	0	0	0	0	0	0	0	2.67483	4.7768e-15
chr5	ENSG00000164292	RHOBTB3	95049226	95160087	-1.907	0.00410012	1	0	1	0	0	0	0	0	0	0	0	1.58776	3.40562e-20
chr5	ENSG00000164287	CDC20B	54408799	54469005	-3.07	0.000641996	1	0	1	0	0	0	0	0	0	0	0	NA	NA
chr5	ENSG00000164283	ESM1	54273692	54318499	-8.686	1.46985e-08	1	0	1	0	1	0	0	0	0	0	0	0.710573	0.0106145
chr5	ENSG00000164176	EDIL3	83236373	83680611	-5.604	1.35812e-07	1	0	1	0	0	0	0	0	0	0	0	1.41476	2.04256e-26
chr5	ENSG00000164171	ITGA2	52285156	52390609	-1.285	0.028555	1	0	1	1	0	0	0	0	0	0	0	0.143915	0.319494
chr4	ENSG00000164161	HHIP	145567173	145666423	-3.88	2.36707e-07	1	0	1	0	0	0	0	0	0	0	0	0.314927	0.0143948
chr4	ENSG00000164136	IL15	142557752	142655140	-1.294	0.01009	1	0	1	0	1	0	0	0	0	0	0	-0.162789	0.264811
chr4	ENSG00000164128	NPY1R	164245113	164265984	-1.649	0.0272327	1	0	1	0	0	0	0	0	0	0	0	0.214199	0.186174
chr4	ENSG00000164125	FAM198B	159045626	159094470	-2.894	1.19651e-15	1	0	1	0	0	0	0	0	0	0	0	2.22144	5.38687e-19
chr4	ENSG00000164116	GUCY1A3	156587863	156653501	-1.842	0.00595744	1	0	1	0	0	0	0	0	0	0	0	1.26002	2.11115e-07
chr4	ENSG00000164107	HAND2	174446120	174451380	-3.587	0.00149687	1	0	1	0	0	0	0	0	1	0	0	0.615598	4.40556e-09
chr4	ENSG00000164093	PITX2	111538579	111563279	-2.027	0.0103378	1	0	1	0	0	1	0	0	1	0	0	NA	NA
chr4	ENSG00000164035	EMCN	101316498	101801283	-6.869	1.45253e-16	1	0	1	0	0	0	0	0	0	0	0	0.987883	2.77885e-07
chr1	ENSG00000163909	HEYL	40089825	40105617	-2.065	7.84012e-08	1	0	1	0	0	0	0	0	1	0	0	0.521773	1.26145e-08
chr1	ENSG00000163873	GRIK3	37261128	37499730	-2.387	0.0157151	1	0	1	0	0	0	0	0	0	0	0	NA	NA
chr3	ENSG00000163823	CCR1	46243200	46249887	-3.495	4.01618e-09	1	0	1	1	0	0	0	0	0	0	0	1.28757	1.76219e-08
chr3	ENSG00000163762	TM4SF18	149036285	149052201	-5.296	1.47372e-16	1	0	1	0	0	0	0	0	0	0	0	1.27365	1.19331e-09
chr3	ENSG00000163751	CPA3	148583043	148614983	-5.453	3.67113e-05	1	0	1	0	0	0	0	0	0	0	0	0.100059	0.588839
chr4	ENSG00000163739	CXCL1	74735110	74736959	-1.489	0.0185913	1	0	1	0	1	0	0	0	0	0	0	0.218167	0.602186
chr4	ENSG00000163734	CXCL3	74902306	74904524	-1.394	0.0329699	1	0	1	0	1	0	0	0	0	0	0	0.639893	0.0159106
chr3	ENSG00000163710	PCOLCE2	142534764	142608045	-2.074	0.00213595	1	0	1	0	0	0	0	0	0	0	0	0.911997	0.000938939
chr3	ENSG00000163659	TIPARP	156391024	156424559	-1.109	0.000345874	1	0	1	0	0	0	0	0	0	0	0	0.949701	5.56865e-05
chr3	ENSG00000163637	PRICKLE2	64079543	64431152	-1.029	0.0477643	1	0	1	0	0	0	0	0	0	0	0	1.54757	2.84894e-16
chr3	ENSG00000163618	CADPS	62384022	62861054	-5.667	1.98599e-08	1	0	1	0	0	0	0	0	0	0	0	NA	NA
chr3	ENSG00000163590	PPM1L	160473390	160796695	-1.313	0.00393569	1	0	1	0	0	0	0	0	0	0	0	NA	NA
chr3	ENSG00000163577	EIF5A2	170606204	170626482	-1.394	0.00498691	1	0	1	0	0	0	0	0	0	0	0	1.3625	6.75876e-13
chr1	ENSG00000163565	IFI16	158969758	159024945	-2.184	0.00929604	1	0	1	0	0	0	0	0	0	0	0	1.23613	4.50803e-05
chr1	ENSG00000163563	MNDA	158801107	158819296	-9.475	1.77984e-43	1	0	1	0	0	0	0	0	1	0	0	1.13665	0.000491079
chr3	ENSG00000163536	SERPINI1	167453031	167543356	-1.52	0.00111837	1	0	1	0	0	0	0	0	0	0	0	1.31382	1.68667e-05
chr1	ENSG00000163531	NFASC	204797779	204991950	-1.984	0.00967511	1	0	1	0	0	0	0	0	0	0	0	0.38942	0.000341865
chr4	ENSG00000163453	IGFBP7	57896939	57976551	-2.619	5.61745e-08	1	0	1	0	0	0	0	0	0	0	0	2.12731	3.6699e-20
chr1	ENSG00000163431	LMOD1	201865580	201915715	-1.291	0.032958	1	0	1	0	0	0	0	0	0	0	0	1.32438	1.1817e-12
chr3	ENSG00000163430	FSTL1	120111140	120170100	-1.492	4.96853e-07	1	0	1	0	0	0	0	0	0	0	0	1.28644	6.65155e-17
chr3	ENSG00000163378	EOGT	69024365	69063112	-1.205	0.000660605	1	0	1	0	0	0	0	0	0	0	0	2.66975	3.21614e-17
chr2	ENSG00000163359	COL6A3	238232646	238323018	-8.071	1.17733e-37	1	0	1	0	0	0	0	0	0	0	0	4.07795	5.35855e-19
chr2	ENSG00000163331	DAPL1	159651829	159719293	-1.424	0.0114201	1	0	1	0	0	0	0	0	0	0	0	-1.14554	0.0027019
chr4	ENSG00000163297	ANTXR2	80822303	81046608	-5.04	1.76601e-13	1	0	1	0	0	0	0	0	0	0	0	1.83649	4.61447e-25
chr2	ENSG00000163235	TGFA	70674412	70781325	-1.404	0.0206362	1	0	1	0	1	0	0	0	0	0	0	-0.657603	1.14421e-09
chr1	ENSG00000163220	S100A9	153330330	153333503	-3.009	1.47429e-07	1	0	1	0	0	0	0	0	0	0	0	0.148481	0.614537
chr2	ENSG00000163219	ARHGAP25	68906733	69053965	-2.442	6.0288e-05	1	0	1	0	0	0	0	0	0	0	0	0.751616	5.95842e-07
chr1	ENSG00000163154	TNFAIP8L2	151129105	151132225	-3.916	7.64969e-08	1	0	1	0	0	0	0	0	0	0	0	-0.343985	0.00113632
chr4	ENSG00000163145	C1QTNF7	15341442	15447790	-5.387	1.26576e-10	1	0	1	0	0	0	0	0	0	0	0	2.07441	2.90993e-17
chr1	ENSG00000163131	CTSS	150702672	150738433	-3.125	3.70101e-15	1	0	1	0	0	0	0	0	0	0	0	0.365884	0.124627
chr4	ENSG00000163110	PDLIM5	95373037	95589377	-1.018	0.000313203	1	0	1	0	0	0	0	0	1	0	0	0.731163	1.378e-10
chr4	ENSG00000163071	SPATA18	52917497	52963458	-3.477	2.91715e-05	1	0	1	0	0	0	0	0	0	0	0	0.396342	0.0406005
chr2	ENSG00000163053	SLC16A14	230899698	230933715	-1.321	0.000871276	1	0	1	0	0	0	0	0	0	0	0	1.54888	9.39971e-05
chr2	ENSG00000163032	VSNL1	17720393	17838285	-3.972	3.78762e-05	1	0	1	0	0	0	0	0	0	0	0	1.06133	3.37186e-08
chr2	ENSG00000163017	ACTG2	74119441	74146992	-2.408	0.000656586	1	0	1	0	0	0	0	0	0	0	0	1.38705	9.35203e-09
chr2	ENSG00000162944	RFTN2	198432948	198540769	-2.515	3.44018e-08	1	0	1	0	0	0	0	0	0	0	0	NA	NA
chr1	ENSG00000162894	FAIM3	207077731	207096592	-1.907	0.000580799	1	0	1	0	0	0	0	0	0	0	0	NA	NA
chr1	ENSG00000162747	FCGR3B	161592986	161601753	-11.125	4.46301e-43	1	0	1	0	0	0	0	0	0	0	0	0.352626	0.106624
chr1	ENSG00000162745	OLFML2B	161952982	161993644	-3.631	3.54731e-08	1	0	1	0	0	0	0	0	0	0	0	2.00146	1.67717e-12
chr1	ENSG00000162733	DDR2	162601163	162757190	-3.571	5.01299e-10	1	0	1	1	0	0	0	1	0	0	0	1.64607	1.15025e-22
chr1	ENSG00000162711	NLRP3	247579458	247612410	-4.701	7.12481e-13	1	0	1	0	0	0	0	0	0	0	0	NA	NA
chr1	ENSG00000162706	CADM3	159141399	159173103	-2.999	5.05904e-06	1	0	1	0	0	0	0	0	0	0	0	-0.195264	0.0126467
chr1	ENSG00000162692	VCAM1	101185298	101204601	-7.081	2.5379e-11	1	0	1	1	0	0	0	0	0	0	0	4.58155	7.58273e-17
chr1	ENSG00000162687	KCNT2	196194909	196578355	-1.96	0.0120412	1	0	1	0	0	0	0	0	0	0	0	2.30842	3.24797e-16
chr1	ENSG00000162654	GBP4	89646831	89664615	-2.596	1.14593e-05	1	0	1	0	0	0	0	0	0	0	0	-0.276548	0.0478113
chr1	ENSG00000162645	GBP2	89571815	89616139	-1.611	3.03381e-07	1	0	1	0	0	0	0	0	0	0	0	0.596403	0.0129187
chr1	ENSG00000162618	ELTD1	79355449	79472403	-7.626	1.39799e-17	1	0	1	0	0	0	0	0	0	0	0	NA	NA
chr1	ENSG00000162616	DNAJB4	78444859	78483648	-1.079	0.00143463	1	0	1	0	0	0	0	0	0	0	0	0.803862	5.15379e-06
chr1	ENSG00000162614	NEXN	78354198	78409580	-1.782	0.000267187	1	0	1	0	0	0	0	0	0	0	0	3.9148	3.77874e-21
chr1	ENSG00000162595	DIRAS3	68511645	68517314	-2.07	0.00490355	1	0	1	0	0	0	0	0	0	0	0	0.565183	0.00823052
chr1	ENSG00000162576	MXRA8	1288069	1297157	-2.606	2.9098e-10	1	0	1	0	0	0	0	0	0	0	0	1.68747	7.23225e-27
chr1	ENSG00000162551	ALPL	21835858	21904905	1.359	0.026205	1	0	1	0	0	0	0	0	0	0	0	NA	NA
chr1	ENSG00000162511	LAPTM5	31205316	31230667	-8.125	5.22851e-23	1	0	1	0	0	0	0	0	0	0	0	0.911085	7.71745e-05
chr1	ENSG00000162496	DHRS3	12627939	12677737	-1.304	3.50125e-05	1	0	1	0	0	0	0	0	0	0	0	0.355244	0.0313439
chr1	ENSG00000162493	PDPN	13909960	13944452	-2.038	0.00427919	1	0	1	0	0	0	0	0	0	0	0	0.993214	1.51376e-11
chr1	ENSG00000162444	RBP7	10057264	10076078	-2.871	5.75121e-07	1	0	1	0	0	0	0	0	0	0	0	1.99328	3.16298e-12
chr1	ENSG00000162366	PDZK1IP1	47649265	47656716	-2.063	0.0014016	1	0	1	0	0	0	0	0	0	0	0	-1.08326	9.20132e-06
chr3	ENSG00000162267	ITIH3	52828784	52843025	-2.378	7.06065e-05	1	0	1	0	0	0	0	0	0	0	0	1.62092	2.6335e-10
chr16	ENSG00000162063	CCNF	2479395	2508855	1.158	3.597e-07	1	0	1	0	0	0	0	0	0	0	0	-0.174747	0.0431593
chr17	ENSG00000161940	BCL6B	6926339	6933609	-3.773	1.97577e-06	1	0	1	0	0	0	0	0	0	0	0	-0.0470871	0.465524
chr17	ENSG00000161929	SCIMP	5112256	5138155	-1.363	0.00269133	1	0	1	0	0	0	0	0	0	0	0	NA	NA
chr12	ENSG00000161638	ITGA5	54789045	54813244	-2.256	9.08228e-06	1	0	1	1	0	0	0	0	0	0	0	1.69487	2.45043e-14
chr17	ENSG00000161574	CCL15-CCL14	34310692	34328660	-6.217	2.73655e-09	1	0	1	0	0	0	0	0	0	0	0	NA	NA
chr17	ENSG00000161570	CCL5	34198495	34207797	-3.789	8.87582e-09	1	0	1	0	1	0	0	0	0	0	0	0.395608	0.123555
chr17	ENSG00000161544	CYGB	74523438	74547257	-2.059	1.978e-07	1	0	1	0	0	0	0	0	0	0	0	0.490847	1.23238e-10
chr17	ENSG00000161381	PLXDC1	37219556	37310647	-2.367	2.01598e-05	1	0	1	0	0	0	0	0	0	0	0	0.883014	4.96954e-10
chr19	ENSG00000161281	COX7A1	36641824	36643771	-3.03	0.000660605	1	0	1	0	0	0	0	0	0	0	0	2.86005	7.01827e-24
chr8	ENSG00000160957	RECQL4	145736667	145743229	1.02	0.000588087	1	0	1	0	0	0	0	0	0	0	1	-0.12888	0.210677
chr5	ENSG00000160883	HK3	176307870	176326333	-5.646	4.61871e-13	1	0	1	0	0	0	0	0	0	0	0	0.639642	4.05224e-05
chr3	ENSG00000160791	CCR5	46411633	46417697	-9.855	1.63596e-38	1	0	1	1	0	0	0	0	0	0	0	0.277583	0.113145
chr11	ENSG00000160593	AMICA1	118064455	118095809	-5.205	2.04706e-18	1	0	1	0	0	0	0	0	0	0	0	NA	NA
chr21	ENSG00000160255	ITGB2	46305868	46351904	-5.07	3.86767e-17	1	0	1	1	0	0	0	0	0	0	0	0.666339	9.32693e-05
chrX	ENSG00000160219	GAB3	153903529	153979858	-4.137	1.17273e-10	1	0	1	0	0	0	0	0	0	0	0	0.11851	0.131547
chr19	ENSG00000160161	CILP2	19649057	19657468	-1.564	0.0301595	1	0	1	0	0	0	0	0	0	0	0	1.22621	6.37604e-07
chr4	ENSG00000159674	SPON2	1160720	1202750	-3.369	1.72949e-14	1	0	1	0	0	0	0	0	0	0	0	NA	NA
chr15	ENSG00000159495	TGM7	43568478	43594453	1.553	0.0411898	1	0	1	0	0	0	0	0	0	0	0	-0.363261	0.000127909
chr12	ENSG00000159403	C1R	7187513	7245203	-2.006	7.70696e-09	1	0	1	0	0	0	0	0	0	0	0	2.66256	3.85577e-17
chr22	ENSG00000159307	SCUBE1	43593289	43739394	-2.88	2.74879e-05	1	0	1	0	0	0	0	0	0	0	0	0.933323	4.89612e-11
chr21	ENSG00000159216	RUNX1	36160098	37376965	-1.565	7.58797e-09	1	0	1	0	0	0	1	0	1	1	0	NA	NA
chr21	ENSG00000159212	CLIC6	36041688	36090525	-2.02	5.3606e-05	1	0	1	0	0	0	0	0	0	0	0	-0.031759	0.858979
chr1	ENSG00000159189	C1QC	22970123	22974603	-11.025	7.85021e-36	1	0	1	0	0	0	0	0	0	0	0	1.67719	1.80361e-09
chr1	ENSG00000158869	FCER1G	161185024	161190489	-8.147	1.44528e-37	1	0	1	0	0	0	0	0	0	0	0	0.104363	0.443292
chr1	ENSG00000158859	ADAMTS4	161154098	161168846	-4.502	1.7226e-14	1	0	1	0	0	0	0	0	0	0	0	0.199835	0.02896
chr1	ENSG00000158747	NBL1	19967048	19984945	-1.672	2.31037e-08	1	0	1	0	0	0	0	0	0	0	0	2.76657	5.62725e-20
chr1	ENSG00000158714	SLAMF8	159796540	159807039	-3.311	1.74421e-12	1	0	1	0	0	0	0	0	0	0	0	0.767133	0.00153122
chr1	ENSG00000158488	CD1E	158323254	158327343	-9.69	3.71193e-20	1	0	1	1	0	0	0	0	0	0	0	0.146661	0.00465126
chr18	ENSG00000158270	COLEC12	319361	500722	-4.018	8.24252e-13	1	0	1	0	0	0	0	0	0	0	0	3.30732	4.12588e-14
chr18	ENSG00000158201	ABHD3	19230858	19284766	-1.321	0.00176813	1	0	1	0	0	0	0	0	0	0	0	-0.17588	0.237952
chr2	ENSG00000158050	DUSP2	96808905	96811179	-2.064	5.82716e-05	1	0	1	0	0	0	0	0	0	0	0	2.11836	4.5308e-10
chr1	ENSG00000157873	TNFRSF14	2487078	2496821	-1.446	0.00639573	1	0	1	0	0	0	0	0	0	0	0	0.556741	0.000655091
chr15	ENSG00000157766	ACAN	89346674	89418585	-3.333	9.23187e-06	1	0	1	0	0	0	0	0	0	0	0	0.109269	0.10171
chr7	ENSG00000157680	DGKI	137065783	137531838	-1.608	0.0039184	1	0	1	0	0	0	0	0	0	0	0	NA	NA
chr11	ENSG00000157613	CREB3L1	46299212	46342972	-3.494	4.94886e-11	1	0	1	0	0	0	0	0	1	0	0	0.0366404	0.621491
chr21	ENSG00000157554	ERG	39751949	40033704	-4.11	7.5692e-06	1	0	1	0	0	0	1	0	1	1	0	0.651426	1.53541e-10
chr5	ENSG00000157510	AFAP1L1	148651434	148721365	-1.366	0.023756	1	0	1	0	0	0	0	0	0	0	0	0.128633	0.165486
chrX	ENSG00000157502	MUM1L1	105412298	105452949	-3.834	0.000825361	1	0	1	0	0	0	0	0	0	0	0	2.77103	1.25165e-11
chrX	ENSG00000157399	ARSE	2852699	2886286	-3.258	1.48087e-07	1	0	1	0	0	0	0	0	0	0	0	0.33322	0.00017536
chr7	ENSG00000157240	FZD1	90893783	90898123	-1.085	0.000374283	1	0	1	0	0	0	0	0	0	0	0	1.59324	6.24367e-09
chr14	ENSG00000157227	MMP14	23305766	23318236	-1.489	0.00142454	1	0	1	0	0	0	0	0	0	0	0	0.274791	9.33818e-05
chr7	ENSG00000157214	STEAP2	89796904	89867451	-1.746	0.0291628	1	0	1	0	0	0	0	0	0	0	0	0.508415	0.0441263
chr5	ENSG00000157107	FCHO2	72251808	72386349	-1.022	7.49652e-05	1	0	1	0	0	0	0	0	0	0	0	0.648358	1.11113e-08
chr8	ENSG00000156804	FBXO32	124510129	124553446	-1.739	1.92165e-13	1	0	1	0	0	0	0	0	0	0	0	0.61272	0.00040523
chr5	ENSG00000156475	PPP2R2B	145967936	146464347	-1.569	0.0260836	1	0	1	0	0	0	0	0	0	0	0	-0.49704	0.00017713
chr8	ENSG00000156466	GDF6	97154562	97173020	-2.734	3.91562e-05	1	0	1	0	1	0	0	0	0	0	0	NA	NA
chr4	ENSG00000156234	CXCL13	78432907	78532988	-7.269	3.62985e-24	1	0	1	0	1	0	0	0	0	0	0	-0.224494	0.548972
chr8	ENSG00000156103	MMP16	89044237	89340254	-3.052	0.0011597	1	0	1	0	0	0	0	0	0	0	0	NA	NA
chr8	ENSG00000156011	PSD3	18384811	18942240	-1.003	0.0316615	1	0	1	0	0	0	0	0	0	0	0	1.85206	1.57167e-12
chr8	ENSG00000155970	MICU3	16884747	16980153	-2.566	0.00245069	1	0	1	0	0	0	0	0	0	0	0	2.13761	2.03391e-08
chrX	ENSG00000155962	CLIC2	154505500	154563966	-1.749	0.000818944	1	0	1	0	0	0	0	0	0	0	0	0.950831	1.75e-10
chr8	ENSG00000155926	SLA	134048973	134115298	-7.181	5.04669e-24	1	0	1	0	0	0	0	0	0	0	0	0.423518	0.00234523
chr7	ENSG00000155849	ELMO1	36893961	37488852	-1.842	0.00323084	1	0	1	0	0	0	0	0	0	0	0	-0.736083	4.82718e-06
chr8	ENSG00000155792	DEPTOR	120885957	121063152	-1.144	5.45524e-05	1	0	1	0	0	0	0	0	0	0	0	0.177409	0.195776
chrX	ENSG00000155659	VSIG4	65241580	65259967	-12.703	5.95864e-74	1	0	1	0	0	0	0	0	0	0	0	1.75515	1.4464e-09
chr10	ENSG00000155629	PIK3AP1	98353069	98480271	-2.202	7.06722e-09	1	0	1	0	0	0	0	0	0	0	0	0.427936	0.000332267
chr14	ENSG00000155465	SLC7A7	23242431	23299029	-1.331	0.000479126	1	0	1	0	0	0	0	0	0	0	0	0.994172	1.08299e-05
chr21	ENSG00000155307	SAMSN1	15857549	15955723	-7.597	5.65244e-14	1	0	1	0	0	0	0	0	0	0	0	0.423478	0.00117736
chr4	ENSG00000155269	GPR78	8560452	8621486	-3.055	6.85919e-07	1	0	1	0	0	0	0	0	0	0	0	0.0202096	0.824888
chr6	ENSG00000155130	MARCKS	114178541	114184648	-1.844	0.000103331	1	0	1	0	0	0	0	0	0	0	0	1.86273	2.34741e-13
chr7	ENSG00000155093	PTPRN2	157331750	158380480	-4.277	1.43128e-06	1	0	1	0	0	0	0	0	0	0	0	0.298076	0.00180847
chr4	ENSG00000155011	DKK2	107842959	108204963	-3.925	4.30107e-06	1	0	1	0	0	0	0	0	0	0	0	NA	NA
chr18	ENSG00000154864	PIEZO2	10666480	11148587	-4.402	1.05663e-09	1	0	1	0	0	0	0	0	0	0	0	0.38762	4.00386e-06
chr18	ENSG00000154856	APCDD1	10454625	10489945	-2.815	7.30609e-06	1	0	1	0	0	0	0	0	0	0	0	1.23597	4.95969e-13
chr3	ENSG00000154783	FGD5	14860469	14975895	-2.613	0.00153448	1	0	1	0	0	0	0	0	0	0	0	0.246127	0.0246263
chr21	ENSG00000154721	JAM2	27011584	27089874	-2.245	2.37713e-05	1	0	1	1	0	0	0	0	0	0	0	1.806	2.6147e-12
chr8	ENSG00000154589	LY96	74903587	74941322	-7.582	9.42415e-24	1	0	1	0	0	0	0	0	0	0	0	2.70841	1.1967e-15
chr4	ENSG00000154553	PDLIM3	186422851	186456766	-4.93	2.69771e-10	1	0	1	0	0	0	0	0	0	0	0	1.20288	2.69239e-12
chr1	ENSG00000154451	GBP5	89724633	89738544	-2.824	0.000117151	1	0	1	0	0	0	0	0	0	0	0	0.0144981	0.951765
chr1	ENSG00000154358	OBSCN	228395831	228566577	1.001	0.000474639	1	0	1	0	0	0	0	1	0	0	0	-0.0213435	0.782097
chr17	ENSG00000154262	ABCA6	67074843	67138029	-4.582	7.32691e-08	1	0	1	0	0	0	0	0	0	0	0	NA	NA
chr17	ENSG00000154258	ABCA9	66970629	67057205	-2.892	7.86137e-05	1	0	1	0	0	0	0	0	0	0	0	NA	NA
chr3	ENSG00000154175	ABI3BP	100468000	100712359	-2.439	2.87299e-06	1	0	1	0	0	0	0	0	0	0	0	1.02368	4.56362e-10
chr11	ENSG00000154133	ROBO4	124753587	124768396	-6.875	3.25479e-15	1	0	1	0	0	0	0	0	0	0	0	0.963274	1.60297e-12
chr11	ENSG00000154096	THY1	119288090	119295695	-2.343	0.0324475	1	0	1	1	0	0	0	0	0	0	0	2.40343	5.25014e-12
chr1	ENSG00000154027	AK5	77747736	78025651	-2.231	0.0279079	1	0	1	0	0	0	0	0	0	0	0	0.351463	0.0209951
chr17	ENSG00000154016	GRAP	18923986	18950950	-2.237	0.00170089	1	0	1	0	0	0	0	0	0	0	0	0.443837	5.57122e-09
chr17	ENSG00000153976	HS3ST3A1	13399006	13505244	-2.282	4.22338e-05	1	0	1	0	0	0	0	0	0	0	0	1.54066	8.47718e-07
chr7	ENSG00000153956	CACNA2D1	81575760	82073114	-2.478	0.0013268	1	0	1	0	0	0	0	0	0	0	0	1.54263	1.27469e-14
chr2	ENSG00000153823	PID1	229715242	230136001	-4.396	0.000115387	1	0	1	0	0	0	0	0	0	0	0	1.11456	3.67699e-20
chr7	ENSG00000153814	JAZF1	27870192	28220362	-1.44	0.000556287	1	0	1	0	0	0	1	0	0	1	0	0.662792	0.000132393
chr2	ENSG00000153563	CD8A	87011729	87035519	-3.829	2.142e-10	1	0	1	1	0	0	0	0	0	0	0	-0.313151	0.128365
chr16	ENSG00000153446	C16orf89	5094123	5116111	-2.346	0.00462911	1	0	1	0	0	0	0	0	0	0	0	0.217736	0.179089
chr5	ENSG00000153404	PLEKHG4B	140373	190085	1.233	2.07542e-05	1	0	1	0	0	0	0	0	0	0	0	-0.150223	0.258457
chr5	ENSG00000153347	FAM81B	94727048	94786158	-1.54	0.00980048	1	0	1	0	0	0	0	0	0	0	0	-0.609893	0.0288208
chr3	ENSG00000153283	CD96	111011566	111384597	-2.402	1.47419e-05	1	0	1	1	0	0	0	0	0	0	0	NA	NA
chr2	ENSG00000153246	PLA2R1	160788519	160919121	-1.576	0.000579051	1	0	1	0	0	0	0	0	0	0	0	0.770456	4.53801e-13
chr6	ENSG00000153162	BMP6	7727030	7881655	-1.82	0.00331909	1	0	1	0	1	0	0	0	0	0	0	-0.0330959	0.604292
chr5	ENSG00000153071	DAB2	39371780	39462402	-4.801	3.95692e-09	1	0	1	0	0	0	0	0	0	0	0	1.29009	2.77543e-16
chr4	ENSG00000152953	STK32B	5053169	5502725	-2.428	2.86773e-05	1	0	1	0	0	0	0	1	0	0	0	-0.103363	0.313274
chr3	ENSG00000152952	PLOD2	145787227	145881440	-1.23	3.48813e-06	1	0	1	0	0	0	0	0	0	0	0	2.19221	2.69862e-09
chr4	ENSG00000152784	PRDM8	81105033	81125483	-5.852	3.71947e-11	1	0	1	0	0	0	0	0	1	0	0	0.121596	0.0645866
chr10	ENSG00000152766	ANKRD22	90581889	90611575	-3.168	1.10209e-07	1	0	1	0	0	0	0	0	0	0	0	-0.297495	0.0444941
chr2	ENSG00000152689	RASGRP3	33661391	33789817	-2.857	6.17652e-08	1	0	1	0	0	0	0	0	0	0	0	-0.141362	0.128908
chr6	ENSG00000152661	GJA1	121756838	121770873	-3.277	0.00312998	1	0	1	0	0	0	0	0	0	0	0	4.11874	8.73895e-17
chr4	ENSG00000152583	SPARCL1	88394487	88452213	-6.174	3.30281e-18	1	0	1	0	0	0	0	0	0	0	0	4.2987	1.32571e-17
chr5	ENSG00000152495	CAMK4	110559351	110830584	-2.838	0.000236305	1	0	1	0	0	0	0	1	0	0	0	NA	NA
chr11	ENSG00000152402	GUCY1A2	106544738	106889250	-2.719	3.6317e-05	1	0	1	0	0	0	0	0	0	0	0	0.608653	0.000648334
chr5	ENSG00000152377	SPOCK1	136310987	136934068	-1.957	8.5924e-05	1	0	1	0	0	0	0	0	0	0	0	1.68064	5.44819e-07
chr14	ENSG00000152315	KCNK13	90528109	90652201	-1.745	0.000739113	1	0	1	0	0	0	0	0	0	0	0	NA	NA
chr11	ENSG00000152270	PDE3B	14665269	14892350	-1.737	0.00119514	1	0	1	0	0	0	0	0	0	0	0	-0.056575	0.289521
chr12	ENSG00000152137	HSPB8	119616447	119658936	-1.912	0.00502129	1	0	1	0	0	0	0	1	0	0	0	0.961671	2.39541e-10
chr1	ENSG00000152092	ASTN1	176826438	177134109	-2.684	0.00204458	1	0	1	0	0	0	0	0	0	0	0	NA	NA
chr2	ENSG00000152049	KCNE4	223916532	224063117	-5.956	3.01119e-23	1	0	1	0	0	0	0	0	0	0	0	1.67342	2.26042e-14
chr1	ENSG00000152022	LIX1L	145477085	145501669	-1.646	0.00208267	1	0	1	0	0	0	0	0	0	0	0	0.983262	1.39142e-14
chr6	ENSG00000151917	BEND6	56819773	56892140	-1.525	0.00105027	1	0	1	0	0	0	0	0	0	0	0	1.27939	5.08123e-12
chr10	ENSG00000151892	GFRA1	117816444	118032979	-2.199	0.00309661	1	0	1	0	0	0	0	0	0	0	0	0.237386	0.0669339
chr4	ENSG00000151790	TDO2	156775890	156841558	-6.203	2.24985e-24	1	0	1	0	0	0	0	0	0	0	0	0.754572	0.0013772
chr11	ENSG00000151702	FLI1	128556430	128683162	-6.057	4.16125e-14	1	0	1	0	0	0	1	0	1	1	0	0.0873514	0.199443
chr10	ENSG00000151651	ADAM8	135075907	135090372	-2.308	3.50715e-06	1	0	1	0	0	0	0	0	0	0	0	0.479097	0.000130912
chr10	ENSG00000151640	DPYSL4	134000404	134019280	-2.232	0.0139134	1	0	1	0	0	0	0	0	0	0	0	0.280656	0.00107293
chr4	ENSG00000151617	EDNRA	148402069	148466106	-4.973	3.09127e-06	1	0	1	0	0	0	0	0	0	0	0	2.64496	1.88191e-17
chr12	ENSG00000151491	EPS8	15773092	16035263	-1.455	0.00121664	1	0	1	0	0	0	0	0	0	0	0	2.35224	1.6144e-08
chr12	ENSG00000151490	PTPRO	15475331	15750333	-2.79	4.09952e-05	1	0	1	0	0	0	0	0	0	0	0	0.0912088	0.295875
chr5	ENSG00000151388	ADAMTS12	33523640	33892297	-4.475	8.01058e-13	1	0	1	0	0	0	0	0	0	0	0	0.742077	0.000131001
chr12	ENSG00000151229	SLC2A13	40148823	40499891	-1.354	0.000326768	1	0	1	0	0	0	0	0	0	0	0	0.268075	0.00021969
chr11	ENSG00000151117	TMEM86A	18714669	18726332	-1.06	0.0328917	1	0	1	0	0	0	0	0	0	0	0	-0.113383	0.102086
chr12	ENSG00000151079	KCNA6	4918342	4960277	-1.805	0.000818944	1	0	1	0	0	0	0	0	0	0	0	-0.236771	0.00981614
chr12	ENSG00000151067	CACNA1C	2079952	2802108	-2.074	3.84365e-05	1	0	1	0	0	0	0	0	0	0	0	0.455516	1.32766e-09
chr12	ENSG00000151062	CACNA2D4	1901123	2028002	-1.47	0.0396888	1	0	1	0	0	0	0	0	0	0	0	-0.244685	0.00169674
chr3	ENSG00000150995	ITPR1	4535032	4889524	-1.49	0.00463104	1	0	1	0	0	0	0	0	0	0	0	0.694467	2.05944e-08
chr11	ENSG00000150782	IL18	112013974	112034840	-1.829	0.00416905	1	0	1	0	1	0	0	0	0	0	0	-0.0664693	0.717393
chr18	ENSG00000150636	CCDC102B	66382446	66722426	-2.261	2.02231e-05	1	0	1	0	0	0	0	0	0	0	0	NA	NA
chr4	ENSG00000150627	WDR17	176986985	177103978	-1.647	0.0182704	1	0	1	0	0	0	0	0	0	0	0	NA	NA
chr4	ENSG00000150625	GPM6A	176554085	176923815	-5.537	4.64611e-08	1	0	1	0	0	0	0	0	0	0	0	0.713761	0.0151537
chr2	ENSG00000150540	HNMT	138721590	138773930	-2.472	2.11392e-08	1	0	1	0	0	0	0	0	0	0	0	1.23914	1.87249e-19
chr1	ENSG00000150337	FCGR1A	149754227	149764074	-3.512	3.94585e-07	1	0	1	1	0	0	0	0	0	0	0	NA	NA
chr11	ENSG00000149781	FERMT3	63974150	63991354	-3.25	2.63913e-15	1	0	1	0	0	0	0	0	0	0	0	1.11264	2.37685e-10
chr11	ENSG00000149591	TAGLN	117070037	117075498	-1.578	0.000528127	1	0	1	0	0	0	0	0	0	0	0	2.36539	1.37943e-17
chr11	ENSG00000149564	ESAM	124622026	124632186	-4.141	7.05196e-09	1	0	1	0	0	0	0	0	0	0	0	0.177333	0.191599
chr11	ENSG00000149557	FEZ1	125315646	125366213	-2.772	1.37671e-12	1	0	1	0	0	0	0	0	0	0	0	0.988705	2.46276e-15
chr11	ENSG00000149150	SLC43A1	57252007	57283259	-1.304	0.0018171	1	0	1	0	0	0	0	0	0	0	0	0.758263	2.56655e-12
chr11	ENSG00000149131	SERPING1	57364860	57382326	-1.117	0.00182346	1	0	1	0	0	0	0	0	0	0	0	2.15822	4.93918e-12
chr11	ENSG00000149090	PAMR1	35453370	35551848	-1.339	0.0332404	1	0	1	0	0	0	0	0	0	0	0	0.550868	0.0133665
chr11	ENSG00000148926	ADM	10326227	10328944	-1.8	0.000317562	1	0	1	0	1	0	0	0	0	0	0	2.05952	2.86081e-09
chr10	ENSG00000148848	ADAM12	127700950	128077024	-4.934	1.34133e-13	1	0	1	0	0	0	0	0	0	0	0	1.586	7.41021e-10
chr10	ENSG00000148841	ITPRIP	106071894	106098162	-1.643	4.85666e-05	1	0	1	0	0	0	0	0	0	0	0	0.400563	0.0011217
chr10	ENSG00000148773	MKI67	129894923	129924649	1.181	3.58191e-06	1	0	1	0	0	0	0	0	0	0	0	-0.798871	6.24813e-10
chr10	ENSG00000148541	FAM13C	61005890	61122939	-1.486	0.0483993	1	0	1	0	0	0	0	0	0	0	0	1.08847	4.19479e-08
chr10	ENSG00000148516	ZEB1	31607424	31818742	-3.698	9.12643e-19	1	0	1	0	0	1	0	0	1	0	0	1.72031	2.60175e-22
chr9	ENSG00000148346	LCN2	130911350	130915734	-1.278	0.0274211	1	0	1	0	0	0	0	0	0	0	0	-0.932922	0.0312764
chr9	ENSG00000148175	STOM	124101355	124132531	-1.741	1.11827e-06	1	0	1	0	0	0	0	0	0	0	0	1.2832	1.0662e-09
chr9	ENSG00000148053	NTRK2	87283466	87638505	-2.494	0.000746069	1	0	1	0	0	0	0	1	0	0	0	-0.151554	0.0143054
chr8	ENSG00000147697	GSDMC	130760442	130799134	-1.289	0.0354887	1	0	1	0	0	0	0	0	0	0	0	-0.472737	1.67106e-07
chr8	ENSG00000147526	TACC1	38585704	38710546	-1.555	0.000115449	1	0	1	0	0	0	0	0	0	0	0	0.853108	1.14664e-13
chr8	ENSG00000147485	PXDNL	52232138	52722005	-1.614	0.0295917	1	0	1	0	0	0	0	0	0	0	0	NA	NA
chr8	ENSG00000147465	STAR	38001167	38008783	-4.496	7.1841e-09	1	0	1	0	0	0	0	0	0	0	0	1.84188	0.000114371
chr8	ENSG00000147443	DOK2	21766384	21771371	-5.107	3.71947e-11	1	0	1	0	0	0	0	0	0	0	0	-0.12796	0.235691
chr8	ENSG00000147408	CSGALNACT1	19261672	19615540	-1.34	0.0124784	1	0	1	0	0	0	0	0	0	0	0	0.75558	1.6271e-06
chrX	ENSG00000147251	DOCK11	117629861	117820126	-2.565	1.82604e-06	1	0	1	0	0	0	0	0	0	0	0	1.16216	1.50857e-08
chrX	ENSG00000147168	IL2RG	70327254	70331958	-4.35	1.13988e-15	1	0	1	1	0	0	0	0	0	0	0	-0.711245	2.18274e-09
chrX	ENSG00000147119	CHST7	46433219	46457843	-1.528	0.00414098	1	0	1	0	0	0	0	0	0	0	0	0.606349	0.000441816
chrX	ENSG00000147113	CXorf36	45007619	45060146	-7.55	4.91273e-18	1	0	1	0	0	0	0	0	0	0	0	-0.149777	0.0164062
chrX	ENSG00000147100	SLC16A2	73641085	73753752	-1.502	0.000318644	1	0	1	0	0	0	0	0	0	0	0	0.0190281	0.828607
chrX	ENSG00000147065	MSN	64808257	64961791	-1.052	0.0119447	1	0	1	0	0	0	1	0	0	1	0	0.0990684	0.473971
chrX	ENSG00000147027	TMEM47	34645181	34675405	-1.771	2.36545e-05	1	0	1	0	0	0	0	0	0	0	0	3.05919	3.67403e-16
chrX	ENSG00000146938	NLGN4X	5758678	6146904	-3.751	7.11647e-05	1	0	1	0	0	0	0	0	0	0	0	1.54458	7.0713e-13
chr6	ENSG00000146376	ARHGAP18	129897277	130031370	-2.808	3.08136e-10	1	0	1	0	0	0	0	0	0	0	0	2.4292	1.26754e-18
chr6	ENSG00000146250	PRSS35	84222194	84235423	-5.417	7.0415e-07	1	0	1	0	0	0	0	0	0	0	0	2.66268	1.25585e-08
chr6	ENSG00000146242	TPBG	83072923	83080545	-1.021	0.0200192	1	0	1	0	0	0	0	0	0	0	0	1.54356	3.93538e-11
chr6	ENSG00000146192	FGD2	36973422	36996846	-3.223	4.73864e-08	1	0	1	0	0	0	0	0	0	0	0	0.0457141	0.484748
chr6	ENSG00000146070	PLA2G7	46671938	46703430	-1.982	0.00179522	1	0	1	0	0	0	0	0	0	0	0	0.434197	0.024883
chr5	ENSG00000145936	KCNMB1	169801675	169816681	-3.927	2.63183e-07	1	0	1	0	0	0	0	0	0	0	0	-0.465989	1.48002e-05
chr5	ENSG00000145920	CPLX2	175223313	175311023	1.884	0.000306953	1	0	1	0	0	0	0	0	0	0	0	0.159232	0.0107738
chr5	ENSG00000145824	CXCL14	134906373	134914969	-6.207	1.41667e-09	1	0	1	0	1	0	0	0	0	0	0	2.39721	6.13271e-10
chr5	ENSG00000145794	MEGF10	126626523	126801429	-3.387	0.000104571	1	0	1	0	0	0	0	0	0	0	0	1.00636	0.000811311
chr5	ENSG00000145779	TNFAIP8	118604387	118735383	-1.026	0.0174183	1	0	1	0	0	0	0	0	0	0	0	0.151132	0.486277
chr5	ENSG00000145685	LHFPL2	77781038	78065844	-1.67	8.85654e-08	1	0	1	0	0	0	0	0	0	0	0	0.270488	0.0863694
chr5	ENSG00000145681	HAPLN1	82933624	83017432	-5.46	7.36067e-16	1	0	1	0	0	0	0	0	0	0	0	0.75049	4.55839e-05
chr5	ENSG00000145649	GZMA	54398476	54406080	-9.254	1.42946e-16	1	0	1	0	0	0	0	0	0	0	0	0.768786	0.0219608
chr5	ENSG00000145623	OSMR	38845960	38945698	-2.588	1.49273e-09	1	0	1	0	0	0	0	0	0	0	0	-0.159128	0.191271
chr5	ENSG00000145506	NKD2	1008944	1039058	-1.937	0.00392892	1	0	1	0	0	0	0	0	0	0	0	1.30694	1.83041e-10
chr4	ENSG00000145423	SFRP2	154701744	154710272	-4.273	1.10228e-07	1	0	1	0	0	0	0	0	0	0	0	3.01878	2.40186e-07
chr4	ENSG00000145416	2018-03-01	164445450	165305202	-2.295	2.03253e-06	1	0	1	0	0	0	0	0	0	0	0	0.614298	2.46044e-06
chr4	ENSG00000145391	SETD7	140417095	140527853	-1.436	0.00469068	1	0	1	0	0	0	0	0	0	0	0	1.06132	7.37301e-12
chr4	ENSG00000145349	CAMK2D	114372188	114683083	-1.064	0.00326886	1	0	1	0	0	0	0	1	0	0	0	1.06333	2.98947e-14
chr4	ENSG00000145335	SNCA	90645250	90759466	-2.171	0.00095903	1	0	1	0	0	0	0	0	0	0	0	0.220687	0.0496414
chr4	ENSG00000145246	ATP10D	47487305	47595503	-1.722	0.00100449	1	0	1	0	0	0	0	0	0	0	0	2.24621	3.4218e-15
chr4	ENSG00000145244	CORIN	47596015	47840123	-2.704	2.98904e-05	1	0	1	0	0	0	0	0	0	0	0	1.06685	0.000398484
chr4	ENSG00000145147	SLIT2	20254883	20622184	-1.04	0.00150146	1	0	1	0	1	0	0	0	0	0	0	1.688	7.72483e-09
chr3	ENSG00000145088	EAF2	121554030	121605373	-1.025	0.0325884	1	0	1	0	0	0	0	0	0	0	0	NA	NA
chr3	ENSG00000144824	PHLDB2	111451344	111695364	-1.521	0.0327368	1	0	1	0	0	0	0	0	0	0	0	0.910723	1.39128e-13
chr3	ENSG00000144810	COL8A1	99357319	99518070	-4.37	6.33202e-10	1	0	1	0	0	0	0	0	0	0	0	2.20498	5.7881e-19
chr3	ENSG00000144642	RBMS3	29322473	30051886	-2.623	6.78496e-06	1	0	1	0	0	0	0	0	0	0	0	0.886574	1.08267e-12
chr3	ENSG00000144619	CNTN4	2140497	3099645	-2.144	0.000956972	1	0	1	0	0	0	0	0	0	0	0	0.349897	0.00270955
chr2	ENSG00000144395	CCDC150	197504278	197628214	1.235	0.00494322	1	0	1	0	0	0	0	0	0	0	0	-0.107954	0.0810321
chr2	ENSG00000144369	FAM171B	187558698	187630685	-1.087	0.00560382	1	0	1	0	0	0	0	0	0	0	0	0.521487	1.70102e-06
chr2	ENSG00000144366	GULP1	189156396	189460653	-1.762	0.00358459	1	0	1	0	0	0	0	0	0	0	0	0.793576	3.74984e-07
chr2	ENSG00000144229	THSD7B	137523115	138435287	-1.903	0.0210251	1	0	1	0	0	0	0	0	0	0	0	1.30426	0.000361895
chr2	ENSG00000144218	AFF3	100162323	100759201	-3.628	3.10873e-07	1	0	1	0	0	0	1	0	1	1	0	NA	NA
chr2	ENSG00000143878	RHOB	20646835	20649200	-1.035	0.000135151	1	0	1	0	0	0	0	0	0	0	0	0.372637	2.14131e-09
chr1	ENSG00000143851	PTPN7	202116141	202130716	-3.807	4.18556e-11	1	0	1	0	0	0	0	0	0	0	0	-0.0645768	0.388152
chr1	ENSG00000143546	S100A8	153362508	153363664	-3.309	0.00118373	1	0	1	0	0	0	0	0	0	0	0	-0.207767	0.500867
chr1	ENSG00000143387	CTSK	150768684	150780799	-3.94	1.36582e-11	1	0	1	0	0	0	0	0	0	0	0	3.61086	1.28003e-14
chr1	ENSG00000143382	ADAMTSL4	150521884	150533413	-1.042	0.00550389	1	0	1	0	0	0	0	0	0	0	0	-0.138509	0.0306245
chr1	ENSG00000143369	ECM1	150480538	150486265	-3.454	9.96621e-19	1	0	1	0	0	0	0	0	0	0	0	1.24328	3.94991e-08
chr1	ENSG00000143355	LHX9	197881037	197904608	-4.282	2.0446e-06	1	0	1	0	0	1	0	0	1	0	0	NA	NA
chr1	ENSG00000143353	LYPLAL1	219347186	219386207	-2.843	0.0189788	1	0	1	0	0	0	0	0	0	0	0	1.41556	5.44375e-05
chr1	ENSG00000143344	RGL1	183605220	183897665	-1.5	9.10438e-06	1	0	1	0	0	0	0	0	0	0	0	2.11479	2.95635e-13
chr1	ENSG00000143341	HMCN1	185703683	186160085	-3.228	2.16689e-08	1	0	1	0	0	0	0	0	0	0	0	4.14923	1.68247e-14
chr1	ENSG00000143333	RGS16	182567758	182573543	-2.46	0.000104722	1	0	1	0	0	0	0	0	0	0	0	1.26993	4.42363e-09
chr1	ENSG00000143248	RGS5	163080911	163291577	-3.534	1.8267e-23	1	0	1	0	0	0	0	0	0	0	0	0.808522	3.49693e-08
chr1	ENSG00000143226	FCGR2A	161475220	161493803	-8.314	4.78781e-59	1	0	1	1	0	0	0	0	0	0	0	0.760331	2.34023e-08
chr1	ENSG00000143196	DPT	168664697	168698502	-4.708	8.90915e-09	1	0	1	0	0	0	0	0	0	0	0	1.19138	2.3942e-07
chr1	ENSG00000143119	CD53	111415775	111442550	-7.977	5.98215e-36	1	0	1	1	0	0	0	0	0	0	0	0.167391	0.0794496
chr1	ENSG00000143110	C1orf162	112016414	112021134	-3.229	1.40533e-16	1	0	1	0	0	0	0	0	0	0	0	1.00809	2.03748e-07
chr1	ENSG00000143028	SYPL2	110009180	110024759	-2.254	0.000823003	1	0	1	0	0	0	0	0	0	0	0	-0.70357	6.09164e-07
chr1	ENSG00000142875	PRKACB	84543745	84704181	-1.032	0.00179522	1	0	1	0	0	0	0	1	0	0	0	0.903246	5.56484e-14
chr1	ENSG00000142871	CYR61	86046444	86049645	-1.673	2.61401e-06	1	0	1	0	1	0	0	0	0	0	0	2.68464	4.26661e-14
chr1	ENSG00000142661	MYOM3	24382525	24438665	1.399	0.0250346	1	0	1	0	0	0	0	0	0	0	0	0.0372439	0.6351
chr1	ENSG00000142583	SLC2A5	9095166	9148537	-2.787	7.99264e-06	1	0	1	0	0	0	0	0	0	0	0	0.429378	5.82363e-05
chr19	ENSG00000142552	RCN3	50030875	50050219	-2.501	6.28294e-06	1	0	1	0	0	0	0	0	0	0	0	2.3417	2.46403e-14
chr19	ENSG00000142512	SIGLEC10	51913275	51921057	-5.025	1.41076e-10	1	0	1	0	0	0	0	0	0	0	0	0.385247	0.000243125
chr17	ENSG00000142494	SLC47A1	19398698	19482347	-2.039	0.00213595	1	0	1	0	0	0	0	0	0	0	0	0.452773	0.0635098
chr19	ENSG00000142449	FBN3	8130286	8214730	1.149	0.000380657	1	0	1	0	0	0	0	0	0	0	0	-0.366721	0.0136617
chr19	ENSG00000142347	MYO1F	8585674	8642461	-3.64	2.00362e-14	1	0	1	0	0	0	0	0	0	0	0	0.901293	2.5334e-08
chr19	ENSG00000142303	ADAMTS10	8645126	8675620	-2.661	0.000923728	1	0	1	0	0	0	0	0	0	0	0	0.654516	1.02416e-09
chr19	ENSG00000142227	EMP3	48824766	48833810	-2.047	1.17245e-05	1	0	1	0	0	0	0	0	0	0	0	1.96825	7.28064e-15
chr21	ENSG00000142173	COL6A2	47518011	47552763	-4.539	7.13916e-10	1	0	1	0	0	0	0	0	0	0	0	3.14222	3.51957e-17
chr21	ENSG00000142156	COL6A1	47401651	47424964	-3.609	9.55481e-17	1	0	1	0	0	0	0	0	0	0	0	0.786166	2.74359e-18
chr17	ENSG00000141753	IGFBP4	38599702	38613983	-1.22	0.00833708	1	0	1	0	0	0	0	0	0	0	0	2.74699	4.54192e-21
chr18	ENSG00000141668	CBLN2	70203915	70305756	-3.943	2.50926e-06	1	0	1	0	0	0	0	0	0	0	0	-0.397409	2.83807e-05
chr18	ENSG00000141655	TNFRSF11A	59992520	60058516	-1.832	0.00402902	1	0	1	1	0	0	0	0	0	0	0	-0.00178094	0.983413
chr17	ENSG00000141574	SECTM1	80278900	80291950	-2.033	0.000832388	1	0	1	0	1	0	0	0	0	0	0	0.56252	0.0077805
chr17	ENSG00000141540	TTYH2	72209653	72258155	-1.465	0.002839	1	0	1	0	0	0	0	0	0	0	0	0.604921	5.28701e-08
chr17	ENSG00000141526	SLC16A3	80186273	80219005	-1.06	7.85618e-07	1	0	1	0	0	0	0	0	0	0	0	NA	NA
chr17	ENSG00000141506	PIK3R5	8782233	8869029	-4.464	4.17703e-14	1	0	1	0	0	0	0	0	0	0	0	0.108494	0.084809
chr18	ENSG00000141448	GATA6	19749404	19782491	-2.721	0.000485873	1	0	1	0	0	0	0	0	1	0	0	1.34979	4.05018e-08
chr17	ENSG00000141338	ABCA8	66863433	66951533	-4.271	6.88786e-06	1	0	1	0	0	0	0	0	0	0	0	1.50058	5.67033e-19
chr17	ENSG00000141052	MYOCD	12569207	12672266	-4.106	6.77676e-05	1	0	1	0	0	0	0	0	0	0	0	0.73683	0.000709717
chr16	ENSG00000140968	IRF8	85932409	85956215	-5.193	9.10438e-06	1	0	1	0	0	0	0	0	1	0	0	0.938218	2.02025e-05
chr16	ENSG00000140945	CDH13	82660408	83830204	-7.259	8.93083e-17	1	0	1	0	0	0	0	0	0	0	0	NA	NA
chr16	ENSG00000140937	CDH11	64977656	65160015	-5.702	1.00774e-18	1	0	1	0	0	0	1	0	0	1	0	3.45613	6.18817e-21
chr16	ENSG00000140931	CMTM3	66637777	66647795	-1.29	0.0326786	1	0	1	0	1	0	0	0	0	0	0	0.944051	6.21382e-14
chr16	ENSG00000140853	NLRC5	57023397	57117443	-1.175	0.0396888	1	0	1	0	0	0	0	0	0	0	0	1.09476	8.31738e-06
chr16	ENSG00000140749	IGSF6	21652609	21663981	-4.315	9.4477e-14	1	0	1	0	0	0	0	0	0	0	0	0.743519	6.72154e-06
chr16	ENSG00000140682	TGFB1I1	31482906	31489281	-1.702	0.000119799	1	0	1	0	0	0	0	0	1	0	0	3.96215	4.70226e-25
chr16	ENSG00000140678	ITGAX	31366455	31394318	-5.311	2.08261e-22	1	0	1	1	0	0	0	0	0	0	0	-0.0663581	0.363806
chr15	ENSG00000140534	TICRR	90118713	90174287	1.056	0.000536198	1	0	1	0	0	0	0	0	0	0	0	-0.378718	0.00011929
chr15	ENSG00000140479	PCSK6	101840818	102065405	-2.381	4.34123e-06	1	0	1	0	0	0	0	0	0	0	0	0.08759	0.24318
chr15	ENSG00000140451	PIF1	65107831	65117867	1.102	0.0150312	1	0	1	0	0	0	0	0	0	0	0	-0.100027	0.113563
chr15	ENSG00000140379	BCL2A1	80253231	80263788	-6.013	4.74203e-16	1	0	1	0	0	0	0	0	0	0	0	NA	NA
chr15	ENSG00000140368	PSTPIP1	77285700	77329673	-3.059	1.98963e-05	1	0	1	0	0	0	0	0	0	0	0	0.331495	0.00305062
chr15	ENSG00000140285	FGF7	49715293	49780972	-2.899	2.10824e-06	1	0	1	0	1	0	0	0	0	0	0	NA	NA
chr15	ENSG00000140280	LYSMD2	52015208	52043782	-1.445	0.0134605	1	0	1	0	0	0	0	0	0	0	0	0.731029	0.00157694
chr14	ENSG00000140092	FBLN5	92335756	92414331	-1.272	0.000221294	1	0	1	0	0	0	0	0	0	0	0	0.482249	0.00973453
chr14	ENSG00000140030	GPR65	88471468	88478419	-10.822	1.33097e-37	1	0	1	0	0	0	0	0	0	0	0	0.185251	0.277893
chr14	ENSG00000139970	RTN1	60062694	60337684	-2.436	0.000720911	1	0	1	0	0	0	0	0	0	0	0	0.947839	2.30132e-07
chr14	ENSG00000139926	FRMD6	51955818	52197445	-2.582	1.10409e-07	1	0	1	0	0	0	0	0	0	0	0	3.72083	3.62729e-18
chr14	ENSG00000139874	SSTR1	38677204	38682272	-2.996	0.00373573	1	0	1	0	0	0	0	0	0	0	0	NA	NA
chr13	ENSG00000139679	LPAR6	48963707	49018840	-5.484	2.61933e-22	1	0	1	0	0	0	0	0	0	0	0	0.741881	2.23223e-07
chr12	ENSG00000139572	GPR84	54756229	54758271	-7.038	7.88687e-20	1	0	1	0	0	0	0	0	0	0	0	-0.065387	0.642426
chr12	ENSG00000139567	ACVRL1	52300692	52317145	-3.457	2.13293e-10	1	0	1	0	0	0	0	1	0	0	0	0.566277	7.24451e-08
chr13	ENSG00000139508	SLC46A3	29274201	29293107	-1.892	2.32464e-05	1	0	1	0	0	0	0	0	0	0	0	1.69216	3.48497e-11
chr12	ENSG00000139329	LUM	91496406	91505608	-7.874	5.06196e-17	1	0	1	0	0	0	0	0	0	0	0	4.24011	2.92746e-14
chr12	ENSG00000139289	PHLDA1	76419227	76427712	-1.434	0.0188184	1	0	1	0	0	0	0	0	0	0	0	0.78154	1.55047e-07
chr12	ENSG00000139219	COL2A1	48366748	48398269	-2.15	0.00100449	1	0	1	0	0	0	0	0	0	0	0	0.146849	0.240192
chr12	ENSG00000139211	AMIGO2	47469490	47473734	-1.572	0.000238224	1	0	1	0	0	0	0	0	0	0	0	2.76593	1.29029e-09
chr12	ENSG00000139187	KLRG1	9102640	9163356	-1.205	0.0238199	1	0	1	0	0	0	0	0	0	0	0	-0.371306	1.61906e-05
chr12	ENSG00000139117	CPNE8	39040624	39301232	-2.125	4.66632e-06	1	0	1	0	0	0	0	0	0	0	0	0.839133	2.29786e-11
chr22	ENSG00000138964	PARVG	44568836	44615413	-3.547	1.32839e-06	1	0	1	0	0	0	0	0	0	0	0	-0.0945713	0.22475
chr4	ENSG00000138792	ENPEP	111286889	111486441	-2.153	0.00436405	1	0	1	1	0	0	0	0	0	0	0	NA	NA
chr4	ENSG00000138758	2018-09-11	77870856	77961537	-1.089	4.30461e-06	1	0	1	0	0	0	0	0	0	0	0	1.68438	2.17538e-12
chr4	ENSG00000138755	CXCL9	76922428	76928641	-10.179	1.30992e-77	1	0	1	0	1	0	0	0	0	0	0	-0.476044	0.209795
chr4	ENSG00000138744	NAAA	76831809	76862204	-1.557	7.85411e-05	1	0	1	0	0	0	0	0	0	0	0	0.230308	0.0282656
chr4	ENSG00000138735	PDE5A	120415550	120550146	-1.096	0.00735756	1	0	1	0	0	0	0	0	0	0	0	-0.0993338	0.0428068
chr4	ENSG00000138722	MMRN1	90800683	90875780	-7.746	4.72865e-21	1	0	1	0	0	0	0	0	0	0	0	NA	NA
chr4	ENSG00000138639	ARHGAP24	86396267	86923823	-1.621	0.0104859	1	0	1	0	0	0	0	0	0	0	0	0.37458	6.4917e-09
chr15	ENSG00000138615	CILP	65488337	65503826	-2.631	0.00423421	1	0	1	0	0	0	0	0	0	0	0	2.40217	1.4527e-12
chr2	ENSG00000138449	SLC40A1	190425305	190448484	-2.145	2.89383e-08	1	0	1	0	0	0	0	0	0	0	0	0.73868	0.000392026
chr2	ENSG00000138435	CHRNA1	175612320	175629200	-1.535	0.00235788	1	0	1	0	0	0	0	0	0	0	0	-0.0611638	0.410169
chr2	ENSG00000138411	HECW2	197059094	197458416	-3.214	2.0868e-10	1	0	1	0	0	0	0	0	0	0	0	0.763077	4.2466e-11
chr2	ENSG00000138378	STAT4	191894302	192016322	-1.872	0.0158667	1	0	1	0	0	0	0	0	1	0	0	-0.619356	0.00016652
chr2	ENSG00000138356	AOX1	201450591	201541787	-4.924	4.83617e-12	1	0	1	0	0	0	0	0	0	0	0	1.23175	4.57728e-11
chr10	ENSG00000138311	ZNF365	64133951	64431771	-2.161	0.00154867	1	0	1	0	0	0	0	0	0	0	0	0.3851	0.00159759
chr10	ENSG00000138166	DUSP5	112257596	112271302	-1.314	0.000774133	1	0	1	0	0	0	0	0	0	0	0	0.436076	0.0183118
chr10	ENSG00000138135	CH25H	90965694	90967071	-4.396	6.74849e-05	1	0	1	0	0	0	0	0	0	0	0	1.02321	0.000170042
chr10	ENSG00000138134	STAMBPL1	90639491	90734910	-2.265	0.00234207	1	0	1	0	0	0	0	0	0	0	0	0.765433	4.14581e-15
chr2	ENSG00000138080	EMILIN1	27301435	27309271	-5.058	1.75407e-25	1	0	1	0	0	0	0	0	0	0	0	4.042	2.91091e-25
chr2	ENSG00000138061	CYP1B1	38294116	38337044	-1.127	0.00790251	1	0	1	0	0	0	0	0	0	0	0	1.87304	2.23374e-09
chr15	ENSG00000137877	SPTBN5	42140345	42186275	1.03	0.0107094	1	0	1	0	0	0	0	0	0	0	0	-0.250261	0.00472124
chr15	ENSG00000137860	SLC28A2	45544428	45568149	1.957	0.000907233	1	0	1	0	0	0	0	0	0	0	0	0.11474	0.148703
chr15	ENSG00000137841	PLCB2	40570377	40600136	-2.46	2.26807e-05	1	0	1	0	0	0	0	0	0	0	0	-0.0411164	0.543526
chr15	ENSG00000137809	ITGA11	68594050	68724501	-6.438	1.70658e-15	1	0	1	0	0	0	0	0	0	0	0	1.03866	4.39239e-15
chr15	ENSG00000137801	THBS1	39873280	39891667	-3.277	2.27693e-10	1	0	1	0	0	0	0	0	0	0	0	2.38771	6.51636e-21
chr15	ENSG00000137767	SQRDL	45923346	45983492	-2.229	0.000123954	1	0	1	0	0	0	0	0	0	0	0	NA	NA
chr11	ENSG00000137752	CASP1	104896170	104972158	-3.328	2.65543e-06	1	0	1	0	0	0	0	0	0	0	0	0.423388	0.024636
chr11	ENSG00000137745	MMP13	102813724	102826463	-5.512	0.00051961	1	0	1	0	0	0	0	0	0	0	0	0.513756	0.0249307
chr11	ENSG00000137727	ARHGAP20	110447766	110583912	-2.264	3.31603e-05	1	0	1	0	0	0	0	0	0	0	0	0.359469	0.000185714
chr11	ENSG00000137672	TRPC6	101322295	101743293	-3.092	0.000617251	1	0	1	0	0	0	0	0	0	0	0	NA	NA
chr8	ENSG00000137573	SULF1	70378859	70573150	-3.724	2.15126e-10	1	0	1	0	0	0	0	0	0	0	0	1.90499	5.89755e-06
chr8	ENSG00000137558	PI15	75736772	75767264	-1.808	0.00428856	1	0	1	0	0	0	0	0	0	0	0	0.455148	0.0356305
chr11	ENSG00000137507	LRRC32	76368568	76381791	-1.595	0.00443306	1	0	1	0	0	0	0	0	0	0	0	0.914306	1.84484e-06
chr11	ENSG00000137491	SLCO2B1	74811608	74917594	-8.449	1.09647e-19	1	0	1	0	0	0	0	0	0	0	0	0.196932	0.0154719
chr4	ENSG00000137462	TLR2	154622652	154626851	-4.159	2.10521e-08	1	0	1	1	0	0	0	0	0	0	0	0.920786	5.74867e-07
chr6	ENSG00000137273	FOXF2	1390069	1395832	-4.417	0.000135151	1	0	1	0	0	0	0	0	1	0	0	0.22122	0.204386
chr9	ENSG00000137077	CCL21	34709002	34710121	-6.609	4.70923e-07	1	0	1	0	1	0	0	0	0	0	0	0.447575	0.00213692
chr9	ENSG00000137033	IL33	6215805	6257983	-4.991	2.22241e-10	1	0	1	0	1	0	0	0	0	0	0	NA	NA
chr8	ENSG00000136960	ENPP2	120569326	120685693	-3.851	1.6039e-06	1	0	1	0	0	0	0	0	0	0	0	2.38352	1.62839e-13
chr9	ENSG00000136931	NR5A1	127243516	127269709	-4.568	1.05191e-09	1	0	1	0	0	0	0	0	1	0	0	0.486697	4.80579e-06
chr9	ENSG00000136883	KIF12	116848406	116861507	1.093	0.000823003	1	0	1	0	0	0	0	0	0	0	0	-0.389652	1.30656e-05
chr9	ENSG00000136869	TLR4	120466610	120479149	-8.579	1.08983e-21	1	0	1	1	0	0	0	0	0	0	0	0.676106	1.27099e-09
chr9	ENSG00000136867	SLC31A2	115913222	115926417	-1.416	0.000578796	1	0	1	0	0	0	0	0	0	0	0	0.537238	0.00233997
chr9	ENSG00000136859	ANGPTL2	129849611	129885162	-2.59	1.88751e-05	1	0	1	0	0	0	0	0	0	0	0	1.51734	2.30538e-15
chr2	ENSG00000136732	GYPC	127413509	127454246	-8.121	1.00302e-17	1	0	1	1	0	0	0	0	0	0	0	0.495006	3.98787e-06
chr2	ENSG00000136689	IL1RN	113864791	113891593	-2.148	6.60402e-05	1	0	1	0	1	0	0	0	0	0	0	-0.154924	0.0327968
chr1	ENSG00000136653	RASSF5	206680879	206762616	-2.502	2.3367e-07	1	0	1	0	0	0	0	0	0	0	0	0.0717247	0.508222
chr1	ENSG00000136630	HLX	221051699	221058401	-2.757	8.04762e-09	1	0	1	0	0	1	0	0	1	0	0	2.24792	2.9685e-15
chr8	ENSG00000136574	GATA4	11534468	11617511	-2.733	0.0488467	1	0	1	0	0	0	0	0	1	0	0	0.180202	0.0105206
chr2	ENSG00000136546	SCN7A	167260083	167350757	-5.683	2.33461e-05	1	0	1	0	0	0	0	0	0	0	0	1.56434	9.19879e-09
chr2	ENSG00000136542	GALNT5	158114110	158170723	-3.213	5.71189e-06	1	0	1	0	0	0	0	0	0	0	0	0.494515	2.80675e-07
chr15	ENSG00000136404	TM6SF1	83776159	83813606	-2.224	0.000495375	1	0	1	0	0	0	0	0	0	0	0	0.137472	0.190018
chr15	ENSG00000136378	ADAMTS7	79051545	79103773	-1.88	0.00187676	1	0	1	0	0	0	0	0	0	0	0	0.624584	5.9617e-12
chr7	ENSG00000136286	MYO1G	45002261	45018697	-3.604	4.08508e-10	1	0	1	0	0	0	0	0	0	0	0	0.4805	1.57343e-07
chr7	ENSG00000136250	AOAH	36552456	36764154	-4.669	4.17141e-11	1	0	1	0	0	0	0	0	0	0	0	0.583966	7.20108e-07
chr7	ENSG00000136244	IL6	22765503	22771621	-2.506	0.000123473	1	0	1	0	1	0	0	0	0	0	0	1.47309	1.32768e-06
chr7	ENSG00000136235	GPNMB	23275586	23314727	-3.032	1.02692e-07	1	0	1	0	0	0	0	0	0	0	0	1.408	0.000147584
chr13	ENSG00000136167	LCP1	46700055	46786006	-3.06	1.01532e-11	1	0	1	0	0	0	1	0	0	1	0	-0.842548	9.18557e-10
chr13	ENSG00000136160	EDNRB	78469616	78493903	-4.299	0.0010273	1	0	1	0	0	0	0	0	0	0	0	0.825926	4.38582e-05
chr13	ENSG00000136156	ITM2B	48807294	48837063	-1.099	1.29622e-05	1	0	1	0	0	0	0	0	0	0	0	1.09504	6.47383e-08
chr13	ENSG00000136114	THSD1	52951305	52980629	-1.707	0.00537296	1	0	1	0	0	0	0	0	0	0	0	NA	NA
chr13	ENSG00000136111	TBC1D4	75858808	76056250	-1.915	9.99485e-05	1	0	1	0	0	0	0	0	0	0	0	1.40025	2.56745e-10
chr12	ENSG00000136048	DRAM1	102271129	102405908	-1.268	0.00813488	1	0	1	0	0	0	0	0	0	0	0	1.11744	7.94934e-07
chr12	ENSG00000136040	PLXNC1	94542499	94701451	-2.795	8.68945e-10	1	0	1	1	0	0	0	0	0	0	0	0.749971	3.60803e-16
chr2	ENSG00000135929	CYP27A1	219646472	219680016	-1.88	1.94494e-08	1	0	1	0	0	0	0	0	0	0	0	0.796511	3.27724e-11
chr2	ENSG00000135919	SERPINE2	224839829	224904036	-2.225	0.000395467	1	0	1	0	0	0	0	0	0	0	0	1.27887	2.05758e-07
chr2	ENSG00000135914	HTR2B	231972944	231989832	-2.087	0.0192806	1	0	1	0	0	0	0	0	0	0	0	1.79432	5.36478e-08
chr2	ENSG00000135905	DOCK10	225629807	225907162	-5.447	6.3776e-14	1	0	1	0	0	0	0	0	0	0	0	0.746544	1.92675e-09
chr1	ENSG00000135842	FAM129A	184759858	184943682	-2.69	4.8032e-13	1	0	1	0	0	0	0	0	0	0	0	1.19034	9.52958e-05
chr1	ENSG00000135838	NPL	182758428	182799519	-3.567	1.24921e-09	1	0	1	0	0	0	0	0	0	0	0	0.359519	0.00110934
chr6	ENSG00000135604	STX11	144471663	144509507	-4.161	2.82109e-08	1	0	1	0	0	0	0	0	0	0	0	NA	NA
chr6	ENSG00000135549	PKIB	122793076	123047518	-1.837	0.00539245	1	0	1	0	0	0	0	0	0	0	0	NA	NA
chr12	ENSG00000135519	KCNH3	49932940	49952091	1.354	3.2633e-05	1	0	1	0	0	0	0	0	0	0	0	0.350685	1.22427e-05
chr12	ENSG00000135476	ESPL1	53662083	53687427	1.034	3.26432e-06	1	0	1	0	0	0	0	0	0	0	0	-0.552451	1.91582e-05
chr12	ENSG00000135451	TROAP	49717019	49725514	1.108	1.98656e-05	1	0	1	0	0	0	0	0	0	0	0	-0.438269	2.11909e-05
chr12	ENSG00000135439	AGAP2	58118980	58135940	-3.57	1.37449e-08	1	0	1	0	0	0	0	0	0	0	0	0.0786115	0.218126
chr11	ENSG00000135363	LMO2	33880122	33913836	-2.91	3.97317e-05	1	0	1	0	0	0	1	0	1	1	0	1.50475	4.95209e-20
chr6	ENSG00000135324	MRAP2	84743475	84800600	-1.724	0.00468584	1	0	1	0	0	0	0	0	0	0	0	-0.00796091	0.968077
chr6	ENSG00000135318	NT5E	86159809	86205500	-3.975	1.53212e-07	1	0	1	1	0	0	0	0	0	0	0	2.05237	2.70648e-10
chr6	ENSG00000135298	BAI3	69345259	70099403	-1.469	0.0462224	1	0	1	0	0	0	0	0	0	0	0	NA	NA
chr7	ENSG00000135272	MDFIC	114562209	114659256	-3.144	3.4823e-08	1	0	1	0	0	0	0	0	0	0	0	0.886925	6.69668e-09
chr7	ENSG00000135218	CD36	79998891	80308593	-3.564	6.34067e-05	1	0	1	1	0	0	0	0	0	0	0	NA	NA
chr12	ENSG00000135119	RNFT2	117176096	117291436	1.139	0.00501121	1	0	1	0	0	0	0	0	0	0	0	-0.653764	1.63184e-09
chr12	ENSG00000135111	TBX3	115108059	115121969	-3.285	1.1971e-07	1	0	1	0	0	0	0	0	1	0	0	0.362032	2.51488e-07
chr12	ENSG00000135094	SDS	113830250	113864106	-3.375	1.50128e-06	1	0	1	0	0	0	0	0	0	0	0	-0.0120888	0.904539
chr5	ENSG00000135077	HAVCR2	156512843	156569880	-4.399	7.43273e-15	1	0	1	0	0	0	0	0	0	0	0	0.0552322	0.385689
chr9	ENSG00000135047	CTSL	90340434	90346308	-1.086	2.98904e-05	1	0	1	0	0	0	0	0	0	0	0	1.42213	2.61313e-08
chr11	ENSG00000134955	SLC37A2	124932963	124959131	-4.119	4.40408e-16	1	0	1	0	0	0	0	0	0	0	0	0.0965902	0.271507
chr11	ENSG00000134954	ETS1	128328656	128457453	-2.094	1.1549e-10	1	0	1	0	0	0	0	0	1	0	0	0.840356	9.49071e-10
chr13	ENSG00000134901	KDELC1	103436631	103451357	-1.362	0.00572747	1	0	1	0	0	0	0	0	0	0	0	2.19249	5.497e-17
chr4	ENSG00000134853	PDGFRA	55095264	55164414	-6.482	4.97177e-21	1	0	1	1	1	0	1	1	0	1	0	1.50043	1.20764e-26
chr11	ENSG00000134817	APLNR	57001051	57004709	-7.576	6.18292e-16	1	0	1	0	0	0	0	0	0	0	0	0.525138	0.000321442
chr18	ENSG00000134775	FHOD3	33877677	34360018	-1.41	0.00182346	1	0	1	0	0	0	0	0	0	0	0	1.0658	4.67786e-07
chr18	ENSG00000134769	DTNA	32073254	32471808	-1.448	0.0486348	1	0	1	0	0	0	0	0	0	0	0	0.159119	0.00198379
chr12	ENSG00000134533	RERG	15260717	15501609	-2.564	1.03697e-06	1	0	1	0	0	0	0	0	0	0	0	-0.141099	0.504925
chr5	ENSG00000134516	DOCK2	169064251	169510386	-6.036	4.95965e-19	1	0	1	0	0	0	0	0	0	0	0	0.239073	0.00511508
chr10	ENSG00000134470	IL15RA	5990855	6020150	-1.738	0.000225591	1	0	1	0	0	0	0	0	0	0	0	0.192136	0.251871
chr10	ENSG00000134460	IL2RA	6052652	6104288	-7.987	5.54801e-28	1	0	1	1	0	0	0	0	0	0	0	-0.219108	0.0285177
chr5	ENSG00000134363	FST	52776239	52782964	-1.849	0.0369392	1	0	1	0	0	0	0	0	0	0	0	1.12568	6.14506e-05
chr5	ENSG00000134352	IL6ST	55230923	55290821	-1.15	1.33622e-05	1	0	1	1	1	0	1	0	0	0	0	0.696564	1.78123e-08
chr11	ENSG00000134339	SAA2	18260770	18270190	-3.389	0.000103654	1	0	1	0	1	0	0	0	0	0	0	NA	NA
chr1	ENSG00000134242	PTPN22	114356433	114414381	-4.87	5.77728e-15	1	0	1	0	0	0	0	0	0	0	0	NA	NA
chr1	ENSG00000134201	GSTM5	110254864	110318050	-1.62	0.0207978	1	0	1	0	0	0	0	0	0	0	0	0.362504	0.0541045
chr15	ENSG00000134138	MEIS2	37181406	37393504	-2.206	0.00436153	1	0	1	0	0	1	0	0	1	0	0	1.76856	1.27801e-06
chr5	ENSG00000134061	CD180	66478103	66492627	-7.515	3.32246e-16	1	0	1	1	0	0	0	0	0	0	0	-0.250903	0.00749698
chr8	ENSG00000134028	ADAMDEC1	24241798	24263526	-9.484	1.21016e-29	1	0	1	0	0	0	0	0	0	0	0	NA	NA
chr8	ENSG00000134013	LOXL2	23154702	23282841	-2.488	2.75447e-08	1	0	1	0	0	0	0	0	0	0	0	0.653223	2.38972e-10
chr11	ENSG00000133805	AMPD3	10329860	10529126	-1.079	0.00740516	1	0	1	0	0	0	0	0	0	0	0	0.992552	2.14716e-07
chr11	ENSG00000133800	LYVE1	10578513	10633236	-9.702	8.78885e-44	1	0	1	0	0	0	0	0	0	0	0	0.0710349	0.39367
chr12	ENSG00000133636	NTS	86268073	86276770	-1.598	0.0338623	1	0	1	0	1	0	0	0	0	0	0	-0.783166	0.0309589
chr7	ENSG00000133574	GIMAP4	150264365	150271041	-9.02	1.35371e-23	1	0	1	0	0	0	0	0	0	0	0	0.257762	0.0593887
chr7	ENSG00000133561	GIMAP6	150322463	150329473	-8.491	5.5735e-21	1	0	1	0	0	0	0	0	0	0	0	1.64403	2.88281e-10
chr22	ENSG00000133519	ZDHHC8P1	23732793	23744913	1.219	0.0344085	1	0	1	0	0	0	0	0	0	0	0	0.464157	1.70771e-05
chr22	ENSG00000133475	GGT2	21562262	21581926	1.162	0.0295447	1	0	1	0	0	0	0	0	0	0	0	NA	NA
chr22	ENSG00000133466	C1QTNF6	37576207	37595425	-1.412	2.01525e-05	1	0	1	0	0	0	0	0	0	0	0	0.472957	1.04776e-06
chr16	ENSG00000133392	MYH11	15797029	15950890	-1.222	0.0366504	1	0	1	0	0	0	1	0	0	1	0	0.716925	1.0982e-07
chr11	ENSG00000133321	RARRES3	63304281	63313934	-2.006	0.00167376	1	0	1	0	0	0	0	0	0	0	0	0.446165	0.135924
chr13	ENSG00000133121	STARD13	33677272	33924767	-1.119	0.00336925	1	0	1	0	0	0	0	0	0	0	0	0.171107	0.0182693
chr13	ENSG00000133110	POSTN	38136720	38172981	-7.905	8.50585e-14	1	0	1	0	0	0	0	0	0	0	0	1.52338	6.78627e-08
chr13	ENSG00000133106	EPSTI1	43460524	43566407	-1.427	0.0380093	1	0	1	0	0	0	0	0	0	0	0	1.01347	0.00196926
chr13	ENSG00000133104	SPG20	36875775	36944317	-1.089	0.0283049	1	0	1	0	0	0	0	0	0	0	0	NA	NA
chr13	ENSG00000133083	DCLK1	36345478	36705443	-2.08	0.0136296	1	0	1	0	0	0	0	1	0	0	0	1.34099	6.15918e-15
chr1	ENSG00000133063	CHIT1	203181955	203242769	-3.703	3.48706e-06	1	0	1	0	0	0	0	0	0	0	0	-0.0851659	0.509061
chr1	ENSG00000133048	CHI3L1	203148059	203155877	-1.448	0.0351065	1	0	1	0	0	0	0	0	0	0	0	-0.44157	0.120356
chr13	ENSG00000132970	WASF3	27131840	27263085	-1.269	0.0228986	1	0	1	0	0	0	0	0	0	0	0	1.05773	0.000548463
chr13	ENSG00000132965	ALOX5AP	31309645	31338556	-7.967	1.40665e-31	1	0	1	0	0	0	0	0	0	0	0	0.110612	0.388868
chr13	ENSG00000132932	ATP8A2	25946209	26599989	-3.313	2.89057e-07	1	0	1	0	0	0	0	0	0	0	0	0.20699	0.0049172
chr20	ENSG00000132639	SNAP25	10199478	10288066	-2.662	0.000317365	1	0	1	0	0	0	0	0	0	0	0	0.150685	0.13148
chr20	ENSG00000132622	HSPA12B	3713314	3733758	-1.88	0.00246788	1	0	1	0	0	0	0	0	0	0	0	0.488162	4.6456e-09
chr17	ENSG00000132514	CLEC10A	6977856	6983626	-10.298	8.21532e-33	1	0	1	1	0	0	0	0	0	0	0	0.630556	1.30051e-06
chr17	ENSG00000132481	TRIM47	73870242	73874656	-1.106	0.0480545	1	0	1	0	0	0	0	0	0	0	0	-0.107766	0.532837
chr4	ENSG00000132465	IGJ	71521258	71547534	-8.128	1.49782e-10	1	0	1	0	0	0	0	0	0	0	0	NA	NA
chr4	ENSG00000132464	ENAM	71494461	71552533	-5.733	1.36142e-09	1	0	1	0	0	0	0	0	0	0	0	-0.401887	6.81071e-09
chr17	ENSG00000132386	SERPINF1	1665253	1680868	-2.984	3.06564e-07	1	0	1	0	0	0	0	0	0	0	0	3.70801	7.14154e-17
chr17	ENSG00000132359	RAP1GAP2	2680350	2941033	1.094	2.35718e-06	1	0	1	0	0	0	0	0	0	0	0	-0.908497	1.86546e-05
chr5	ENSG00000132357	CARD6	40841286	40860275	-1.621	0.0190469	1	0	1	0	0	0	0	0	0	0	0	1.47167	4.59966e-14
chr10	ENSG00000132334	PTPRE	129705325	129884119	-2.276	1.75681e-05	1	0	1	0	0	0	0	0	0	0	0	0.423799	9.18182e-08
chr2	ENSG00000132329	RAMP1	238767536	238820756	-1.369	0.00408802	1	0	1	0	0	0	0	0	0	0	0	1.72977	4.18827e-13
chr11	ENSG00000132274	TRIM22	5710919	5758319	-1.521	0.000267187	1	0	1	0	0	0	0	0	1	0	0	2.10926	6.24837e-08
chr18	ENSG00000132205	EMILIN2	2847028	2915991	-2.275	4.29893e-08	1	0	1	0	0	0	0	0	0	0	0	0.14911	0.0448409
chr17	ENSG00000132130	LHX1	35294084	35301917	1.132	0.00507658	1	0	1	0	0	1	0	0	1	0	0	-0.0429331	0.779827
chr2	ENSG00000132031	MATN3	20191872	20212455	-1.34	0.00151451	1	0	1	0	0	0	0	0	0	0	0	NA	NA
chr19	ENSG00000132000	PODNL1	14042000	14064204	-1.676	0.005235	1	0	1	0	0	0	0	0	0	0	0	1.72511	6.82168e-15
chr5	ENSG00000131711	MAP1B	71403061	71505395	-1.275	0.00841172	1	0	1	0	0	0	0	0	0	0	0	1.40624	8.68844e-09
chr16	ENSG00000131634	TMEM204	1578689	1605581	-4.517	1.83234e-16	1	0	1	0	0	0	0	0	0	0	0	0.719274	4.757e-13
chr17	ENSG00000131477	RAMP2	40910465	40915059	-2.464	3.40346e-05	1	0	1	0	0	0	0	0	0	0	0	0.0305499	0.735726
chr17	ENSG00000131471	AOC3	41003201	41010147	-2.477	1.45387e-05	1	0	1	0	0	0	0	0	0	0	0	2.65064	8.91628e-14
chr5	ENSG00000131459	GFPT2	179727690	179780387	-2.556	4.17986e-09	1	0	1	0	0	0	0	0	0	0	0	2.07861	8.92468e-12
chr19	ENSG00000131409	LRRC4B	51020149	51071302	-3.208	2.81415e-05	1	0	1	0	0	0	0	0	0	0	0	NA	NA
chr3	ENSG00000131386	GALNT15	16216156	16273499	-2.535	6.44211e-09	1	0	1	0	0	0	0	0	0	0	0	0.845459	4.87578e-12
chr3	ENSG00000131378	RFTN1	16355081	16555533	-2.216	8.33612e-08	1	0	1	0	0	0	0	0	0	0	0	0.949278	1.43526e-15
chr8	ENSG00000131203	IDO1	39759794	39785963	-2.621	0.00138067	1	0	1	0	0	0	0	0	0	0	0	-1.32828	7.16218e-07
chrX	ENSG00000131171	SH3BGRL	80457442	80554046	-1.297	8.09192e-05	1	0	1	0	0	0	0	0	0	0	0	0.824656	0.00114807
chrX	ENSG00000131080	EDA2R	65815479	65859108	-3.289	0.00056764	1	0	1	0	0	0	0	0	0	0	0	-0.5099	3.6625e-05
chr19	ENSG00000131042	LILRB2	54777675	54785039	-8.926	4.37752e-41	1	0	1	1	0	0	0	0	0	0	0	0.96823	1.41025e-09
chr6	ENSG00000131019	ULBP3	150384286	150390231	1.125	0.00539245	1	0	1	0	0	0	0	0	0	0	0	NA	NA
chr6	ENSG00000131018	SYNE1	152442819	152958936	-1.632	0.000183879	1	0	1	0	0	0	0	0	0	0	0	0.66115	1.11767e-19
chrX	ENSG00000130830	MPP1	154006959	154049282	-1.697	0.000652641	1	0	1	0	0	0	0	0	0	0	0	0.0559919	0.698209
chr19	ENSG00000130755	GMFG	39818993	39833012	-5.564	2.01649e-12	1	0	1	0	1	0	0	0	0	0	0	1.87258	1.28271e-14
chr9	ENSG00000130635	COL5A1	137533620	137736686	-4.566	5.35046e-08	1	0	1	0	0	0	0	0	0	0	0	3.45759	5.3174e-17
chr11	ENSG00000130600	H19	2016406	2022700	-1.725	0.0114272	1	0	1	0	0	0	0	0	0	0	0	NA	NA
chr11	ENSG00000130592	LSP1	1874200	1913497	-5.593	3.65342e-26	1	0	1	0	0	0	0	0	0	0	0	0.816862	1.64049e-09
chr9	ENSG00000130558	OLFM1	137967268	138013025	-1.792	0.0295595	1	0	1	0	0	0	0	0	0	0	0	-0.221678	0.0740291
chr22	ENSG00000130489	SCO2	50961997	50964868	-1.176	0.000409019	1	0	1	0	0	0	0	0	0	0	0	2.06237	1.90942e-12
chr22	ENSG00000130487	KLHDC7B	50986462	50989451	-3.105	1.84196e-06	1	0	1	0	0	0	0	0	0	0	0	-0.237451	0.0230911
chr19	ENSG00000130300	PLVAP	17462257	17488159	-2.417	0.0172761	1	0	1	0	0	0	0	0	0	0	0	1.14292	5.03734e-10
chrX	ENSG00000130224	LRCH2	114345185	114468635	-1.476	0.0463454	1	0	1	0	0	0	0	0	0	0	0	1.72569	2.03536e-07
chr19	ENSG00000130208	APOC1	45417504	45422606	-3.419	7.39359e-14	1	0	1	0	0	0	0	0	0	0	0	0.537275	0.0430576
chr19	ENSG00000130203	APOE	45409011	45412650	-2.369	0.00153741	1	0	1	0	0	0	0	0	0	0	0	0.974593	3.91298e-07
chr19	ENSG00000130201	EXOC3L2	45715879	45737469	-4.618	2.70717e-06	1	0	1	0	0	0	0	0	0	0	0	0.179896	0.109435
chrX	ENSG00000130066	SAT1	23801290	23804343	-1.522	1.31039e-07	1	0	1	0	0	0	0	0	0	0	0	1.49763	2.03299e-09
chrX	ENSG00000130052	STARD8	67867508	67945684	-1.929	3.40346e-05	1	0	1	0	0	0	0	0	0	0	0	0.349588	0.00036117
chr12	ENSG00000130038	EFCAB4B	3715799	3873985	-1.331	0.0207104	1	0	1	0	0	0	0	0	0	0	0	NA	NA
chr12	ENSG00000130037	KCNA5	5153085	5155949	-1.914	0.028534	1	0	1	0	0	0	0	0	0	0	0	-0.590936	0.0343548
chrX	ENSG00000130032	PRRG3	150863596	150874396	-2.297	0.0141348	1	0	1	0	0	0	0	0	0	0	0	-0.081657	0.434748
chr19	ENSG00000129951	LPPR3	812518	821967	-1.727	0.0252019	1	0	1	0	0	0	0	0	0	0	0	NA	NA
chr19	ENSG00000129946	SHC2	416583	460996	-3.649	0.00076906	1	0	1	0	0	0	0	0	0	0	0	1.29201	2.68572e-14
chrX	ENSG00000129682	FGF13	137713735	138304939	-1.782	0.00697988	1	0	1	0	1	0	0	0	0	0	0	0.747374	0.00643122
chrX	ENSG00000129675	ARHGEF6	135747706	135864247	-3.845	7.77462e-22	1	0	1	0	0	0	0	0	0	0	0	2.12325	6.30956e-14
chr5	ENSG00000129596	CDO1	115140430	115152651	-4.234	1.18805e-05	1	0	1	0	0	0	0	0	0	0	0	0.570025	0.000855406
chr14	ENSG00000129467	ADCY4	24787555	24804299	-1.566	0.000698182	1	0	1	0	0	0	0	0	0	0	0	0.19382	0.0767119
chr19	ENSG00000129450	SIGLEC9	51628165	51639908	-5.57	2.50773e-25	1	0	1	1	0	0	0	0	0	0	0	0.0841994	0.392159
chr8	ENSG00000129422	MTUS1	17501304	17658426	-1.108	0.00364583	1	0	1	0	0	0	0	0	0	0	0	0.386405	0.00115817
chr17	ENSG00000129277	CCL4	34430983	34433014	-7.581	1.25015e-24	1	0	1	0	1	0	0	0	0	0	0	0.691858	0.00319332
chr17	ENSG00000129244	ATP1B2	7549945	7561086	-1.778	0.0189707	1	0	1	0	0	0	0	0	0	0	0	0.0716303	0.499268
chr17	ENSG00000129226	CD68	7482785	7485429	-3.732	1.7033e-20	1	0	1	1	0	0	0	0	0	0	0	NA	NA
chr4	ENSG00000129116	PALLD	169418217	169849608	-2.028	0.00110494	1	0	1	0	0	0	0	0	0	0	0	2.59024	3.00249e-20
chr15	ENSG00000129009	ISLR	74466012	74469213	-5.585	3.95692e-09	1	0	1	0	0	0	0	0	0	0	0	2.6723	5.94851e-13
chr15	ENSG00000128917	DLL4	41221538	41231237	-2.876	3.36778e-05	1	0	1	0	0	0	0	0	0	0	0	0.285629	0.00389318
chr15	ENSG00000128872	TMOD2	52043758	52108565	-3.177	4.03438e-08	1	0	1	0	0	0	0	0	0	0	0	0.934416	1.03234e-12
chr10	ENSG00000128815	WDFY4	49892921	50191001	-3.812	3.70036e-05	1	0	1	0	0	0	0	0	0	0	0	0.147957	0.0365607
chr2	ENSG00000128710	HOXD10	176973518	176984670	-3.275	0.0115819	1	0	1	0	0	1	0	0	1	0	0	0.0876954	0.224478
chr2	ENSG00000128656	CHN1	175664091	175870097	-1.048	0.0196985	1	0	1	0	0	0	1	0	0	1	0	1.78337	1.04327e-06
chr7	ENSG00000128606	LRRC17	102553438	102585396	-1.589	0.000994958	1	0	1	0	0	0	0	0	0	0	0	1.11589	8.99886e-11
chr7	ENSG00000128512	DOCK4	111366166	111846466	-1.892	5.62756e-06	1	0	1	0	0	0	0	0	0	0	0	0.555893	1.65163e-10
chr22	ENSG00000128340	RAC2	37621301	37640488	-2.605	1.88079e-08	1	0	1	0	0	0	0	0	0	0	0	0.484019	0.000264555
chr22	ENSG00000128294	TPST2	26921458	26992681	-1.035	0.00231205	1	0	1	0	0	0	0	0	0	0	0	1.38279	1.46092e-06
chr22	ENSG00000128284	APOL3	36536372	36562225	-3.216	4.69899e-06	1	0	1	0	0	0	0	0	0	0	0	0.0756671	0.705877
chr22	ENSG00000128274	A4GALT	43088127	43117304	-1.087	0.0111744	1	0	1	0	0	0	0	0	0	0	0	0.340552	0.000913767
chr22	ENSG00000128271	ADORA2A	24813847	24838328	-1.197	0.00312263	1	0	1	0	0	0	0	0	0	0	0	NA	NA
chr4	ENSG00000128052	KDR	55944644	55991756	-4.248	5.10945e-08	1	0	1	1	0	0	1	1	0	0	0	1.1777	3.09297e-06
chr19	ENSG00000128016	ZFP36	39897453	39900052	-3.019	3.5288e-15	1	0	1	0	0	0	0	0	1	0	0	0.959301	9.09404e-10
chr7	ENSG00000127954	STEAP4	87905744	87936206	-2.843	0.00047842	1	0	1	0	0	0	0	0	0	0	0	0.37532	0.0397195
chr7	ENSG00000127951	FGL2	76822688	76829143	-7.08	2.92173e-65	1	0	1	0	0	0	0	0	0	0	0	2.26468	1.13571e-08
chr7	ENSG00000127920	GNG11	93551011	93557922	-1.823	0.0205896	1	0	1	0	0	0	0	0	0	0	0	2.57912	2.29561e-25
chr19	ENSG00000127528	KLF2	16435628	16438685	-2.581	0.00755816	1	0	1	0	0	0	0	0	1	0	0	1.3076	6.45574e-15
chr19	ENSG00000127507	EMR2	14843205	14889353	-1.539	0.0244377	1	0	1	1	0	0	0	0	0	0	0	NA	NA
chr12	ENSG00000127329	PTPRB	70910630	71031220	-3.506	8.99699e-12	1	0	1	0	0	0	0	0	0	0	0	0.601953	3.10497e-11
chr12	ENSG00000127324	TSPAN8	71518865	71835678	-2.937	4.74814e-06	1	0	1	0	0	0	0	0	0	0	0	1.85126	0.000590312
chr14	ENSG00000127152	BCL11B	99635624	99737861	-2.084	0.0337092	1	0	1	0	0	0	1	0	1	1	0	0.181256	0.0695632
chr9	ENSG00000127083	OMD	95176527	95186743	-5.808	1.20556e-08	1	0	1	0	0	0	1	0	0	1	0	1.80956	1.46233e-08
chr9	ENSG00000126882	FAM78A	134133463	134151934	-1.399	0.00725021	1	0	1	0	0	0	0	0	0	0	0	0.403776	0.0013269
chr17	ENSG00000126860	EVI2A	29644578	29648902	-8.289	7.55009e-45	1	0	1	0	0	0	0	0	0	0	0	2.56481	1.92909e-11
chr14	ENSG00000126821	SGPP1	64150932	64194757	-1.302	0.0275132	1	0	1	0	0	0	0	0	0	0	0	0.74497	3.829e-05
chr14	ENSG00000126785	RHOJ	63670832	63759937	-4.366	7.83858e-05	1	0	1	0	0	0	0	0	0	0	0	0.441094	6.75646e-09
chr19	ENSG00000126458	RRAS	50138549	50143458	-1.346	0.000248908	1	0	1	0	0	0	0	0	0	0	0	0.689131	0.00153995
chr19	ENSG00000126264	HCST	36393382	36395279	-1.975	2.29562e-05	1	0	1	0	0	0	0	0	0	0	0	0.622222	2.79084e-06
chr20	ENSG00000125968	ID1	30193086	30194318	1.241	0.0271727	1	0	1	0	0	0	0	0	1	0	0	0.207122	0.341511
chr20	ENSG00000125869	LAMP5	9495005	9511171	-2.929	0.00697039	1	0	1	0	0	0	0	0	0	0	0	2.57919	1.111e-10
chr20	ENSG00000125845	BMP2	6748311	6760927	-2.466	8.84606e-06	1	0	1	0	1	0	0	0	0	0	0	1.17966	1.92614e-12
chr20	ENSG00000125810	CD93	23059986	23066977	-10.291	1.98011e-18	1	0	1	1	0	0	0	0	0	0	0	1.52581	2.13076e-15
chr19	ENSG00000125740	FOSB	45971253	45978437	-3.567	1.15456e-08	1	0	1	0	0	0	0	0	1	0	0	2.42298	9.4867e-10
chr19	ENSG00000125730	C3	6677715	6730573	-2.313	0.00047216	1	0	1	0	1	0	0	0	0	0	0	1.46098	1.44297e-05
chr2	ENSG00000125538	IL1B	113587328	113594480	-3.725	1.89976e-14	1	0	1	0	1	0	0	0	0	0	0	-0.415408	0.00520476
chr17	ENSG00000125430	HS3ST3B1	14204400	14252721	-2.828	1.20291e-05	1	0	1	0	0	0	0	0	0	0	0	0.854131	2.26937e-11
chr14	ENSG00000125384	PTGER2	52781023	52795324	-2.695	2.18296e-05	1	0	1	0	0	0	0	0	0	0	0	1.56041	9.96861e-06
chr14	ENSG00000125378	BMP4	54416454	54425479	-2.576	0.00130223	1	0	1	0	1	0	0	0	0	0	0	1.09459	2.66649e-08
chrX	ENSG00000125355	TMEM255A	119392505	119445411	-3.508	0.000212945	1	0	1	0	0	0	0	0	0	0	0	0.794248	0.00247971
chr5	ENSG00000125347	IRF1	131817301	131826490	-1.061	0.00371902	1	0	1	0	0	0	0	0	1	0	0	0.0402342	0.849704
chr16	ENSG00000125148	MT2A	56642111	56643409	-1.993	5.61619e-07	1	0	1	0	0	0	0	0	0	0	0	1.41873	2.22812e-07
chr16	ENSG00000125144	MT1G	56700643	56701977	-1.676	0.00981118	1	0	1	0	0	0	0	0	0	0	0	0.118638	0.340095
chr3	ENSG00000125046	SSUH2	8661086	8786726	1.006	0.038719	1	0	1	0	0	0	0	0	0	0	0	-0.40695	0.000137597
chr6	ENSG00000124813	RUNX2	45295894	45632086	-2.492	0.000679095	1	0	1	0	0	0	0	0	1	0	0	0.949638	1.22312e-09
chr6	ENSG00000124772	CPNE5	36708552	36807778	-2.073	0.00283164	1	0	1	0	0	0	0	0	0	0	0	0.0157034	0.887141
chr6	ENSG00000124762	CDKN1A	36644305	36655116	-1.056	1.20486e-05	1	0	1	0	0	0	0	0	0	0	0	2.69099	2.46215e-20
chr6	ENSG00000124749	COL21A1	55921388	56258892	-3.949	0.00020884	1	0	1	0	0	0	0	0	0	0	0	1.69705	4.6666e-07
chr6	ENSG00000124731	TREM1	41235664	41254457	-5.071	4.88503e-07	1	0	1	0	0	0	0	0	0	0	0	0.299422	0.110988
chr6	ENSG00000124507	PACSIN1	34433916	34503006	1.038	0.0033424	1	0	1	0	0	0	0	0	0	0	0	-0.126876	0.132148
chr6	ENSG00000124491	F13A1	6144318	6321246	-7.846	1.51436e-11	1	0	1	0	0	0	0	0	0	0	0	2.04903	3.51212e-12
chr20	ENSG00000124253	PCK1	56136136	56141513	-1.847	0.000218706	1	0	1	0	0	0	0	0	0	0	0	-1.57673	1.01699e-05
chr20	ENSG00000124212	PTGIS	48120411	48184683	-3.031	5.36562e-06	1	0	1	0	0	0	0	0	0	0	0	1.58459	1.05694e-26
chr20	ENSG00000124205	EDN3	57875482	57901047	-3.94	0.00791433	1	0	1	0	1	0	0	0	0	0	0	0.259863	0.0189237
chr20	ENSG00000124107	SLPI	43880880	43883205	-1.181	0.0275522	1	0	1	0	0	0	0	0	0	0	0	-1.34365	0.000463951
chr17	ENSG00000123700	KCNJ2	68164814	68176189	-2.553	0.000335028	1	0	1	0	0	0	0	0	0	0	0	0.57568	0.0203143
chr1	ENSG00000123689	G0S2	209848765	209849733	-3.177	4.63844e-09	1	0	1	0	0	0	0	0	0	0	0	0.716933	0.0112648
chr2	ENSG00000123610	TNFAIP6	152214106	152236560	-5.212	8.19661e-11	1	0	1	0	0	0	0	0	0	0	0	1.78168	6.72513e-07
chrX	ENSG00000123572	NRK	105066536	105202602	-7.544	1.99639e-19	1	0	1	0	0	0	0	1	0	0	0	2.05461	4.66817e-20
chr6	ENSG00000123500	COL10A1	116440086	116479910	-7.273	5.44255e-13	1	0	1	0	0	0	0	0	0	0	0	3.64797	2.42791e-10
chr12	ENSG00000123407	HOXC12	54348618	54352740	-11.849	1.34524e-13	1	0	1	0	0	1	0	0	1	0	0	0.0329399	0.721811
chr12	ENSG00000123384	LRP1	57522276	57607134	-1.405	5.47173e-06	1	0	1	1	0	0	0	0	0	0	0	0.662787	1.98009e-15
chr12	ENSG00000123360	PDE1B	54943134	54973023	-2.008	0.0301906	1	0	1	0	0	0	0	0	0	0	0	0.227154	0.00537779
chr12	ENSG00000123358	NR4A1	52416616	52453291	-1.724	3.08771e-05	1	0	1	0	0	0	0	0	1	0	0	0.915805	2.3548e-10
chr12	ENSG00000123342	MMP19	56229217	56236750	-1.263	0.000592503	1	0	1	0	0	0	0	0	0	0	0	-0.0451423	0.595606
chr12	ENSG00000123338	NCKAP1L	54891495	54937726	-8.097	2.52239e-29	1	0	1	0	0	0	0	0	0	0	0	0.553959	3.59172e-06
chr12	ENSG00000123329	ARHGAP9	57866038	57882597	-5.241	1.56141e-22	1	0	1	0	0	0	0	0	0	0	0	0.0409107	0.733957
chr8	ENSG00000123119	NECAB1	91803778	91971636	-2.168	0.00134813	1	0	1	0	0	0	0	0	0	0	0	NA	NA
chr12	ENSG00000123104	ITPR2	26490342	26986131	-1.015	0.00119106	1	0	1	0	0	0	0	0	0	0	0	0.244078	0.0250261
chr12	ENSG00000123095	BHLHE41	26272959	26278060	-1.041	0.0324045	1	0	1	0	0	0	0	0	1	0	0	-0.245599	0.058837
chr12	ENSG00000122966	CIT	120123595	120315095	1.067	1.00187e-05	1	0	1	0	0	0	0	1	0	0	0	NA	NA
chr10	ENSG00000122877	EGR2	64571756	64679660	-4.418	1.70199e-16	1	0	1	0	0	0	0	0	1	0	0	2.66596	2.87002e-14
chr10	ENSG00000122870	BICC1	60272900	60591195	-3.286	1.1971e-07	1	0	1	0	0	0	0	0	0	0	0	1.08593	3.55735e-11
chr10	ENSG00000122862	SRGN	70847862	70864567	-6.355	7.85126e-10	1	0	1	0	0	0	0	0	0	0	0	1.34226	3.56019e-11
chr10	ENSG00000122861	PLAU	75668935	75677255	-1.151	0.0172048	1	0	1	0	1	0	0	0	0	0	0	1.77754	9.87496e-09
chrX	ENSG00000122824	NUDT10	51075083	51080377	-2.006	0.000818944	1	0	1	0	0	0	0	0	0	0	0	-0.0579297	0.307081
chr7	ENSG00000122786	CALD1	134429003	134655479	-1.099	6.87327e-05	1	0	1	0	0	0	0	0	0	0	0	1.41549	5.59668e-20
chr9	ENSG00000122707	RECK	36036430	36124448	-1.13	0.00231495	1	0	1	0	0	0	0	0	0	0	0	1.2616	2.60035e-25
chr9	ENSG00000122694	GLIPR2	36136732	36163910	-1.317	0.003256	1	0	1	0	0	0	0	0	0	0	0	1.07821	3.5186e-07
chr7	ENSG00000122691	TWIST1	19060614	19157295	-6.336	1.61761e-13	1	0	1	0	0	0	0	0	1	0	0	3.68878	3.35458e-19
chr7	ENSG00000122679	RAMP3	45197390	45225901	-5.517	6.91524e-10	1	0	1	0	0	0	0	0	0	0	0	0.556839	7.15692e-06
chr7	ENSG00000122641	INHBA	41724712	41742706	-5.395	4.31248e-12	1	0	1	0	1	0	0	0	0	0	0	3.34603	6.17659e-14
chr7	ENSG00000122591	FAM126A	22980878	23053749	-1.438	7.72265e-05	1	0	1	0	0	0	0	0	0	0	0	0.580945	6.0111e-14
chr9	ENSG00000122133	PAEP	138453602	138458801	-1.807	0.00190801	1	0	1	0	0	0	0	0	0	0	0	0.100437	0.634211
chrX	ENSG00000122122	SASH3	128913955	128929177	-7.486	3.51063e-24	1	0	1	0	0	0	0	0	0	0	0	-0.115662	0.428593
chr1	ENSG00000121933	ADORA3	112025970	112106584	-5.909	8.48011e-24	1	0	1	0	0	0	0	0	0	0	0	0.0231119	0.839239
chr1	ENSG00000121904	CSMD2	33979609	34631443	-2.894	0.00111141	1	0	1	0	0	0	0	0	0	0	0	0.101196	0.214883
chr3	ENSG00000121858	TNFSF10	172223298	172241297	-1.967	3.09713e-05	1	0	1	1	1	0	0	0	0	0	0	-0.117496	0.724496
chr3	ENSG00000121807	CCR2	46395225	46402419	-6.571	1.78616e-16	1	0	1	1	0	0	0	0	0	0	0	0.226239	0.0880842
chr13	ENSG00000121742	GJB6	20796110	20806534	-1.612	0.0326265	1	0	1	0	0	0	0	0	0	0	0	NA	NA
chr3	ENSG00000121552	CSTA	122044091	122060819	-3.576	2.07069e-05	1	0	1	0	0	0	0	0	0	0	0	2.43784	3.94301e-09
chr1	ENSG00000121454	LHX4	180199421	180249380	1.075	0.0172851	1	0	1	0	0	1	0	0	1	0	0	-0.184526	0.00219029
chr12	ENSG00000121361	KCNJ8	21917889	21928515	-3.313	1.67184e-06	1	0	1	0	0	0	0	0	0	0	0	1.69635	4.29325e-14
chr19	ENSG00000121297	TSHZ3	31765851	31840453	-4.341	5.4448e-09	1	0	1	0	0	1	0	0	1	0	0	1.40184	2.87866e-16
chr1	ENSG00000120949	TNFRSF8	12123434	12204264	-2.758	0.000185742	1	0	1	1	0	0	0	0	0	0	0	0.631208	1.4624e-09
chr8	ENSG00000120910	PPP3CC	22298332	22398652	-1.153	0.00430023	1	0	1	0	0	0	0	0	0	0	0	0.369707	1.22823e-10
chr12	ENSG00000120833	SOCS2	93963590	93977263	-1.775	0.0306349	1	0	1	0	0	0	0	0	0	0	0	0.485114	2.38364e-06
chr12	ENSG00000120820	GLT8D2	104382762	104457961	-3.093	7.49089e-08	1	0	1	0	0	0	0	0	0	0	0	2.93594	2.31487e-17
chr5	ENSG00000120738	EGR1	137801179	137805004	-3.916	3.16858e-13	1	0	1	0	0	0	0	0	1	0	0	2.38799	6.93653e-17
chr5	ENSG00000120708	TGFBI	135364584	135399507	-4.88	3.54394e-10	1	0	1	0	0	0	0	0	0	0	0	2.93665	4.99062e-16
chr13	ENSG00000120658	ENOX1	43787654	44361044	-3.309	1.91936e-10	1	0	1	0	0	0	0	0	0	0	0	1.11321	4.57277e-13
chr6	ENSG00000120279	MYCT1	153019030	153045702	-7.794	1.3693e-12	1	0	1	0	0	0	0	0	0	0	0	NA	NA
chr9	ENSG00000120217	CD274	5450503	5470566	-2.278	1.22658e-05	1	0	1	1	0	0	0	0	0	0	0	-0.108211	0.368597
chr9	ENSG00000120156	TEK	27109139	27230173	-3.075	8.09192e-05	1	0	1	1	0	0	0	1	0	0	0	-0.0159533	0.893109
chr5	ENSG00000120129	DUSP1	172195093	172198198	-3.097	4.42847e-16	1	0	1	0	0	0	0	0	0	0	0	1.32414	1.81931e-19
chr10	ENSG00000119922	IFIT2	91061712	91069033	-1.505	0.00510833	1	0	1	0	0	0	0	0	0	0	0	0.555246	0.0228959
chr10	ENSG00000119917	IFIT3	91087651	91100728	-1.188	0.0125607	1	0	1	0	0	0	0	0	0	0	0	0.467244	0.106207
chr6	ENSG00000119900	OGFRL1	71998506	72018653	-1.292	0.000688736	1	0	1	0	0	0	0	0	0	0	0	0.486287	0.00055412
chr2	ENSG00000119865	CNRIP1	68511303	68547183	-7.689	6.3776e-14	1	0	1	0	0	0	0	0	0	0	0	3.14801	1.42286e-22
chr14	ENSG00000119714	GPR68	91698876	91720269	-1.968	0.00200314	1	0	1	0	0	0	0	0	0	0	0	0.308666	0.00170755
chr14	ENSG00000119681	LTBP2	74964873	75079306	-1.271	0.00493902	1	0	1	0	1	0	0	0	0	0	0	2.50486	1.90183e-16
chr14	ENSG00000119608	PROX2	75319736	75330537	1.077	0.035307	1	0	1	0	0	1	0	0	1	0	0	NA	NA
chr1	ENSG00000119535	CSF3R	36931644	36948879	-4.587	1.99084e-17	1	0	1	1	0	0	0	0	0	0	0	0.176757	0.0286593
chr9	ENSG00000119508	NR4A3	102584137	102629173	-2.206	0.000402675	1	0	1	0	0	0	1	1	1	1	0	0.0785958	0.462189
chr9	ENSG00000119138	KLF9	72999503	73029540	-2.468	7.86739e-06	1	0	1	0	0	0	0	0	1	0	0	0.871262	2.9583e-16
chr2	ENSG00000119042	SATB2	200134223	200335989	-1.229	0.0109685	1	0	1	0	0	1	0	0	1	0	0	NA	NA
chr5	ENSG00000118985	ELL2	95220802	95297775	-2.271	4.15313e-06	1	0	1	0	0	0	0	0	0	0	0	0.88588	2.89048e-10
chr12	ENSG00000118971	CCND2	4382938	4414516	-4.771	7.23205e-17	1	0	1	0	0	0	1	0	0	1	0	0.67443	1.02041e-09
chr13	ENSG00000118946	PCDH17	58205944	58303445	-4.864	1.72359e-06	1	0	1	0	0	0	0	0	0	0	0	1.70049	3.19738e-11
chr3	ENSG00000118849	RARRES1	158414681	158450485	-3.442	9.60448e-19	1	0	1	0	0	0	0	0	0	0	0	1.88525	3.98059e-06
chr4	ENSG00000118785	SPP1	88896819	88904562	-5.356	3.93353e-10	1	0	1	0	1	0	0	0	0	0	0	0.617989	0.0493124
chr4	ENSG00000118777	ABCG2	89011416	89152474	-4.648	7.93969e-08	1	0	1	1	0	0	0	0	0	0	0	0.904355	0.000205944
chr12	ENSG00000118596	SLC16A7	59989848	60176395	-3.339	6.96733e-08	1	0	1	0	0	0	0	0	0	0	0	0.848491	1.84598e-17
chr6	ENSG00000118526	TCF21	134210276	134216691	-8.694	3.58398e-11	1	0	1	0	0	0	0	0	1	0	0	1.81133	7.79483e-10
chr6	ENSG00000118523	CTGF	132269316	132272513	-2.796	2.41864e-08	1	0	1	0	1	0	0	0	0	0	0	3.87503	1.77301e-16
chr6	ENSG00000118515	SGK1	134490384	134639250	-1.97	4.38568e-09	1	0	1	0	0	0	0	1	0	0	0	3.17713	4.27495e-19
chr6	ENSG00000118503	TNFAIP3	138188351	138204449	-1.273	1.24681e-06	1	0	1	0	0	0	0	0	0	0	1	1.39276	1.69174e-08
chr6	ENSG00000118495	PLAGL1	144261437	144385735	-3.508	5.91237e-05	1	0	1	0	0	0	0	0	1	0	0	2.91711	1.08644e-14
chr6	ENSG00000118432	CNR1	88849583	88876078	-2.998	0.0400188	1	0	1	0	0	0	0	0	0	0	0	-0.00691484	0.928191
chr6	ENSG00000118402	ELOVL4	80624529	80657297	-1.153	0.0217255	1	0	1	0	0	0	0	0	0	0	0	NA	NA
chr12	ENSG00000118308	LRMP	25173936	25261268	-2.368	0.000125811	1	0	1	0	0	0	0	0	0	0	0	-0.00711826	0.897873
chr2	ENSG00000118257	NRP2	206546714	206662857	-1.368	0.000488979	1	0	1	0	0	0	0	0	0	0	0	0.377091	1.11381e-07
chr1	ENSG00000117707	PROX1	214156524	214214595	-4.595	5.07585e-07	1	0	1	0	0	1	0	0	1	0	0	-0.0430939	0.404009
chr1	ENSG00000117643	MAN1C1	25943959	26112698	-1.906	4.02257e-05	1	0	1	0	0	0	0	0	0	0	0	1.68908	6.14981e-16
chr1	ENSG00000117600	LPPR4	99729509	99775146	-4.483	3.29149e-08	1	0	1	0	0	0	0	0	0	0	0	NA	NA
chr1	ENSG00000117594	HSD11B1	209859510	209908295	-5.637	1.66887e-14	1	0	1	0	0	0	0	0	0	0	0	1.5501	2.07804e-10
chr1	ENSG00000117245	KIF17	20990507	21044510	-1.272	0.0133763	1	0	1	0	0	0	0	0	0	0	0	0.11951	0.0446605
chr1	ENSG00000117215	PLA2G2D	20438432	20446050	-5.865	1.70774e-08	1	0	1	0	0	0	0	0	0	0	0	-0.872566	9.1e-10
chr1	ENSG00000117152	RGS4	163038565	163046592	-6.105	7.27156e-20	1	0	1	0	0	0	0	0	0	0	0	0.995062	2.66266e-08
chr1	ENSG00000117151	CTBS	85015289	85040163	-1.09	0.00016004	1	0	1	0	0	0	0	0	0	0	0	0.24798	0.18363
chr1	ENSG00000117091	CD48	160648536	160681641	-8.575	6.79893e-30	1	0	1	1	0	0	0	0	0	0	0	0.452576	0.000296987
chr1	ENSG00000117020	AKT3	243651535	244014381	-3.211	2.45107e-10	1	0	1	0	0	0	0	1	0	0	0	0.631117	1.23539e-10
chr1	ENSG00000116962	NID1	236139130	236228462	-5.632	1.58346e-12	1	0	1	0	0	0	0	0	0	0	0	0.903093	1.51144e-12
chr1	ENSG00000116833	NR5A2	199996730	200146552	-3.97	2.97951e-10	1	0	1	0	0	0	0	0	1	0	0	NA	NA
chr1	ENSG00000116824	CD2	117297007	117311850	-9.866	6.78461e-34	1	0	1	1	0	0	0	0	0	0	0	-0.360907	0.0949042
chr1	ENSG00000116774	OLFML3	114522063	114524876	-2.811	3.20231e-08	1	0	1	0	0	0	0	0	0	0	0	2.80558	5.1625e-13
chr1	ENSG00000116741	RGS2	192778169	192781403	-3.091	0.000190076	1	0	1	0	0	0	0	0	0	0	0	3.91288	4.06999e-19
chr1	ENSG00000116701	NCF2	183524698	183560011	-3.88	2.95839e-09	1	0	1	0	0	0	0	0	0	0	0	0.729221	0.001708
chr1	ENSG00000116132	PRRX1	170631869	170708560	-5.519	1.77457e-26	1	0	1	0	0	1	1	0	1	1	0	2.22822	3.92202e-14
chr2	ENSG00000116016	EPAS1	46520806	46613836	-1.604	0.0148541	1	0	1	0	0	0	0	0	1	0	0	0.967597	5.73798e-15
chr2	ENSG00000115956	PLEK	68592305	68624585	-8.278	1.0073e-30	1	0	1	0	0	0	0	0	0	0	0	0.398727	0.003638
chr2	ENSG00000115935	WIPF1	175424300	175547644	-2.99	2.49401e-10	1	0	1	0	0	0	0	0	0	0	0	0.91344	5.41048e-08
chr2	ENSG00000115919	KYNU	143635067	143799890	-2.944	0.000701391	1	0	1	0	0	0	0	0	0	0	0	0.0506582	0.509403
chr2	ENSG00000115896	PLCL1	198669426	199437305	-1.674	0.00619581	1	0	1	0	0	0	0	0	0	0	0	NA	NA
chr2	ENSG00000115828	QPCT	37571717	37600465	-1.402	0.0462224	1	0	1	0	0	0	0	0	0	0	0	0.456644	0.106236
chr2	ENSG00000115641	FHL2	105974169	106054970	-1.365	0.000748782	1	0	1	0	0	0	0	0	1	0	0	2.32631	1.49509e-09
chr2	ENSG00000115604	IL18R1	102927989	103015218	-2.288	9.7684e-06	1	0	1	1	0	0	0	0	0	0	0	0.0414871	0.716996
chr2	ENSG00000115525	ST3GAL5	86066267	86116137	-1.003	0.0058475	1	0	1	0	0	0	0	0	0	0	0	0.0824642	0.208554
chr2	ENSG00000115414	FN1	216225163	216300895	-3.682	3.66062e-06	1	0	1	0	0	0	0	0	0	0	0	2.44134	4.83601e-14
chr2	ENSG00000115380	EFEMP1	56093102	56151274	-3.092	1.1811e-05	1	0	1	0	0	0	0	0	0	0	0	2.77914	3.03405e-15
chr2	ENSG00000115252	PDE1A	183004763	183387919	-2.18	0.00580562	1	0	1	0	0	0	0	0	0	0	0	0.779137	7.47138e-12
chr2	ENSG00000115232	ITGA4	182321929	182400914	-5.581	8.7252e-12	1	0	1	1	0	0	0	0	0	0	0	NA	NA
chr2	ENSG00000115226	FNDC4	27714750	27718112	-2.146	0.000670331	1	0	1	0	0	0	0	0	0	0	0	0.87584	3.35287e-14
chr2	ENSG00000115221	ITGB6	160956177	161128399	-1.025	0.000701286	1	0	1	0	0	0	0	0	0	0	0	NA	NA
chr2	ENSG00000115165	CYTIP	158271131	158345473	-3.649	1.02761e-08	1	0	1	0	0	0	0	0	0	0	0	1.19641	6.33531e-05
chr2	ENSG00000115009	CCL20	228678558	228682272	-1.897	0.000112516	1	0	1	0	1	0	0	0	0	0	0	-0.91534	0.000464076
chr2	ENSG00000114948	ADAM23	207308263	207485851	-4.356	3.60372e-05	1	0	1	0	0	0	0	0	0	0	0	0.229784	0.0119228
chr3	ENSG00000114737	CISH	50643921	50649262	-1.094	0.00230306	1	0	1	0	0	0	0	0	0	0	0	0.0914122	0.326619
chr3	ENSG00000114698	PLSCR4	145910126	145968966	-2.577	2.87186e-05	1	0	1	0	0	0	0	0	0	0	0	2.06264	1.72162e-09
chr3	ENSG00000114654	EFCC1	128720472	128759585	-1.67	0.00529908	1	0	1	0	0	0	0	0	0	0	0	-0.03862	0.663096
chr3	ENSG00000114450	GNB4	179116990	179169378	-2.356	2.02894e-06	1	0	1	0	0	0	0	0	0	0	0	1.10807	2.55667e-10
chr3	ENSG00000114251	WNT5A	55499743	55523973	-1.049	0.0140308	1	0	1	0	0	0	0	0	0	0	0	2.24283	2.32603e-07
chr3	ENSG00000114200	BCHE	165490692	165555260	-2.674	0.00150687	1	0	1	0	0	0	0	0	0	0	0	2.77821	3.59865e-08
chr3	ENSG00000114013	CD86	121774213	121839983	-7.491	1.1484e-31	1	0	1	1	0	0	0	0	0	0	0	0.325781	0.0137387
chr3	ENSG00000113805	CNTN3	74311719	74570291	-3.629	0.000117151	1	0	1	0	0	0	0	0	0	0	0	0.384878	0.301832
chr5	ENSG00000113721	PDGFRB	149493400	149535435	-5.718	2.92728e-18	1	0	1	1	1	0	1	1	0	1	0	2.43282	7.55798e-27
chr5	ENSG00000113657	DPYSL3	146770374	146889619	-2.689	0.0166613	1	0	1	0	0	0	0	0	0	0	0	1.00974	6.22003e-08
chr5	ENSG00000113600	C9	39284364	39424970	-4.76	1.28451e-07	1	0	1	0	0	0	0	0	0	0	0	NA	NA
chr5	ENSG00000113580	NR3C1	142657496	142815077	-1.574	0.00753287	1	0	1	0	0	0	0	0	1	0	0	1.37857	6.56883e-10
chr5	ENSG00000113578	FGF1	141971743	142077617	-3.314	1.07668e-05	1	0	1	0	1	0	0	0	0	0	0	0.743884	3.88439e-07
chr5	ENSG00000113555	PCDH12	141323150	141349304	-2.595	4.28371e-10	1	0	1	0	0	0	0	0	0	0	0	1.04542	1.87322e-12
chr5	ENSG00000113532	ST8SIA4	100142639	100238970	-3.038	3.54067e-05	1	0	1	0	0	0	0	0	0	0	0	NA	NA
chr5	ENSG00000113389	NPR3	32689176	32791819	-1.796	0.0158395	1	0	1	0	0	0	0	0	0	0	0	0.277594	0.113018
chr5	ENSG00000113369	ARRDC3	90664541	90679176	-1.213	4.77803e-05	1	0	1	0	0	0	0	0	0	0	0	-0.0404808	0.904877
chr5	ENSG00000113319	RASGRF2	80256491	80525975	-3.312	1.96362e-08	1	0	1	0	0	0	0	0	0	0	0	1.93338	7.0848e-15
chr5	ENSG00000113263	ITK	156569944	156682201	-6.056	4.70216e-23	1	0	1	0	0	0	1	1	0	1	0	-0.0394567	0.615424
chr5	ENSG00000113140	SPARC	151040657	151066726	-3.959	1.59992e-08	1	0	1	0	0	0	0	0	0	0	0	3.83969	2.19502e-15
chr5	ENSG00000113088	GZMK	54320081	54330398	-9.301	6.72519e-27	1	0	1	0	0	0	0	0	0	0	0	0.379375	0.0673621
chr5	ENSG00000113083	LOX	121398890	121413980	-2.212	4.85666e-05	1	0	1	0	0	0	0	0	0	0	0	1.98614	9.05883e-11
chr5	ENSG00000113070	HBEGF	139712428	139726216	-1.188	0.00589982	1	0	1	0	1	0	0	0	0	0	0	0.535364	3.28619e-10
chr5	ENSG00000112981	NME5	137450866	137475132	-1.053	0.0172199	1	0	1	0	0	0	0	0	0	0	0	0.43754	0.0853374
chr5	ENSG00000112964	GHR	42423879	42721979	-1.933	0.00468584	1	0	1	0	0	0	0	0	0	0	0	2.39201	4.00339e-15
chr5	ENSG00000112936	C7	40909354	40983041	-10.581	5.65563e-11	1	0	1	0	0	0	0	0	0	0	0	2.68342	9.34115e-08
chr5	ENSG00000112893	MAN2A1	109025067	109205326	-1.188	4.40788e-06	1	0	1	0	0	0	0	0	0	0	0	1.1659	3.13478e-07
chr6	ENSG00000112837	TBX18	85397069	85474237	-5.479	3.22326e-05	1	0	1	0	0	0	0	0	1	0	0	NA	NA
chr6	ENSG00000112799	LY86	6588341	6655216	-6.726	2.73226e-19	1	0	1	0	0	0	0	0	0	0	0	0.0683166	0.629202
chr6	ENSG00000112769	LAMA4	112429963	112576141	-3.748	1.54627e-10	1	0	1	0	0	0	0	0	0	0	0	0.995903	4.70413e-18
chr6	ENSG00000112562	SMOC2	168841831	169073984	-1.196	0.0359766	1	0	1	0	0	0	0	0	0	0	0	2.51756	6.91805e-18
chr6	ENSG00000112541	PDE10A	165740776	166400091	-5.312	2.52484e-10	1	0	1	0	0	0	0	0	0	0	0	1.03986	4.75028e-18
chr6	ENSG00000112303	VNN2	133065009	133084598	-5.724	1.14565e-08	1	0	1	0	0	0	0	0	0	0	0	0.144526	0.193077
chr6	ENSG00000112299	VNN1	133002729	133035188	-4.059	7.34395e-08	1	0	1	0	0	0	0	0	0	0	0	NA	NA
chr6	ENSG00000112096	SOD2	160090089	160183561	-1.396	2.65404e-08	1	0	1	0	0	0	0	0	0	0	0	1.72012	1.00007e-06
chr6	ENSG00000111913	FAM65B	24797601	25042238	-1.185	0.0329589	1	0	1	0	0	0	0	0	0	0	0	NA	NA
chr6	ENSG00000111885	MAN1A1	119498374	119670926	-4.216	4.88178e-12	1	0	1	0	0	0	0	0	0	0	0	1.88775	2.6888e-16
chr6	ENSG00000111801	BTN3A3	26440700	26453643	-1.027	0.00267167	1	0	1	0	0	0	0	0	0	0	0	0.618218	0.00848742
chr6	ENSG00000111799	COL12A1	75794042	75915767	-1.553	0.00275416	1	0	1	0	0	0	0	0	0	0	0	0.894723	3.28088e-05
chr12	ENSG00000111788	RP11-22B23.1	9429831	9466684	1.196	0.00414846	1	0	1	0	0	0	0	0	0	0	0	NA	NA
chr12	ENSG00000111729	CLEC4A	8276228	8291203	-3.257	0.000115301	1	0	1	0	0	0	0	0	0	0	0	0.589433	6.24956e-05
chr12	ENSG00000111728	ST8SIA1	22216707	22589975	-2.539	0.000473041	1	0	1	0	0	0	0	0	0	0	0	NA	NA
chr12	ENSG00000111348	ARHGDIB	15094951	15114662	-2.509	1.04825e-19	1	0	1	0	0	0	0	0	0	0	0	0.28344	0.0412051
chr12	ENSG00000111341	MGP	15034115	15038860	-5.626	4.22542e-10	1	0	1	0	0	0	0	0	0	0	0	1.93841	7.24489e-15
chr12	ENSG00000111252	SH2B3	111843752	111889427	-2.021	2.45107e-10	1	0	1	0	0	0	0	0	0	0	0	-0.0590579	0.724531
chr12	ENSG00000111186	WNT5B	1639057	1756409	-1.135	0.00981118	1	0	1	0	0	0	0	0	0	0	0	0.118145	0.0882515
chr12	ENSG00000111087	GLI1	57853918	57866045	-2.448	0.000793102	1	0	1	0	0	0	0	0	1	0	0	0.0479342	0.557153
chr12	ENSG00000111052	LIN7A	81186299	81331704	-2.855	3.72877e-06	1	0	1	0	0	0	0	0	0	0	0	NA	NA
chr12	ENSG00000110934	BIN2	51674822	51718452	-6.265	1.0945e-11	1	0	1	0	0	0	0	0	0	0	0	-0.429693	0.000204268
chr12	ENSG00000110876	SELPLG	109015686	109027735	-3.398	4.21744e-11	1	0	1	1	0	0	0	0	0	0	0	1.02653	8.17522e-12
chr12	ENSG00000110852	CLEC2B	10005583	10022735	-5.289	1.60167e-20	1	0	1	0	0	0	0	0	0	0	0	2.33228	8.38135e-17
chr12	ENSG00000110848	CD69	9905082	9913497	-2.47	3.39353e-05	1	0	1	1	0	0	0	0	0	0	0	1.75017	0.000113906
chr12	ENSG00000110811	LEPREL2	6937572	6949018	-1.194	0.00481462	1	0	1	0	0	0	0	0	0	0	0	NA	NA
chr12	ENSG00000110799	VWF	6058040	6233936	-4.273	5.32458e-16	1	0	1	0	0	0	0	0	0	0	0	1.2667	2.37874e-14
chr11	ENSG00000110786	PTPN5	18749475	18814268	-2.945	1.29142e-05	1	0	1	0	0	0	0	0	0	0	0	0.172343	0.0313265
chr11	ENSG00000110777	POU2AF1	111222977	111326355	-3.024	0.000389362	1	0	1	0	0	0	1	0	1	1	0	1.31542	0.00019874
chr11	ENSG00000110400	PVRL1	119494120	119599794	1.012	0.000435894	1	0	1	1	0	0	0	0	0	0	0	NA	NA
chr11	ENSG00000110347	MMP12	102733467	102745764	-6.143	1.99992e-10	1	0	1	0	0	0	0	0	0	0	0	-0.161468	0.635722
chr11	ENSG00000110328	GALNT18	11292423	11643552	-1.516	0.000690062	1	0	1	0	0	0	0	0	0	0	0	0.258121	0.0117142
chr11	ENSG00000110324	IL10RA	117857063	117872196	-5.145	1.33035e-14	1	0	1	1	0	0	0	0	0	0	0	2.03215	9.02176e-12
chr11	ENSG00000110079	MS4A4A	60048014	60076445	-9.011	4.01646e-28	1	0	1	0	0	0	0	0	0	0	0	0.877944	6.18138e-06
chr11	ENSG00000110077	MS4A6A	59939081	59952139	-10.009	2.16027e-49	1	0	1	0	0	0	0	0	0	0	0	0.808906	2.4359e-06
chr11	ENSG00000110076	NRXN2	64373646	64490660	-1.786	0.0159784	1	0	1	0	0	0	0	0	0	0	0	0.610663	1.17132e-08
chr11	ENSG00000110031	LPXN	58294344	58345693	-1.041	0.0138403	1	0	1	0	0	0	0	0	0	0	0	0.144641	0.107885
chr11	ENSG00000110002	VWA5A	123986069	124018428	-1.617	0.0275285	1	0	1	0	0	0	0	0	0	0	0	0.0596305	0.744659
chr11	ENSG00000109906	ZBTB16	113930315	114121398	-3.991	0.000114338	1	0	1	0	0	0	1	0	1	1	0	0.273236	0.122062
chr4	ENSG00000109625	CPZ	8594387	8621488	-3.066	8.53523e-07	1	0	1	0	0	0	0	0	0	0	0	NA	NA
chr4	ENSG00000109610	SOD3	24791534	24802464	-1.371	0.00137723	1	0	1	0	0	0	0	0	0	0	0	-0.11237	0.43911
chr4	ENSG00000109472	CPE	166282346	166419472	-1.991	0.000116901	1	0	1	0	0	0	0	0	0	0	0	2.13176	3.86486e-11
chr4	ENSG00000109452	INPP4B	142944313	143768585	-1.308	0.0038599	1	0	1	0	0	0	0	0	0	0	0	0.186513	0.12168
chr17	ENSG00000109099	PMP22	15133095	15168643	-3.35	5.77304e-10	1	0	1	0	0	0	0	0	0	0	0	1.23744	2.78441e-28
chr17	ENSG00000108950	FAM20A	66531254	66597530	-1.678	6.49199e-06	1	0	1	0	0	0	0	0	0	0	0	0.227857	0.285361
chr17	ENSG00000108932	SLC16A6	66263167	66287408	-1.611	0.0127228	1	0	1	0	0	0	0	0	0	0	0	0.110437	0.479583
chr17	ENSG00000108924	HLF	53342373	53402426	-2.209	0.00967511	1	0	1	0	0	0	1	0	1	1	0	0.70277	0.00104808
chr17	ENSG00000108846	ABCC3	48712138	48769613	-1.276	0.0194848	1	0	1	0	0	0	0	0	0	0	0	0.505283	3.73337e-07
chr17	ENSG00000108821	COL1A1	48260650	48278993	-5.286	8.40883e-32	1	0	1	0	0	0	1	0	0	1	0	1.68784	1.79033e-12
chr17	ENSG00000108813	DLX4	48046334	48052321	1.062	0.0345316	1	0	1	0	0	1	0	0	1	0	0	-0.123072	0.135789
chr17	ENSG00000108798	ABI3	47287589	47300587	-4.853	2.54469e-14	1	0	1	0	0	0	0	0	0	0	0	0.191191	0.013262
chr17	ENSG00000108797	CNTNAP1	40834631	40851832	-1.022	0.0323242	1	0	1	0	0	0	0	0	0	0	0	-0.0331533	0.680333
chr17	ENSG00000108753	HNF1B	36046435	36105237	1.042	0.00274081	1	0	1	0	0	1	0	0	1	0	0	-0.641827	4.14832e-10
chr17	ENSG00000108700	CCL8	32646055	32648421	-7.53	2.97373e-21	1	0	1	0	1	0	0	0	0	0	0	1.57905	4.11287e-06
chr17	ENSG00000108691	CCL2	32582304	32584222	-3.949	5.4629e-07	1	0	1	0	1	0	0	0	0	0	0	0.734604	0.00267897
chr17	ENSG00000108387	2018-09-04	56597611	56618179	-2.605	3.65444e-05	1	0	1	0	0	0	0	0	0	0	0	0.200211	0.000985033
chr10	ENSG00000108176	DNAJC12	69556427	69597924	-1.488	0.020844	1	0	1	0	0	0	0	0	0	0	0	0.720818	1.02068e-09
chr10	ENSG00000107819	SFXN3	102790991	102800998	-1.082	0.00379559	1	0	1	0	0	0	0	0	0	0	0	1.08998	4.3986e-20
chr10	ENSG00000107798	LIPA	90973326	91174314	-2.067	1.5499e-14	1	0	1	0	0	0	0	0	0	0	0	1.29736	1.25999e-06
chr10	ENSG00000107796	ACTA2	90694831	90751147	-4.273	5.92236e-15	1	0	1	0	0	0	0	0	0	0	0	1.9682	1.02895e-20
chr10	ENSG00000107738	C10orf54	73507316	73533255	-1.367	4.94232e-05	1	0	1	0	0	0	0	0	0	0	0	NA	NA
chr10	ENSG00000107562	CXCL12	44793038	44881941	-3.579	3.16469e-09	1	0	1	0	1	0	0	0	0	0	0	3.21719	7.09566e-19
chr10	ENSG00000107551	RASSF4	45454855	45491339	-1.097	0.00593181	1	0	1	0	0	0	0	0	0	0	0	0.674945	7.92603e-12
chr10	ENSG00000107518	ATRNL1	116853124	117708503	-2.311	0.033209	1	0	1	0	0	0	0	0	0	0	0	0.442163	0.00932867
chr9	ENSG00000107317	PTGDS	139871956	139879887	-2.843	1.02857e-05	1	0	1	0	0	0	0	0	0	0	0	1.94748	2.69854e-10
chr9	ENSG00000107099	DOCK8	214854	465259	-1.397	0.0251562	1	0	1	0	0	0	0	0	0	0	0	0.242765	0.0607974
chr9	ENSG00000106991	ENG	130577291	130617035	-2.722	3.51786e-15	1	0	1	1	0	0	0	0	0	0	0	0.646677	8.95874e-15
chr9	ENSG00000106952	TNFSF8	117656003	117692697	-6.863	6.48273e-19	1	0	1	1	1	0	0	0	0	0	0	0.172701	0.0506399
chr9	ENSG00000106829	TLE4	82186688	82341658	-2.063	4.00813e-05	1	0	1	0	0	0	0	0	0	0	0	0.84132	2.89102e-14
chr9	ENSG00000106823	ECM2	95256365	95298937	-5.619	5.43203e-20	1	0	1	0	0	0	0	0	0	0	0	2.48571	1.29142e-18
chr9	ENSG00000106819	ASPN	95218487	95244788	-6.762	5.78521e-15	1	0	1	0	0	0	0	0	0	0	0	2.10449	8.16533e-09
chr9	ENSG00000106809	OGN	95146249	95166978	-6.786	4.32305e-18	1	0	1	0	1	0	0	0	0	0	0	2.63611	3.79448e-09
chr9	ENSG00000106688	SLC1A1	4490444	4587469	-1.513	0.000407384	1	0	1	0	0	0	0	0	0	0	0	0.728133	6.8334e-06
chr7	ENSG00000106624	AEBP1	44143960	44154161	-3.308	4.26296e-07	1	0	1	0	0	0	0	0	0	0	0	4.69234	6.91244e-25
chr7	ENSG00000106565	TMEM176B	150488373	150498448	-4.341	8.77497e-13	1	0	1	0	0	0	0	0	0	0	0	1.071	1.96708e-10
chr7	ENSG00000106560	GIMAP2	150382785	150390729	-4.146	3.03381e-07	1	0	1	0	0	0	0	0	0	0	0	1.47543	1.79462e-06
chr7	ENSG00000106546	AHR	17338246	17385776	-1.159	3.9124e-05	1	0	1	0	0	0	0	0	1	0	0	1.33896	2.16118e-06
chr7	ENSG00000106538	RARRES2	150035408	150038763	-1.225	0.0286063	1	0	1	0	0	0	0	0	0	0	0	3.42292	1.01791e-16
chr7	ENSG00000106483	SFRP4	37945543	38065297	-7.673	5.17656e-12	1	0	1	0	0	0	0	0	0	0	0	4.46596	5.91893e-19
chr7	ENSG00000106366	SERPINE1	100770370	100782547	-4.826	4.45696e-26	1	0	1	0	0	0	0	0	0	0	0	2.17246	1.98419e-14
chr7	ENSG00000106333	PCOLCE	100199800	100205798	-3.352	6.16327e-17	1	0	1	0	0	0	0	0	0	0	0	3.03796	3.39345e-17
chr7	ENSG00000106236	NPTX2	98246609	98259180	-1.566	0.00797655	1	0	1	0	0	0	0	0	0	0	0	0.483556	0.146756
chr7	ENSG00000106080	FKBP14	30050203	30066300	-1.335	0.000569691	1	0	1	0	0	0	0	0	0	0	0	2.07265	4.01421e-15
chr7	ENSG00000106069	CHN2	29161890	29553944	-1.16	0.00531019	1	0	1	0	0	0	0	0	0	0	0	0.642917	1.03819e-06
chr7	ENSG00000106034	CPED1	120628731	120937498	-3.012	6.84204e-06	1	0	1	0	0	0	0	0	0	0	0	1.11101	7.01679e-08
chr7	ENSG00000105974	CAV1	116164839	116201233	-1.83	9.74696e-07	1	0	1	0	0	0	0	0	0	0	0	2.99511	6.11153e-18
chr7	ENSG00000105967	TFEC	115575202	115799950	-5.919	6.81484e-12	1	0	1	0	0	0	0	0	1	0	0	NA	NA
chr7	ENSG00000105928	DFNA5	24737972	24809244	-1.165	0.0439194	1	0	1	0	0	0	0	0	0	0	0	NA	NA
chr7	ENSG00000105894	PTN	136912088	137028611	-2.141	0.00811886	1	0	1	0	1	0	0	0	0	0	0	1.02511	6.5602e-05
chr7	ENSG00000105852	PON3	94989256	95025680	-2.632	0.0262058	1	0	1	0	0	0	0	0	0	0	0	-0.161939	0.417803
chr7	ENSG00000105851	PIK3CG	106505723	106547590	-4.192	0.000139711	1	0	1	0	0	0	0	0	0	0	0	0.41435	1.00688e-05
chr19	ENSG00000105711	SCN1B	35521588	35531352	-1.366	0.00610386	1	0	1	0	0	0	0	0	0	0	0	-0.0421026	0.709424
chr19	ENSG00000105664	COMP	18893583	18902123	-3.776	5.44786e-07	1	0	1	0	0	0	0	0	0	0	0	4.16826	9.03853e-10
chr19	ENSG00000105639	JAK3	17935589	17958880	-1.567	0.00146918	1	0	1	0	0	0	1	0	0	0	0	0.16819	0.00194644
chr19	ENSG00000105538	RASIP1	49223844	49243978	-1.486	0.00100449	1	0	1	0	0	0	0	0	0	0	0	0.448048	1.34539e-05
chr19	ENSG00000105499	PLA2G4C	48551100	48614074	-2.453	0.000962944	1	0	1	0	0	0	0	0	0	0	0	0.408473	4.28171e-06
chr19	ENSG00000105472	CLEC11A	51226586	51228974	-2.371	1.93714e-10	1	0	1	0	1	0	0	0	0	0	0	1.99175	1.08017e-21
chr19	ENSG00000105419	MEIS3	47906381	47922780	-2.529	1.18992e-05	1	0	1	0	0	1	0	0	1	0	0	0.456925	9.29207e-09
chr19	ENSG00000105376	ICAM5	10400657	10407454	-1.279	0.0183741	1	0	1	0	0	0	0	0	0	0	0	0.525813	8.65591e-06
chr19	ENSG00000105374	NKG7	51874860	51875969	-5.243	1.73724e-19	1	0	1	0	0	0	0	0	0	0	0	0.0540432	0.748765
chr19	ENSG00000105369	CD79A	42381190	42385439	-3.385	0.000191517	1	0	1	1	0	0	1	0	0	0	0	-0.294533	0.0037669
chr19	ENSG00000105246	EBI3	4229495	4237528	-3.359	3.9021e-05	1	0	1	0	1	0	0	0	0	0	0	0.889363	1.05612e-09
chr19	ENSG00000105143	SLC1A6	15060846	15133802	-2.54	0.0127228	1	0	1	0	0	0	0	0	0	0	0	NA	NA
chr19	ENSG00000105137	SYDE1	15218214	15225799	-1.417	0.0126927	1	0	1	0	0	0	0	0	0	0	0	0.362667	9.35769e-10
chr19	ENSG00000105122	RASAL3	15562435	15575382	-4.876	2.94221e-13	1	0	1	0	0	0	0	0	0	0	0	0.948232	1.17904e-13
chr19	ENSG00000104972	LILRB1	55085346	55148979	-7.601	1.24943e-18	1	0	1	1	0	0	0	0	0	0	0	0.272358	0.0080546
chr19	ENSG00000104903	LYL1	13209847	13213975	-2.519	0.000411891	1	0	1	0	0	0	1	0	1	1	0	0.576508	6.55969e-06
chr8	ENSG00000104447	TRPS1	116420724	116821899	-1.223	3.36778e-05	1	0	1	0	0	0	0	0	1	0	0	0.379279	0.0488557
chr8	ENSG00000104432	IL7	79587978	79717758	-1.35	0.0022942	1	0	1	0	1	0	0	0	0	0	0	NA	NA
chr8	ENSG00000104415	WISP1	134203282	134242587	-5.792	2.57905e-34	1	0	1	0	0	0	0	0	0	0	0	2.40093	6.52038e-20
chr8	ENSG00000104368	PLAT	42032236	42065242	-1.447	0.00936955	1	0	1	0	0	0	0	0	0	0	0	2.18824	1.91748e-08
chr8	ENSG00000104361	NIPAL2	99202061	99306621	-1.107	0.00468584	1	0	1	0	0	0	0	0	0	0	0	-0.236797	0.00144929
chr8	ENSG00000104332	SFRP1	41119481	41167016	-2.207	0.00978276	1	0	1	0	0	0	0	0	0	0	0	1.52073	3.64754e-10
chr8	ENSG00000104321	TRPA1	72932152	72987852	-3.807	2.30489e-07	1	0	1	0	0	0	0	0	0	0	0	0.310731	0.00208452
chr8	ENSG00000104267	CA2	86376081	86393722	-1.574	0.0128097	1	0	1	0	0	0	0	0	0	0	0	0.227427	0.279882
chr8	ENSG00000104213	PDGFRL	17433942	17501580	-1.504	0.024713	1	0	1	0	1	0	0	0	0	0	0	3.01578	3.97643e-12
chr15	ENSG00000104043	ATP8B4	50150435	50475014	-2.648	1.25214e-07	1	0	1	0	0	0	0	0	0	0	0	NA	NA
chr15	ENSG00000103742	IGDCC4	65673802	65715410	-1.166	0.0151835	1	0	1	0	0	0	0	0	0	0	0	2.55026	1.51023e-12
chr15	ENSG00000103569	AQP9	58430368	58478110	-4.322	8.09192e-05	1	0	1	0	0	0	0	0	0	0	0	-0.923432	3.28445e-06
chr16	ENSG00000103522	IL21R	27413483	27462115	-4.827	2.08964e-10	1	0	1	0	0	0	1	0	0	1	0	0.390941	0.00088124
chr16	ENSG00000103490	PYCARD	31212806	31214771	-1.269	0.0280542	1	0	1	0	0	0	0	0	0	0	0	1.38565	1.17472e-07
chr16	ENSG00000103489	XYLT1	17195626	17564738	-4.313	7.01344e-18	1	0	1	0	0	0	0	0	0	0	0	0.921983	1.60116e-11
chr16	ENSG00000103241	FOXF1	86544133	86548076	-7.92	3.09914e-11	1	0	1	0	0	0	0	0	1	0	0	0.974539	1.23014e-06
chr16	ENSG00000103196	CRISPLD2	84853590	84954374	-1.267	0.0258644	1	0	1	0	0	0	0	0	0	0	0	1.37267	3.37634e-13
chr16	ENSG00000103175	WFDC1	84328252	84363450	-2.659	0.00459553	1	0	1	0	0	0	0	0	0	0	0	0.856318	0.000245076
chr16	ENSG00000102879	CORO1A	30194148	30200397	-1.439	0.00408521	1	0	1	0	0	0	0	0	1	0	0	0.505741	0.0282
chr13	ENSG00000102837	OLFM4	53602894	53626192	-2.767	0.0382479	1	0	1	0	0	0	0	0	0	0	0	NA	NA
chr13	ENSG00000102802	MEDAG	31480328	31499709	-3.65	8.13724e-08	1	0	1	0	0	0	0	0	0	0	0	0.719287	6.85594e-09
chr13	ENSG00000102760	RGCC	42031695	42045018	-3.027	0.000538202	1	0	1	0	0	0	0	0	0	0	0	1.16868	3.49873e-10
chr13	ENSG00000102755	FLT1	28874489	29069265	-6.73	1.10235e-16	1	0	1	0	0	0	0	1	0	0	0	0.521686	4.59787e-06
chr19	ENSG00000102575	ACP5	11685475	11689823	-1.783	0.0107869	1	0	1	0	0	0	0	0	0	0	0	0.209987	0.236253
chr13	ENSG00000102524	TNFSF13B	108903588	108960832	-4.061	7.36739e-12	1	0	1	1	1	0	0	0	0	0	0	1.80195	8.90531e-08
chr13	ENSG00000102445	KIAA0226L	46916139	47012325	-2.516	0.00302982	1	0	1	0	0	0	0	0	0	0	0	NA	NA
chrX	ENSG00000102359	SRPX2	99899215	99926296	-4.849	4.86573e-15	1	0	1	0	0	0	0	0	0	0	0	1.75186	2.33501e-18
chrX	ENSG00000102271	KLHL4	86772752	86925050	-5.616	2.36169e-12	1	0	1	0	0	0	0	0	0	0	0	NA	NA
chrX	ENSG00000102265	TIMP1	47441712	47446188	-2.407	4.64774e-10	1	0	1	0	0	0	0	0	0	0	0	2.55807	9.61671e-15
chrX	ENSG00000102230	PCYT1B	24576204	24690794	-2.428	0.00274081	1	0	1	0	0	0	0	0	0	0	0	0.372279	1.30069e-06
chrX	ENSG00000102024	PLS3	114795501	114885181	-1.107	0.0120656	1	0	1	0	0	0	0	0	0	0	0	3.32602	1.23566e-14
chrX	ENSG00000101955	SRPX	38008589	38080696	-2.329	0.00386408	1	0	1	0	0	0	0	0	0	0	0	3.62815	2.49103e-16
chrX	ENSG00000101916	TLR8	12924739	12941288	-6.02	3.77626e-11	1	0	1	1	0	0	0	0	0	0	0	0.323235	0.0623323
chr20	ENSG00000101460	MAP1LC3A	33134658	33148149	-1.183	0.0133763	1	0	1	0	0	0	0	0	0	0	0	0.291643	4.13333e-05
chr20	ENSG00000101445	PPP1R16B	37434348	37551667	-1.33	0.0314448	1	0	1	0	0	0	0	0	0	0	0	-0.0221384	0.841867
chr20	ENSG00000101336	HCK	30639991	30689659	-5.466	2.96417e-11	1	0	1	0	0	0	0	1	0	0	0	0.268628	0.111011
chr20	ENSG00000101307	SIRPB1	1544167	1600707	-1.607	0.0118678	1	0	1	1	0	0	0	0	0	0	0	-0.453524	1.50449e-08
chr20	ENSG00000101265	RASSF2	4760669	4804291	-3.009	1.73124e-12	1	0	1	0	0	0	0	0	0	0	0	1.54638	1.23615e-08
chr20	ENSG00000101230	ISM1	13202418	13281298	-2.714	0.00085836	1	0	1	0	0	0	0	0	0	0	0	1.82277	1.25296e-09
chr20	ENSG00000101096	NFATC2	50003494	50179370	-1.052	0.0243105	1	0	1	0	0	0	0	0	1	0	0	0.499521	1.81948e-09
chr20	ENSG00000101057	MYBL2	42295754	42345136	1.204	1.81479e-06	1	0	1	0	0	0	0	0	1	0	0	-0.0967112	0.552101
chr20	ENSG00000101017	CD40	44746911	44758502	-1.145	0.0033026	1	0	1	1	0	0	0	0	0	0	0	0.00850701	0.921933
chr20	ENSG00000101004	NINL	25433341	25566153	1.022	0.00241142	1	0	1	0	0	0	0	0	0	0	0	0.602484	5.98563e-05
chr20	ENSG00000101000	PROCR	33759876	33765165	-2.162	2.04558e-05	1	0	1	1	0	0	0	0	0	0	0	1.39506	4.98867e-11
chr20	ENSG00000100985	MMP9	44637547	44645200	-5.362	6.45257e-26	1	0	1	0	0	0	0	0	0	0	0	1.07605	0.00927633
chr22	ENSG00000100385	IL2RB	37521878	37571094	-5.671	1.38978e-23	1	0	1	1	0	0	0	0	0	0	0	-0.388761	0.00349405
chr22	ENSG00000100368	CSF2RB	37309670	37336491	-6.788	3.07668e-11	1	0	1	1	0	0	0	0	0	0	0	1.23374	1.44252e-05
chr22	ENSG00000100365	NCF4	37257030	37274057	-6.67	4.64538e-23	1	0	1	0	0	0	0	0	0	0	0	0.0701373	0.559968
chr22	ENSG00000100342	APOL1	36649056	36663576	-2.105	5.81802e-06	1	0	1	0	0	0	0	0	0	0	0	-0.00151972	0.994956
chr22	ENSG00000100336	APOL4	36585172	36600886	-1.332	0.0135208	1	0	1	0	0	0	0	0	0	0	0	-0.0325484	0.511035
chr22	ENSG00000100292	HMOX1	35776354	35790207	-3.127	1.44049e-10	1	0	1	0	0	0	0	0	0	0	0	0.50997	0.00340963
chr22	ENSG00000100285	NEFH	29876219	29887379	-2.199	0.00135163	1	0	1	0	0	0	0	0	0	0	0	0.609183	0.0834841
chr22	ENSG00000100234	TIMP3	33197687	33259030	-2.08	1.34198e-05	1	0	1	0	0	0	0	0	0	0	0	2.46315	1.77432e-10
chr22	ENSG00000100097	LGALS1	38071615	38075813	-1.573	2.00784e-06	1	0	1	0	0	0	0	0	0	0	0	2.75938	7.89709e-16
chr22	ENSG00000100079	LGALS2	37966255	37978623	-1.943	0.0274211	1	0	1	0	0	0	0	0	0	0	0	0.834657	1.42368e-10
chr22	ENSG00000100077	ADRBK2	25960816	26125261	-1.024	0.00681076	1	0	1	0	0	0	0	1	0	0	0	NA	NA
chr22	ENSG00000100060	MFNG	37865101	37882439	-1.977	0.000290416	1	0	1	0	0	0	0	0	0	0	0	0.101844	0.150784
chr22	ENSG00000100055	CYTH4	37678068	37711382	-6.871	8.20915e-35	1	0	1	0	0	0	0	0	0	0	0	0.417282	4.55853e-07
chr22	ENSG00000099998	GGT5	24615622	24641110	-3.907	1.02408e-13	1	0	1	0	0	0	0	0	0	0	0	0.897709	1.35046e-13
chr22	ENSG00000099985	OSM	30658818	30662829	-8.214	3.47757e-31	1	0	1	0	1	0	0	0	0	0	0	0.966032	2.54719e-10
chr22	ENSG00000099958	DERL3	24176690	24181315	-1.079	0.0468967	1	0	1	0	0	0	0	0	0	0	0	0.258055	0.0133679
chr22	ENSG00000099953	MMP11	24110413	24126503	-3.724	1.62664e-29	1	0	1	0	0	0	0	0	0	0	0	0.766223	1.97364e-08
chr19	ENSG00000099860	GADD45B	2476120	2478257	-2.437	5.98854e-07	1	0	1	0	0	0	0	0	0	0	0	1.91847	3.21028e-16
chr19	ENSG00000099337	KCNK6	38810484	38819660	-1.2	0.0458548	1	0	1	0	0	0	0	0	0	0	0	0.169043	0.062593
chr10	ENSG00000099250	NRP1	33466420	33625190	-2.671	2.30978e-05	1	0	1	1	0	0	0	0	0	0	0	0.560537	2.66511e-07
chr9	ENSG00000096968	JAK2	4985033	5128183	-1.471	6.7872e-05	1	0	1	0	0	0	1	0	0	1	0	NA	NA
chr6	ENSG00000096060	FKBP5	35541362	35696360	-1.1	0.00594222	1	0	1	0	0	0	0	0	0	0	0	0.425733	0.0131921
chr6	ENSG00000095970	TREM2	41126244	41130924	-9.346	3.77594e-34	1	0	1	0	0	0	0	0	0	0	0	0.529097	0.000944589
chr9	ENSG00000095370	SH2D3C	130500596	130541020	-2.468	3.72877e-06	1	0	1	0	0	0	0	0	0	0	0	0.39367	3.58324e-08
chr1	ENSG00000094963	FMO2	171154347	171181822	-3.611	0.00266671	1	0	1	0	0	0	0	0	0	0	0	-0.0708871	0.738779
chr22	ENSG00000093072	CECR1	17660194	17702879	-2.316	0.000700207	1	0	1	0	1	0	0	0	0	0	0	NA	NA
chr8	ENSG00000092964	DPYSL2	26371791	26515694	-1.396	8.93028e-05	1	0	1	0	0	0	0	0	0	0	0	2.66008	1.29914e-13
chr1	ENSG00000092853	CLSPN	36185819	36235568	1.076	0.010787	1	0	1	0	0	0	0	0	0	0	0	NA	NA
chr1	ENSG00000092607	TBX15	119425669	119532179	-2.51	0.000103207	1	0	1	0	0	0	0	0	1	0	0	0.362796	0.00988075
chr14	ENSG00000092051	JPH4	24037244	24048009	-2.771	0.0024958	1	0	1	0	0	0	0	0	0	0	0	NA	NA
chr3	ENSG00000091986	CCDC80	112323407	112368377	-2.114	1.1437e-08	1	0	1	0	0	0	0	0	0	0	0	3.01785	1.43485e-17
chr3	ENSG00000091972	CD200	112051194	112081659	-1.793	0.0490114	1	0	1	1	0	0	0	0	0	0	0	0.826574	0.000284133
chr8	ENSG00000091879	ANGPT2	6357172	6420930	-4.697	5.2268e-19	1	0	1	0	0	0	0	0	0	0	0	1.08024	2.01794e-07
chr6	ENSG00000091831	ESR1	151977826	152450754	-1.568	0.00863736	1	0	1	0	0	0	0	0	1	0	0	-0.257669	1.29855e-05
chr8	ENSG00000091656	ZFHX4	77593454	77779521	-2.494	0.0101395	1	0	1	0	0	1	0	0	1	0	0	0.222424	0.00281679
chr17	ENSG00000091592	NLRP1	5402747	5522744	-1.517	0.00148237	1	0	1	0	0	0	0	0	0	0	0	-0.407191	1.17888e-07
chr7	ENSG00000091136	LAMB1	107564244	107643700	-2.065	0.000227845	1	0	1	0	0	0	0	0	0	0	0	3.22334	4.51029e-17
chr2	ENSG00000091106	NLRC4	32449522	32490923	-2.013	2.50259e-06	1	0	1	0	0	0	0	0	0	0	0	NA	NA
chr19	ENSG00000090920	FCGBP	40353963	40440533	-2.498	0.00182047	1	0	1	0	0	0	0	0	0	0	0	0.266883	0.331243
chr19	ENSG00000090659	CD209	7804879	7812464	-6.196	3.03873e-17	1	0	1	1	0	0	0	0	0	0	0	0.056294	0.288091
chr19	ENSG00000090554	FLT3LG	49977464	49989488	-1.273	0.00138573	1	0	1	0	1	0	0	0	0	0	0	NA	NA
chr3	ENSG00000090539	CHRD	184097861	184108524	-3.043	7.65683e-07	1	0	1	0	0	0	0	0	0	0	0	0.220151	0.000127397
chr12	ENSG00000090382	LYZ	69742121	69748014	-7.644	2.30466e-56	1	0	1	0	0	0	0	0	0	0	0	0.970503	0.00127338
chr12	ENSG00000090376	IRAK3	66582659	66648402	-3.405	1.77703e-09	1	0	1	0	0	0	0	1	0	0	0	0.515128	1.75596e-09
chr19	ENSG00000090339	ICAM1	10381511	10397291	-2.069	1.4135e-08	1	0	1	1	0	0	0	0	0	0	0	0.141731	0.26342
chr1	ENSG00000090104	RGS1	192544857	192549161	-11.227	2.59447e-64	1	0	1	0	0	0	0	0	0	0	0	1.14386	7.27991e-05
chr12	ENSG00000089692	LAG3	6881678	6887621	-2.131	2.73614e-05	1	0	1	1	0	0	0	0	0	0	0	-0.323998	0.012191
chrX	ENSG00000089472	HEPH	65382391	65488709	-5.274	1.16378e-08	1	0	1	0	0	0	0	0	0	0	0	2.3952	1.65466e-25
chr19	ENSG00000089327	FXYD5	35645633	35660786	-1.582	0.0280379	1	0	1	0	0	0	0	0	0	0	0	0.298138	0.0965754
chr20	ENSG00000089199	CHGB	5892076	5906007	-2.053	0.00214933	1	0	1	0	1	0	0	0	0	0	0	1.27803	1.87584e-08
chr12	ENSG00000089041	P2RX7	121570622	121623876	-3.425	2.43557e-07	1	0	1	0	0	0	0	0	0	0	0	1.12919	1.53064e-16
chr12	ENSG00000088992	TESC	117476728	117537284	-2.219	7.63261e-06	1	0	1	0	0	0	0	0	0	0	0	0.308372	0.000172493
chr20	ENSG00000088827	SIGLEC1	3667617	3687775	-5.078	3.48218e-42	1	0	1	1	0	0	0	0	0	0	0	0.457525	0.000387997
chr20	ENSG00000087589	CASS4	54987168	55034396	-2.686	3.7977e-07	1	0	1	0	0	0	0	0	0	0	0	NA	NA
chr12	ENSG00000087494	PTHLH	28111017	28125638	-3.339	3.70913e-17	1	0	1	0	1	0	0	0	0	0	0	NA	NA
chr14	ENSG00000087303	NID2	52471521	52535712	-3.828	4.94612e-12	1	0	1	0	0	0	0	0	0	0	0	4.28855	2.57228e-17
chr16	ENSG00000087245	MMP2	55423612	55540603	-3.716	2.01127e-11	1	0	1	0	0	0	0	0	0	0	0	1.22061	1.72768e-21
chr5	ENSG00000087116	ADAMTS2	178537852	178772431	-2.972	0.000142912	1	0	1	0	0	0	0	0	0	0	0	1.04312	1.01776e-10
chr19	ENSG00000087086	FTL	49468558	49470135	-1.503	3.20231e-08	1	0	1	0	0	0	0	0	0	0	0	1.5152	3.30396e-11
chr7	ENSG00000086730	LAT2	73613982	73644161	-2.519	2.72407e-08	1	0	1	0	0	0	0	0	0	0	0	0.177852	0.0334679
chr1	ENSG00000086619	ERO1LB	236378855	236445319	-1.715	0.00553563	1	0	1	0	0	0	0	0	0	0	0	NA	NA
chr7	ENSG00000086300	SNX10	26331541	26413949	-1.28	0.00359645	1	0	1	0	0	0	0	0	0	0	0	0.825646	0.00658584
chr7	ENSG00000085563	ABCB1	87133175	87342611	-5.227	1.18089e-07	1	0	1	1	0	0	0	0	0	0	0	0.0519224	0.506802
chr9	ENSG00000085265	FCN1	137801431	137809809	-11.411	2.82593e-47	1	0	1	0	0	0	0	0	0	0	0	0.43074	0.00728613
chr1	ENSG00000084636	COL16A1	32117848	32169920	-3.407	2.30489e-09	1	0	1	0	0	0	0	0	0	0	0	4.81593	1.49235e-28
chr12	ENSG00000083782	EPYC	91357456	91398803	-4.989	0.0381658	1	0	1	0	0	0	0	0	0	0	0	3.85671	5.03856e-08
chr3	ENSG00000082684	SEMA5B	122628041	122747452	-1.315	0.00537639	1	0	1	0	1	0	0	0	0	0	0	-0.4182	0.000902096
chr18	ENSG00000082397	EPB41L3	5392383	5630699	-6.264	1.09847e-07	1	0	1	0	0	0	0	0	0	0	0	0.775203	8.91287e-06
chr11	ENSG00000082175	PGR	100900355	101001255	-2.586	0.0117171	1	0	1	0	0	0	0	0	1	0	0	0.478131	0.0180753
chr5	ENSG00000082074	FYB	39105338	39274630	-6.838	5.71485e-10	1	0	1	0	0	0	0	0	0	0	0	NA	NA
chr2	ENSG00000081320	STK17B	196998290	197041227	-1.711	9.4458e-08	1	0	1	0	0	0	0	1	0	0	0	0.326409	0.0263232
chr1	ENSG00000081237	PTPRC	198607801	198726545	-8.17	5.99477e-31	1	0	1	1	0	0	0	0	0	0	0	0.771583	1.01665e-06
[truncated: 152 more rows]

## Sheet: Table S4
Table S4. Gene set enrichment results for XDGs using GSEA software
Up-XDG regulated biological functions
NAME	GS	SIZE	ES	NES	NOM p-val	FDR q-val	FWER p-val	RANK AT MAX	LEADING EDGE
GO_DNA_REPLICATION	GO_DNA_REPLICATION	194	0.283919	4.60815	0	0	0	7438	tags=70%, list=41%, signal=118%
GO_DNA_DEPENDENT_DNA_REPLICATION	GO_DNA_DEPENDENT_DNA_REPLICATION	92	0.364662	4.12944	0	0	0	7329	tags=77%, list=41%, signal=130%
GO_COVALENT_CHROMATIN_MODIFICATION	GO_COVALENT_CHROMATIN_MODIFICATION	299	0.178837	3.5316	0	1.60915e-05	0.001	6918	tags=56%, list=39%, signal=90%
GO_CHROMOSOME_CONDENSATION	GO_CHROMOSOME_CONDENSATION	23	0.533864	3.09225	0	1.19537e-05	0.001	7587	tags=96%, list=42%, signal=166%
GO_MITOTIC_SISTER_CHROMATID_SEGREGATION	GO_MITOTIC_SISTER_CHROMATID_SEGREGATION	84	0.286216	3.06757	0	1.13076e-05	0.001	2788	tags=44%, list=16%, signal=52%
KEGG_DNA_REPLICATION	KEGG_DNA_REPLICATION	35	0.424406	2.96432	0	5.9494e-05	0.006	6746	tags=80%, list=38%, signal=128%
GO_DNA_STRAND_ELONGATION_INVOLVED_IN_DNA_REPLICATION	GO_DNA_STRAND_ELONGATION_INVOLVED_IN_DNA_REPLICATION	25	0.474114	2.82607	0	0.000176589	0.022	6569	tags=84%, list=37%, signal=132%
GO_DNA_STRAND_ELONGATION	GO_DNA_STRAND_ELONGATION	29	0.418817	2.75921	0	0.000331059	0.042	7956	tags=86%, list=44%, signal=155%
GO_DNA_REPLICATION_INITIATION	GO_DNA_REPLICATION_INITIATION	27	0.435502	2.71955	0	0.000395747	0.054	4818	tags=70%, list=27%, signal=96%
KEGG_HOMOLOGOUS_RECOMBINATION	KEGG_HOMOLOGOUS_RECOMBINATION	27	0.398823	2.49951	0	0.00158205	0.258	7466	tags=81%, list=42%, signal=139%
GO_DNA_BIOSYNTHETIC_PROCESS	GO_DNA_BIOSYNTHETIC_PROCESS	108	0.203664	2.48304	0	0.00174209	0.287	7656	tags=63%, list=43%, signal=109%
GO_REGULATION_OF_TRANSCRIPTION_INVOLVED_IN_G1_S_TRANSITION_OF_MITOTIC_CELL_CYCLE	GO_REGULATION_OF_TRANSCRIPTION_INVOLVED_IN_G1_S_TRANSITION_OF_MITOTIC_CELL_CYCLE	26	0.399224	2.43106	0	0.00229713	0.373	5952	tags=73%, list=33%, signal=109%
GO_GENE_SILENCING_BY_RNA	GO_GENE_SILENCING_BY_RNA	102	0.206149	2.4118	0	0.00259654	0.423	7220	tags=61%, list=40%, signal=101%
GO_MICROTUBULE_CYTOSKELETON_ORGANIZATION	GO_MICROTUBULE_CYTOSKELETON_ORGANIZATION	301	0.114554	2.34443	0	0.0040645	0.599	3280	tags=30%, list=18%, signal=36%
GO_PEPTIDYL_LYSINE_METHYLATION	GO_PEPTIDYL_LYSINE_METHYLATION	59	0.255677	2.31065	0.00210084	0.00480487	0.664	6368	tags=61%, list=36%, signal=94%
GO_NEGATIVE_REGULATION_OF_HISTONE_METHYLATION	GO_NEGATIVE_REGULATION_OF_HISTONE_METHYLATION	15	0.489478	2.30978	0.0020202	0.00468602	0.664	7962	tags=93%, list=44%, signal=168%
GO_HISTONE_METHYLATION	GO_HISTONE_METHYLATION	67	0.243652	2.30176	0	0.0049022	0.688	6349	tags=60%, list=35%, signal=92%
GO_CENTRIOLE_ASSEMBLY	GO_CENTRIOLE_ASSEMBLY	18	0.441844	2.27913	0	0.00549745	0.753	7024	tags=83%, list=39%, signal=137%
GO_PROTEIN_ACETYLATION	GO_PROTEIN_ACETYLATION	108	0.189357	2.25872	0	0.00618616	0.81	7413	tags=60%, list=41%, signal=102%
GO_CENTROSOME_CYCLE	GO_CENTROSOME_CYCLE	44	0.284823	2.2512	0	0.00641006	0.82	7942	tags=73%, list=44%, signal=130%
GO_POSITIVE_REGULATION_OF_CHROMATIN_MODIFICATION	GO_POSITIVE_REGULATION_OF_CHROMATIN_MODIFICATION	76	0.216984	2.22957	0	0.0071197	0.866	6975	tags=61%, list=39%, signal=99%
KEGG_MISMATCH_REPAIR	KEGG_MISMATCH_REPAIR	22	0.396792	2.22732	0	0.00715641	0.868	6746	tags=77%, list=38%, signal=124%
GO_MISMATCH_REPAIR	GO_MISMATCH_REPAIR	30	0.339488	2.18849	0.0019802	0.0090295	0.927	6471	tags=70%, list=36%, signal=109%
GO_CENTROSOME_DUPLICATION	GO_CENTROSOME_DUPLICATION	31	0.331618	2.18518	0	0.00902348	0.932	7942	tags=77%, list=44%, signal=139%
Down-XDG regulated biological functions
NAME	GS	SIZE	ES	NES	NOM p-val	FDR q-val	FWER p-val	RANK AT MAX	LEADING EDGE
GO_EXTRACELLULAR_STRUCTURE_ORGANIZATION	GO_EXTRACELLULAR_STRUCTURE_ORGANIZATION	259	-0.428619	-7.87004	0	0	0	3779	tags=63%, list=21%, signal=79%
GO_INNATE_IMMUNE_RESPONSE	GO_INNATE_IMMUNE_RESPONSE	419	-0.33069	-7.83557	0	0	0	3709	tags=53%, list=21%, signal=65%
GO_REGULATION_OF_CELL_ACTIVATION	GO_REGULATION_OF_CELL_ACTIVATION	380	-0.351745	-7.82013	0	0	0	3358	tags=53%, list=19%, signal=64%
GO_ADAPTIVE_IMMUNE_RESPONSE	GO_ADAPTIVE_IMMUNE_RESPONSE	191	-0.475248	-7.81243	0	0	0	3773	tags=68%, list=21%, signal=85%
GO_POSITIVE_REGULATION_OF_IMMUNE_RESPONSE	GO_POSITIVE_REGULATION_OF_IMMUNE_RESPONSE	456	-0.293015	-7.14682	0	0	0	3766	tags=50%, list=21%, signal=61%
GO_TAXIS	GO_TAXIS	365	-0.320754	-6.98925	0	0	0	3159	tags=49%, list=18%, signal=58%
GO_VASCULATURE_DEVELOPMENT	GO_VASCULATURE_DEVELOPMENT	426	-0.291442	-6.86227	0	0	0	3106	tags=46%, list=17%, signal=54%
GO_REGULATION_OF_INFLAMMATORY_RESPONSE	GO_REGULATION_OF_INFLAMMATORY_RESPONSE	213	-0.394485	-6.76617	0	0	0	2944	tags=55%, list=16%, signal=65%
GO_BLOOD_VESSEL_MORPHOGENESIS	GO_BLOOD_VESSEL_MORPHOGENESIS	330	-0.322131	-6.70835	0	0	0	3567	tags=52%, list=20%, signal=63%
GO_REGULATION_OF_LEUKOCYTE_PROLIFERATION	GO_REGULATION_OF_LEUKOCYTE_PROLIFERATION	159	-0.439247	-6.65673	0	0	0	3358	tags=62%, list=19%, signal=76%
GO_REGULATION_OF_LEUKOCYTE_MIGRATION	GO_REGULATION_OF_LEUKOCYTE_MIGRATION	120	-0.516165	-6.49035	0	0	0	3358	tags=70%, list=19%, signal=86%
GO_POSITIVE_REGULATION_OF_LEUKOCYTE_MIGRATION	GO_POSITIVE_REGULATION_OF_LEUKOCYTE_MIGRATION	91	-0.551888	-6.30527	0	0	0	3159	tags=73%, list=18%, signal=88%
GO_ADAPTIVE_IMMUNE_RESPONSE_BASED_ON_SOMATIC_RECOMBINATION_OF_IMMUNE_RECEPTORS_BUILT_FROM_IMMUNOGLOBULIN_SUPERFAMILY_DOMAINS	GO_ADAPTIVE_IMMUNE_RESPONSE_BASED_ON_SOMATIC_RECOMBINATION_OF_IMMUNE_RECEPTORS_BUILT_FROM_IMMUNOGLOBULIN_SUPERFAMILY_DOMAINS	117	-0.497115	-6.29591	0	0	0	3711	tags=70%, list=21%, signal=88%
GO_ACTIVATION_OF_IMMUNE_RESPONSE	GO_ACTIVATION_OF_IMMUNE_RESPONSE	362	-0.284646	-6.25954	0	0	0	3766	tags=49%, list=21%, signal=61%
GO_REGULATION_OF_CELL_CELL_ADHESION	GO_REGULATION_OF_CELL_CELL_ADHESION	299	-0.323522	-6.25795	0	0	0	3171	tags=49%, list=18%, signal=59%
GO_CYTOKINE_MEDIATED_SIGNALING_PATHWAY	GO_CYTOKINE_MEDIATED_SIGNALING_PATHWAY	339	-0.30233	-6.25212	0	0	0	2827	tags=45%, list=16%, signal=53%
GO_REGULATION_OF_VASCULATURE_DEVELOPMENT	GO_REGULATION_OF_VASCULATURE_DEVELOPMENT	194	-0.389799	-6.16601	0	0	0	2791	tags=54%, list=16%, signal=63%
GO_HUMORAL_IMMUNE_RESPONSE	GO_HUMORAL_IMMUNE_RESPONSE	108	-0.508773	-6.15425	0	0	0	3052	tags=68%, list=17%, signal=81%
GO_POSITIVE_REGULATION_OF_RESPONSE_TO_EXTERNAL_STIMULUS	GO_POSITIVE_REGULATION_OF_RESPONSE_TO_EXTERNAL_STIMULUS	231	-0.356579	-6.14578	0	0	0	3236	tags=53%, list=18%, signal=64%
GO_G_PROTEIN_COUPLED_RECEPTOR_SIGNALING_PATHWAY	GO_G_PROTEIN_COUPLED_RECEPTOR_SIGNALING_PATHWAY	391	-0.267834	-6.13012	0	0	0	3419	tags=45%, list=19%, signal=55%
GO_POSITIVE_REGULATION_OF_CYTOKINE_PRODUCTION	GO_POSITIVE_REGULATION_OF_CYTOKINE_PRODUCTION	289	-0.318917	-6.05265	0	0	0	3618	tags=52%, list=20%, signal=64%
GO_ANGIOGENESIS	GO_ANGIOGENESIS	267	-0.324805	-6.02938	0	0	0	3530	tags=52%, list=20%, signal=63%
GO_LEUKOCYTE_MEDIATED_IMMUNITY	GO_LEUKOCYTE_MEDIATED_IMMUNITY	135	-0.44487	-6.00464	0	0	0	3771	tags=65%, list=21%, signal=82%
GO_PROTEIN_ACTIVATION_CASCADE	GO_PROTEIN_ACTIVATION_CASCADE	63	-0.623448	-5.8774	0	0	0	3660	tags=83%, list=20%, signal=103%
KEGG_CELL_ADHESION_MOLECULES_CAMS	KEGG_CELL_ADHESION_MOLECULES_CAMS	111	-0.47989	-5.82564	0	0	0	3725	tags=68%, list=21%, signal=86%
GO_POSITIVE_REGULATION_OF_RESPONSE_TO_WOUNDING	GO_POSITIVE_REGULATION_OF_RESPONSE_TO_WOUNDING	115	-0.458435	-5.7954	0	0	0	2747	tags=61%, list=15%, signal=71%
GO_COMPLEMENT_ACTIVATION	GO_COMPLEMENT_ACTIVATION	48	-0.715321	-5.78608	0	0	0	2524	tags=85%, list=14%, signal=99%
GO_DEFENSE_RESPONSE_TO_BACTERIUM	GO_DEFENSE_RESPONSE_TO_BACTERIUM	122	-0.44562	-5.78505	0	0	0	2940	tags=61%, list=16%, signal=72%
GO_POSITIVE_REGULATION_OF_CHEMOTAXIS	GO_POSITIVE_REGULATION_OF_CHEMOTAXIS	101	-0.491315	-5.77755	0	0	0	2957	tags=65%, list=16%, signal=78%
GO_REGULATION_OF_LEUKOCYTE_CHEMOTAXIS	GO_REGULATION_OF_LEUKOCYTE_CHEMOTAXIS	77	-0.553462	-5.73881	0	0	0	3159	tags=73%, list=18%, signal=88%
GO_POSITIVE_REGULATION_OF_CELL_CELL_ADHESION	GO_POSITIVE_REGULATION_OF_CELL_CELL_ADHESION	190	-0.361041	-5.73048	0	0	0	3315	tags=54%, list=18%, signal=66%
GO_POSITIVE_REGULATION_OF_INFLAMMATORY_RESPONSE	GO_POSITIVE_REGULATION_OF_INFLAMMATORY_RESPONSE	78	-0.554338	-5.69613	0	0	0	2747	tags=71%, list=15%, signal=83%
GO_REGULATION_OF_TUMOR_NECROSIS_FACTOR_SUPERFAMILY_CYTOKINE_PRODUCTION	GO_REGULATION_OF_TUMOR_NECROSIS_FACTOR_SUPERFAMILY_CYTOKINE_PRODUCTION	84	-0.51163	-5.66779	0	0	0	3463	tags=70%, list=19%, signal=87%
GO_POSITIVE_REGULATION_OF_LEUKOCYTE_PROLIFERATION	GO_POSITIVE_REGULATION_OF_LEUKOCYTE_PROLIFERATION	103	-0.475637	-5.65548	0	0	0	3358	tags=66%, list=19%, signal=81%
GO_LYMPHOCYTE_MEDIATED_IMMUNITY	GO_LYMPHOCYTE_MEDIATED_IMMUNITY	104	-0.47317	-5.64882	0	0	0	3461	tags=66%, list=19%, signal=82%
GO_RESPONSE_TO_INTERFERON_GAMMA	GO_RESPONSE_TO_INTERFERON_GAMMA	109	-0.454259	-5.64854	0	0	0	2597	tags=60%, list=14%, signal=69%
GO_CELL_CELL_SIGNALING	GO_CELL_CELL_SIGNALING	470	-0.224375	-5.64316	0	0	0	3712	tags=43%, list=21%, signal=52%
GO_POSITIVE_REGULATION_OF_VASCULATURE_DEVELOPMENT	GO_POSITIVE_REGULATION_OF_VASCULATURE_DEVELOPMENT	111	-0.459803	-5.59366	0	0	0	2791	tags=61%, list=16%, signal=72%
GO_HUMORAL_IMMUNE_RESPONSE_MEDIATED_BY_CIRCULATING_IMMUNOGLOBULIN	GO_HUMORAL_IMMUNE_RESPONSE_MEDIATED_BY_CIRCULATING_IMMUNOGLOBULIN	47	-0.686698	-5.53378	0	0	0	2598	tags=83%, list=14%, signal=97%
GO_POSITIVE_REGULATION_OF_LEUKOCYTE_CHEMOTAXIS	GO_POSITIVE_REGULATION_OF_LEUKOCYTE_CHEMOTAXIS	67	-0.557238	-5.50013	0	0	0	3159	tags=73%, list=18%, signal=88%
KEGG_COMPLEMENT_AND_COAGULATION_CASCADES	KEGG_COMPLEMENT_AND_COAGULATION_CASCADES	52	-0.624518	-5.49594	0	0	0	2972	tags=79%, list=17%, signal=94%
GO_REGULATION_OF_EPITHELIAL_CELL_PROLIFERATION	GO_REGULATION_OF_EPITHELIAL_CELL_PROLIFERATION	249	-0.291376	-5.4388	0	0	0	3489	tags=48%, list=19%, signal=59%
GO_REGULATION_OF_CYTOKINE_SECRETION	GO_REGULATION_OF_CYTOKINE_SECRETION	112	-0.443664	-5.43618	0	0	0	3461	tags=63%, list=19%, signal=78%
GO_CELLULAR_RESPONSE_TO_INTERFERON_GAMMA	GO_CELLULAR_RESPONSE_TO_INTERFERON_GAMMA	91	-0.483997	-5.40249	0	0	0	2597	tags=63%, list=14%, signal=73%
GO_NEGATIVE_REGULATION_OF_CELL_ADHESION	GO_NEGATIVE_REGULATION_OF_CELL_ADHESION	192	-0.321778	-5.29943	0	0	0	3724	tags=53%, list=21%, signal=66%
GO_SKELETAL_SYSTEM_DEVELOPMENT	GO_SKELETAL_SYSTEM_DEVELOPMENT	377	-0.232187	-5.25051	0	0	0	3724	tags=44%, list=21%, signal=54%
GO_CHEMOKINE_MEDIATED_SIGNALING_PATHWAY	GO_CHEMOKINE_MEDIATED_SIGNALING_PATHWAY	35	-0.758827	-5.2045	0	0	0	2814	tags=91%, list=16%, signal=108%
GO_B_CELL_MEDIATED_IMMUNITY	GO_B_CELL_MEDIATED_IMMUNITY	72	-0.519167	-5.13766	0	0	0	3429	tags=71%, list=19%, signal=87%
GO_MULTICELLULAR_ORGANISM_METABOLIC_PROCESS	GO_MULTICELLULAR_ORGANISM_METABOLIC_PROCESS	74	-0.502759	-5.06147	0	0	0	3622	tags=70%, list=20%, signal=88%
GO_RESPONSE_TO_MECHANICAL_STIMULUS	GO_RESPONSE_TO_MECHANICAL_STIMULUS	175	-0.3218	-5.03988	0	0	0	3405	tags=51%, list=19%, signal=62%
GO_MULTICELLULAR_ORGANISMAL_MACROMOLECULE_METABOLIC_PROCESS	GO_MULTICELLULAR_ORGANISMAL_MACROMOLECULE_METABOLIC_PROCESS	67	-0.521312	-5.00592	0	0	0	3533	tags=72%, list=20%, signal=89%
GO_POSITIVE_REGULATION_OF_ERK1_AND_ERK2_CASCADE	GO_POSITIVE_REGULATION_OF_ERK1_AND_ERK2_CASCADE	117	-0.402526	-5.00309	0	0	0	2791	tags=56%, list=16%, signal=65%
KEGG_AUTOIMMUNE_THYROID_DISEASE	KEGG_AUTOIMMUNE_THYROID_DISEASE	24	-0.855261	-4.98919	0	0	0	1869	tags=96%, list=10%, signal=107%
GO_REGULATION_OF_T_CELL_PROLIFERATION	GO_REGULATION_OF_T_CELL_PROLIFERATION	112	-0.406937	-4.98166	0	0	0	3315	tags=59%, list=18%, signal=72%
KEGG_HEMATOPOIETIC_CELL_LINEAGE	KEGG_HEMATOPOIETIC_CELL_LINEAGE	55	-0.577554	-4.94994	0	0	0	3694	tags=78%, list=21%, signal=98%
GO_REGULATION_OF_ACUTE_INFLAMMATORY_RESPONSE	GO_REGULATION_OF_ACUTE_INFLAMMATORY_RESPONSE	53	-0.559621	-4.81924	0	0	0	2513	tags=70%, list=14%, signal=81%
GO_POSITIVE_REGULATION_OF_T_CELL_PROLIFERATION	GO_POSITIVE_REGULATION_OF_T_CELL_PROLIFERATION	71	-0.479966	-4.79717	0	0	0	2540	tags=62%, list=14%, signal=72%
KEGG_ALLOGRAFT_REJECTION	KEGG_ALLOGRAFT_REJECTION	25	-0.812452	-4.78937	0	0	0	1949	tags=92%, list=11%, signal=103%
KEGG_TYPE_I_DIABETES_MELLITUS	KEGG_TYPE_I_DIABETES_MELLITUS	29	-0.754609	-4.78865	0	0	0	1949	tags=86%, list=11%, signal=97%
GO_RESPONSE_TO_STEROID_HORMONE	GO_RESPONSE_TO_STEROID_HORMONE	386	-0.210007	-4.76031	0	0	0	3051	tags=38%, list=17%, signal=44%
KEGG_GRAFT_VERSUS_HOST_DISEASE	KEGG_GRAFT_VERSUS_HOST_DISEASE	25	-0.819603	-4.7549	0	0	0	1821	tags=92%, list=10%, signal=102%
GO_POSITIVE_REGULATION_OF_EPITHELIAL_CELL_PROLIFERATION	GO_POSITIVE_REGULATION_OF_EPITHELIAL_CELL_PROLIFERATION	137	-0.355564	-4.66878	0	0	0	3489	tags=55%, list=19%, signal=67%
GO_RESPONSE_TO_KETONE	GO_RESPONSE_TO_KETONE	153	-0.314308	-4.65728	0	0	0	3436	tags=50%, list=19%, signal=62%
GO_REGULATION_OF_ERK1_AND_ERK2_CASCADE	GO_REGULATION_OF_ERK1_AND_ERK2_CASCADE	176	-0.296998	-4.55243	0	0	0	2979	tags=46%, list=17%, signal=55%
GO_PHAGOCYTOSIS_RECOGNITION	GO_PHAGOCYTOSIS_RECOGNITION	23	-0.786815	-4.54171	0	0	0	723	tags=83%, list=4%, signal=86%
GO_REGULATION_OF_ENDOTHELIAL_CELL_PROLIFERATION	GO_REGULATION_OF_ENDOTHELIAL_CELL_PROLIFERATION	85	-0.419153	-4.49685	0	0	0	3489	tags=61%, list=19%, signal=76%
GO_REGULATION_OF_GRANULOCYTE_CHEMOTAXIS	GO_REGULATION_OF_GRANULOCYTE_CHEMOTAXIS	33	-0.668498	-4.49627	0	0	0	2706	tags=82%, list=15%, signal=96%
GO_REGULATION_OF_INTERFERON_GAMMA_PRODUCTION	GO_REGULATION_OF_INTERFERON_GAMMA_PRODUCTION	70	-0.454938	-4.47061	0	0	0	2889	tags=61%, list=16%, signal=73%
GO_COLLAGEN_FIBRIL_ORGANIZATION	GO_COLLAGEN_FIBRIL_ORGANIZATION	35	-0.635212	-4.46812	0	0	0	3489	tags=83%, list=19%, signal=103%
KEGG_INTESTINAL_IMMUNE_NETWORK_FOR_IGA_PRODUCTION	KEGG_INTESTINAL_IMMUNE_NETWORK_FOR_IGA_PRODUCTION	31	-0.658594	-4.36105	0	0	0	3828	tags=87%, list=21%, signal=111%
GO_NEGATIVE_REGULATION_OF_CELL_CELL_ADHESION	GO_NEGATIVE_REGULATION_OF_CELL_CELL_ADHESION	114	-0.344046	-4.32949	0	0	0	3150	tags=52%, list=18%, signal=62%
GO_LYMPHOCYTE_MIGRATION	GO_LYMPHOCYTE_MIGRATION	29	-0.690796	-4.32087	0	0	0	3709	tags=90%, list=21%, signal=113%
GO_B_CELL_RECEPTOR_SIGNALING_PATHWAY	GO_B_CELL_RECEPTOR_SIGNALING_PATHWAY	42	-0.566579	-4.31833	0	0	0	1392	tags=64%, list=8%, signal=70%
GO_LYMPHOCYTE_CHEMOTAXIS	GO_LYMPHOCYTE_CHEMOTAXIS	22	-0.748591	-4.31825	0	0	0	3709	tags=95%, list=21%, signal=120%
GO_RESPONSE_TO_CORTICOSTEROID	GO_RESPONSE_TO_CORTICOSTEROID	127	-0.322801	-4.31323	0	0	0	2583	tags=46%, list=14%, signal=54%
GO_REGULATION_OF_NEUTROPHIL_MIGRATION	GO_REGULATION_OF_NEUTROPHIL_MIGRATION	28	-0.671563	-4.27624	0	0	0	2706	tags=82%, list=15%, signal=97%
GO_MULTI_MULTICELLULAR_ORGANISM_PROCESS	GO_MULTI_MULTICELLULAR_ORGANISM_PROCESS	152	-0.291033	-4.22675	0	0	0	3437	tags=48%, list=19%, signal=59%
GO_POSITIVE_REGULATION_OF_TUMOR_NECROSIS_FACTOR_SUPERFAMILY_CYTOKINE_PRODUCTION	GO_POSITIVE_REGULATION_OF_TUMOR_NECROSIS_FACTOR_SUPERFAMILY_CYTOKINE_PRODUCTION	51	-0.496435	-4.21873	0	0	0	3429	tags=69%, list=19%, signal=85%
KEGG_ECM_RECEPTOR_INTERACTION	KEGG_ECM_RECEPTOR_INTERACTION	73	-0.421035	-4.19365	0	0	0	2552	tags=56%, list=14%, signal=65%
GO_POSITIVE_REGULATION_OF_CYTOKINE_SECRETION	GO_POSITIVE_REGULATION_OF_CYTOKINE_SECRETION	72	-0.41976	-4.18405	0	0	0	3461	tags=61%, list=19%, signal=75%
GO_POSITIVE_REGULATION_OF_ENDOTHELIAL_CELL_PROLIFERATION	GO_POSITIVE_REGULATION_OF_ENDOTHELIAL_CELL_PROLIFERATION	62	-0.452467	-4.17606	0	0	0	3772	tags=66%, list=21%, signal=83%
GO_INTERFERON_GAMMA_MEDIATED_SIGNALING_PATHWAY	GO_INTERFERON_GAMMA_MEDIATED_SIGNALING_PATHWAY	63	-0.447304	-4.16387	0	0	0	2823	tags=60%, list=16%, signal=71%
GO_POSITIVE_REGULATION_OF_INTERFERON_GAMMA_PRODUCTION	GO_POSITIVE_REGULATION_OF_INTERFERON_GAMMA_PRODUCTION	48	-0.4814	-4.03713	0	0	0	2598	tags=63%, list=14%, signal=73%
GO_PHAGOCYTOSIS_ENGULFMENT	GO_PHAGOCYTOSIS_ENGULFMENT	30	-0.627741	-4.01778	0	0	0	1315	tags=70%, list=7%, signal=75%
GO_CELLULAR_DEFENSE_RESPONSE	GO_CELLULAR_DEFENSE_RESPONSE	36	-0.54886	-3.98685	0	0	0	3626	tags=75%, list=20%, signal=94%
GO_NEGATIVE_REGULATION_OF_DEFENSE_RESPONSE	GO_NEGATIVE_REGULATION_OF_DEFENSE_RESPONSE	114	-0.311472	-3.95553	0	0	0	2944	tags=47%, list=16%, signal=56%
GO_CELL_RECOGNITION	GO_CELL_RECOGNITION	94	-0.344868	-3.9435	0	0	0	2814	tags=50%, list=16%, signal=59%
GO_REGULATION_OF_LYMPHOCYTE_MIGRATION	GO_REGULATION_OF_LYMPHOCYTE_MIGRATION	30	-0.610078	-3.92777	0	0	0	2826	tags=77%, list=16%, signal=91%
GO_REGULATION_OF_NEUTROPHIL_CHEMOTAXIS	GO_REGULATION_OF_NEUTROPHIL_CHEMOTAXIS	23	-0.676039	-3.87574	0	0	0	2706	tags=83%, list=15%, signal=97%
GO_POSITIVE_REGULATION_OF_ACUTE_INFLAMMATORY_RESPONSE	GO_POSITIVE_REGULATION_OF_ACUTE_INFLAMMATORY_RESPONSE	20	-0.694828	-3.87295	0	0	0	1900	tags=80%, list=11%, signal=89%
GO_T_CELL_DIFFERENTIATION	GO_T_CELL_DIFFERENTIATION	99	-0.332094	-3.82004	0	0	0	3315	tags=52%, list=18%, signal=63%
GO_EXTRACELLULAR_MATRIX_DISASSEMBLY	GO_EXTRACELLULAR_MATRIX_DISASSEMBLY	59	-0.420066	-3.80745	0	0	0	3737	tags=63%, list=21%, signal=79%
GO_NEGATIVE_REGULATION_OF_TUMOR_NECROSIS_FACTOR_SUPERFAMILY_CYTOKINE_PRODUCTION	GO_NEGATIVE_REGULATION_OF_TUMOR_NECROSIS_FACTOR_SUPERFAMILY_CYTOKINE_PRODUCTION	33	-0.567192	-3.80359	0	0	0	2889	tags=73%, list=16%, signal=87%
GO_REGULATION_OF_CYTOKINE_BIOSYNTHETIC_PROCESS	GO_REGULATION_OF_CYTOKINE_BIOSYNTHETIC_PROCESS	71	-0.386914	-3.7921	0	0	0	2939	tags=55%, list=16%, signal=65%
GO_POSITIVE_REGULATION_OF_LYMPHOCYTE_MIGRATION	GO_POSITIVE_REGULATION_OF_LYMPHOCYTE_MIGRATION	22	-0.666188	-3.77005	0	0	0	2740	tags=82%, list=15%, signal=96%
GO_TUBE_DEVELOPMENT	GO_TUBE_DEVELOPMENT	480	-0.152508	-3.76566	0	0	0	3390	tags=34%, list=19%, signal=41%
GO_CELL_ACTIVATION_INVOLVED_IN_IMMUNE_RESPONSE	GO_CELL_ACTIVATION_INVOLVED_IN_IMMUNE_RESPONSE	97	-0.327522	-3.73055	0	0	0	3771	tags=54%, list=21%, signal=68%
KEGG_ASTHMA	KEGG_ASTHMA	16	-0.771471	-3.72322	0	0	0	1869	tags=88%, list=10%, signal=98%
GO_POSITIVE_REGULATION_OF_NEUTROPHIL_MIGRATION	GO_POSITIVE_REGULATION_OF_NEUTROPHIL_MIGRATION	24	-0.641611	-3.7224	0	0	0	2706	tags=79%, list=15%, signal=93%
GO_CELLULAR_RESPONSE_TO_INTERLEUKIN_1	GO_CELLULAR_RESPONSE_TO_INTERLEUKIN_1	68	-0.382939	-3.72163	0	0	0	2916	tags=54%, list=16%, signal=65%
GO_DETECTION_OF_BIOTIC_STIMULUS	GO_DETECTION_OF_BIOTIC_STIMULUS	19	-0.71501	-3.68708	0	0	0	3236	tags=89%, list=18%, signal=109%
GO_STEM_CELL_DIFFERENTIATION	GO_STEM_CELL_DIFFERENTIATION	163	-0.251186	-3.68536	0	0	0	3567	tags=45%, list=20%, signal=55%
GO_RECEPTOR_MEDIATED_ENDOCYTOSIS	GO_RECEPTOR_MEDIATED_ENDOCYTOSIS	181	-0.238665	-3.68445	0	0	0	1609	tags=33%, list=9%, signal=35%
GO_REGULATION_OF_MYELOID_LEUKOCYTE_DIFFERENTIATION	GO_REGULATION_OF_MYELOID_LEUKOCYTE_DIFFERENTIATION	83	-0.345498	-3.68054	0	0	0	2691	tags=49%, list=15%, signal=58%
GO_NEGATIVE_REGULATION_OF_VASCULATURE_DEVELOPMENT	GO_NEGATIVE_REGULATION_OF_VASCULATURE_DEVELOPMENT	66	-0.388014	-3.62909	0	0	0	2577	tags=53%, list=14%, signal=62%
GO_SINGLE_ORGANISM_BEHAVIOR	GO_SINGLE_ORGANISM_BEHAVIOR	261	-0.193594	-3.58615	0	0	0	3655	tags=39%, list=20%, signal=49%
GO_NEGATIVE_REGULATION_OF_WOUND_HEALING	GO_NEGATIVE_REGULATION_OF_WOUND_HEALING	47	-0.437293	-3.57718	0	0	0	3243	tags=62%, list=18%, signal=75%
KEGG_NEUROACTIVE_LIGAND_RECEPTOR_INTERACTION	KEGG_NEUROACTIVE_LIGAND_RECEPTOR_INTERACTION	104	-0.292405	-3.55455	0	0	0	3580	tags=49%, list=20%, signal=61%
GO_REGULATION_OF_T_CELL_MIGRATION	GO_REGULATION_OF_T_CELL_MIGRATION	21	-0.65142	-3.53765	0	0	0	1995	tags=76%, list=11%, signal=86%
GO_REGULATION_OF_PROTEIN_ACTIVATION_CASCADE	GO_REGULATION_OF_PROTEIN_ACTIVATION_CASCADE	26	-0.583323	-3.5316	0	0	0	2659	tags=73%, list=15%, signal=86%
GO_REGULATION_OF_TRANSMEMBRANE_RECEPTOR_PROTEIN_SERINE_THREONINE_KINASE_SIGNALING_PATHWAY	GO_REGULATION_OF_TRANSMEMBRANE_RECEPTOR_PROTEIN_SERINE_THREONINE_KINASE_SIGNALING_PATHWAY	170	-0.230052	-3.52925	0	0	0	3508	tags=42%, list=20%, signal=52%
GO_REGULATION_OF_PHAGOCYTOSIS	GO_REGULATION_OF_PHAGOCYTOSIS	56	-0.405661	-3.52693	0	0	0	3315	tags=59%, list=18%, signal=72%
GO_POSITIVE_REGULATION_OF_CYTOKINE_BIOSYNTHETIC_PROCESS	GO_POSITIVE_REGULATION_OF_CYTOKINE_BIOSYNTHETIC_PROCESS	42	-0.456202	-3.52389	0	0	0	2939	tags=62%, list=16%, signal=74%
GO_RESPONSE_TO_PROGESTERONE	GO_RESPONSE_TO_PROGESTERONE	39	-0.480421	-3.51855	0	0	0	3358	tags=67%, list=19%, signal=82%
GO_REGULATION_OF_INTERLEUKIN_10_PRODUCTION	GO_REGULATION_OF_INTERLEUKIN_10_PRODUCTION	35	-0.503759	-3.50636	0	0	0	3280	tags=69%, list=18%, signal=84%
GO_REGULATION_OF_TISSUE_REMODELING	GO_REGULATION_OF_TISSUE_REMODELING	47	-0.42907	-3.50575	0	0	0	3390	tags=62%, list=19%, signal=76%
GO_NEURON_PROJECTION_MORPHOGENESIS	GO_NEURON_PROJECTION_MORPHOGENESIS	333	-0.163968	-3.477	0	0	0	2876	tags=32%, list=16%, signal=38%
GO_NEURON_PROJECTION_DEVELOPMENT	GO_NEURON_PROJECTION_DEVELOPMENT	455	-0.141766	-3.47651	0	0	0	2882	tags=30%, list=16%, signal=35%
GO_REGULATION_OF_CELL_KILLING	GO_REGULATION_OF_CELL_KILLING	38	-0.468267	-3.46107	0	0	0	2946	tags=63%, list=16%, signal=75%
GO_ANTIGEN_RECEPTOR_MEDIATED_SIGNALING_PATHWAY	GO_ANTIGEN_RECEPTOR_MEDIATED_SIGNALING_PATHWAY	168	-0.229692	-3.45468	0	0	0	3711	tags=43%, list=21%, signal=54%
GO_SKELETAL_MUSCLE_ORGAN_DEVELOPMENT	GO_SKELETAL_MUSCLE_ORGAN_DEVELOPMENT	98	-0.301924	-3.41081	0	0	0	3398	tags=49%, list=19%, signal=60%
GO_REGULATION_OF_ALPHA_BETA_T_CELL_PROLIFERATION	GO_REGULATION_OF_ALPHA_BETA_T_CELL_PROLIFERATION	17	-0.684031	-3.40536	0	0	0	2513	tags=82%, list=14%, signal=96%
GO_REGULATION_OF_OSTEOCLAST_DIFFERENTIATION	GO_REGULATION_OF_OSTEOCLAST_DIFFERENTIATION	46	-0.425417	-3.38295	0	0	0	2916	tags=59%, list=16%, signal=70%
GO_CYTOKINE_SECRETION	GO_CYTOKINE_SECRETION	32	-0.500824	-3.3667	0	0	0	3363	tags=69%, list=19%, signal=84%
GO_NEGATIVE_REGULATION_OF_CELL_KILLING	GO_NEGATIVE_REGULATION_OF_CELL_KILLING	15	-0.718361	-3.36419	0	0	0	2670	tags=87%, list=15%, signal=102%
GO_REGULATION_OF_PHOSPHOLIPASE_C_ACTIVITY	GO_REGULATION_OF_PHOSPHOLIPASE_C_ACTIVITY	29	-0.526537	-3.35906	0	0	0	2940	tags=69%, list=16%, signal=82%
GO_REGULATION_OF_REACTIVE_OXYGEN_SPECIES_BIOSYNTHETIC_PROCESS	GO_REGULATION_OF_REACTIVE_OXYGEN_SPECIES_BIOSYNTHETIC_PROCESS	56	-0.386913	-3.35284	0	0	0	3650	tags=59%, list=20%, signal=74%
GO_REGULATION_OF_LEUKOCYTE_MEDIATED_CYTOTOXICITY	GO_REGULATION_OF_LEUKOCYTE_MEDIATED_CYTOTOXICITY	34	-0.484352	-3.34743	0	0	0	3461	tags=68%, list=19%, signal=84%
GO_MEMBRANE_INVAGINATION	GO_MEMBRANE_INVAGINATION	40	-0.452701	-3.34003	0	0	0	1315	tags=52%, list=7%, signal=57%
GO_REGULATION_OF_NITRIC_OXIDE_BIOSYNTHETIC_PROCESS	GO_REGULATION_OF_NITRIC_OXIDE_BIOSYNTHETIC_PROCESS	44	-0.423424	-3.32375	0	0	0	3429	tags=61%, list=19%, signal=76%
GO_CELL_SUBSTRATE_ADHESION	GO_CELL_SUBSTRATE_ADHESION	146	-0.239723	-3.31955	0	0	0	3228	tags=42%, list=18%, signal=51%
GO_REGULATION_OF_BONE_REMODELING	GO_REGULATION_OF_BONE_REMODELING	32	-0.499315	-3.3125	0	0	0	3390	tags=69%, list=19%, signal=85%
GO_POSITIVE_REGULATION_OF_INTERLEUKIN_1_PRODUCTION	GO_POSITIVE_REGULATION_OF_INTERLEUKIN_1_PRODUCTION	29	-0.510268	-3.31184	0	0	0	1995	tags=62%, list=11%, signal=70%
GO_NEGATIVE_REGULATION_OF_COAGULATION	GO_NEGATIVE_REGULATION_OF_COAGULATION	38	-0.459321	-3.29951	0	0	0	3106	tags=63%, list=17%, signal=76%
GO_RESPONSE_TO_ESTROGEN	GO_RESPONSE_TO_ESTROGEN	170	-0.220685	-3.2976	0	0	0	3358	tags=41%, list=19%, signal=49%
GO_LYMPHOCYTE_COSTIMULATION	GO_LYMPHOCYTE_COSTIMULATION	56	-0.376647	-3.2972	0	0	0	1913	tags=48%, list=11%, signal=54%
GO_FEMALE_SEX_DIFFERENTIATION	GO_FEMALE_SEX_DIFFERENTIATION	92	-0.294061	-3.2814	0	0	0	2940	tags=46%, list=16%, signal=54%
GO_SPROUTING_ANGIOGENESIS	GO_SPROUTING_ANGIOGENESIS	43	-0.424236	-3.27074	0	0	0	3253	tags=60%, list=18%, signal=74%
GO_REGULATION_OF_MEMBRANE_POTENTIAL	GO_REGULATION_OF_MEMBRANE_POTENTIAL	237	-0.184286	-3.25901	0	0	0	3775	tags=39%, list=21%, signal=49%
GO_REGULATION_OF_VASCULAR_ENDOTHELIAL_GROWTH_FACTOR_PRODUCTION	GO_REGULATION_OF_VASCULAR_ENDOTHELIAL_GROWTH_FACTOR_PRODUCTION	28	-0.515414	-3.24713	0	0	0	3580	tags=71%, list=20%, signal=89%
GO_NEGATIVE_REGULATION_OF_INNATE_IMMUNE_RESPONSE	GO_NEGATIVE_REGULATION_OF_INNATE_IMMUNE_RESPONSE	33	-0.473041	-3.24188	0	0	0	2944	tags=64%, list=16%, signal=76%
GO_REGULATION_OF_MONOCYTE_CHEMOTAXIS	GO_REGULATION_OF_MONOCYTE_CHEMOTAXIS	19	-0.613936	-3.23994	0	0	0	3159	tags=79%, list=18%, signal=96%
GO_MORPHOGENESIS_OF_A_BRANCHING_STRUCTURE	GO_MORPHOGENESIS_OF_A_BRANCHING_STRUCTURE	142	-0.238079	-3.22932	0	0	0	3341	tags=42%, list=19%, signal=52%
GO_DIGESTIVE_SYSTEM_DEVELOPMENT	GO_DIGESTIVE_SYSTEM_DEVELOPMENT	121	-0.251082	-3.22696	0	0	0	3382	tags=44%, list=19%, signal=54%
GO_PEPTIDE_HORMONE_PROCESSING	GO_PEPTIDE_HORMONE_PROCESSING	23	-0.562509	-3.22502	0	0	0	3959	tags=78%, list=22%, signal=100%
GO_MORPHOGENESIS_OF_AN_EPITHELIUM	GO_MORPHOGENESIS_OF_AN_EPITHELIUM	348	-0.147794	-3.2139	0	0	0	3069	tags=32%, list=17%, signal=37%
GO_RESPONSE_TO_FLUID_SHEAR_STRESS	GO_RESPONSE_TO_FLUID_SHEAR_STRESS	34	-0.464844	-3.21243	0	0	0	3810	tags=68%, list=21%, signal=86%
GO_CELLULAR_EXTRAVASATION	GO_CELLULAR_EXTRAVASATION	20	-0.593398	-3.2094	0	0	0	3716	tags=80%, list=21%, signal=101%
GO_POSITIVE_REGULATION_OF_PHOSPHATIDYLINOSITOL_3_KINASE_SIGNALING	GO_POSITIVE_REGULATION_OF_PHOSPHATIDYLINOSITOL_3_KINASE_SIGNALING	53	-0.374008	-3.2054	0	0	0	2110	tags=49%, list=12%, signal=55%
KEGG_STEROID_HORMONE_BIOSYNTHESIS	KEGG_STEROID_HORMONE_BIOSYNTHESIS	32	-0.477853	-3.20248	0	0	0	3774	tags=69%, list=21%, signal=87%
GO_RESPONSE_TO_NUTRIENT	GO_RESPONSE_TO_NUTRIENT	155	-0.214283	-3.1974	0	0	0	3363	tags=40%, list=19%, signal=49%
GO_DEFENSE_RESPONSE_TO_GRAM_NEGATIVE_BACTERIUM	GO_DEFENSE_RESPONSE_TO_GRAM_NEGATIVE_BACTERIUM	27	-0.516865	-3.19599	0	0	0	2700	tags=67%, list=15%, signal=78%
GO_T_CELL_MEDIATED_IMMUNITY	GO_T_CELL_MEDIATED_IMMUNITY	22	-0.566438	-3.19022	0	0	0	3711	tags=77%, list=21%, signal=97%
GO_REGULATION_OF_CHONDROCYTE_DIFFERENTIATION	GO_REGULATION_OF_CHONDROCYTE_DIFFERENTIATION	41	-0.416109	-3.17189	0	0	0	3489	tags=61%, list=19%, signal=76%
KEGG_SYSTEMIC_LUPUS_ERYTHEMATOSUS	KEGG_SYSTEMIC_LUPUS_ERYTHEMATOSUS	75	-0.310414	-3.15248	0	0	0	1869	tags=41%, list=10%, signal=46%
GO_SKELETAL_SYSTEM_MORPHOGENESIS	GO_SKELETAL_SYSTEM_MORPHOGENESIS	168	-0.20823	-3.12748	0	0	0	3772	tags=42%, list=21%, signal=52%
GO_NEURON_PROJECTION_GUIDANCE	GO_NEURON_PROJECTION_GUIDANCE	171	-0.207639	-3.12086	0	0	0	3128	tags=38%, list=17%, signal=46%
GO_POSITIVE_REGULATION_OF_CALCIUM_ION_TRANSPORT	GO_POSITIVE_REGULATION_OF_CALCIUM_ION_TRANSPORT	78	-0.301603	-3.11356	0	0	0	3121	tags=47%, list=17%, signal=57%
GO_RESPONSE_TO_PAIN	GO_RESPONSE_TO_PAIN	18	-0.612178	-3.10801	0	0	0	3976	tags=83%, list=22%, signal=107%
GO_BRANCHING_MORPHOGENESIS_OF_AN_EPITHELIAL_TUBE	GO_BRANCHING_MORPHOGENESIS_OF_AN_EPITHELIAL_TUBE	115	-0.250045	-3.10409	0	0	0	3341	tags=43%, list=19%, signal=53%
GO_POSITIVE_REGULATION_OF_INTERLEUKIN_4_PRODUCTION	GO_POSITIVE_REGULATION_OF_INTERLEUKIN_4_PRODUCTION	18	-0.615765	-3.09895	0	0	0	2916	tags=78%, list=16%, signal=93%
GO_POSITIVE_REGULATION_OF_VASCULAR_ENDOTHELIAL_GROWTH_FACTOR_PRODUCTION	GO_POSITIVE_REGULATION_OF_VASCULAR_ENDOTHELIAL_GROWTH_FACTOR_PRODUCTION	23	-0.540147	-3.09594	0	0	0	3580	tags=74%, list=20%, signal=92%
GO_POSITIVE_REGULATION_OF_PHAGOCYTOSIS	GO_POSITIVE_REGULATION_OF_PHAGOCYTOSIS	39	-0.414457	-3.0946	0	0	0	3159	tags=59%, list=18%, signal=71%
GO_RESPONSE_TO_TEMPERATURE_STIMULUS	GO_RESPONSE_TO_TEMPERATURE_STIMULUS	112	-0.250551	-3.09042	0	0	0	3700	tags=46%, list=21%, signal=57%
GO_REGULATION_OF_INTERLEUKIN_8_PRODUCTION	GO_REGULATION_OF_INTERLEUKIN_8_PRODUCTION	47	-0.388623	-3.081	0	0	0	2969	tags=55%, list=17%, signal=66%
KEGG_ANTIGEN_PROCESSING_AND_PRESENTATION	KEGG_ANTIGEN_PROCESSING_AND_PRESENTATION	53	-0.367283	-3.07496	0	0	0	1892	tags=47%, list=11%, signal=53%
GO_REGULATION_OF_CELLULAR_EXTRAVASATION	GO_REGULATION_OF_CELLULAR_EXTRAVASATION	21	-0.564002	-3.07446	0	0	0	1853	tags=67%, list=10%, signal=74%
GO_REGULATION_OF_BONE_RESORPTION	GO_REGULATION_OF_BONE_RESORPTION	26	-0.503963	-3.07335	0	0	0	3390	tags=69%, list=19%, signal=85%
GO_AMINOGLYCAN_CATABOLIC_PROCESS	GO_AMINOGLYCAN_CATABOLIC_PROCESS	51	-0.36094	-3.06919	0	0	0	3742	tags=57%, list=21%, signal=72%
GO_ARTERY_MORPHOGENESIS	GO_ARTERY_MORPHOGENESIS	45	-0.384608	-3.06343	0	0	0	3879	tags=60%, list=22%, signal=76%
GO_NEGATIVE_REGULATION_OF_CELLULAR_RESPONSE_TO_GROWTH_FACTOR_STIMULUS	GO_NEGATIVE_REGULATION_OF_CELLULAR_RESPONSE_TO_GROWTH_FACTOR_STIMULUS	101	-0.261258	-3.04244	0	3.11768e-06	0.001	3508	tags=46%, list=20%, signal=56%
GO_NEGATIVE_REGULATION_OF_EPITHELIAL_CELL_PROLIFERATION	GO_NEGATIVE_REGULATION_OF_EPITHELIAL_CELL_PROLIFERATION	99	-0.26139	-3.03202	0	3.09966e-06	0.001	3489	tags=45%, list=19%, signal=56%
GO_CELLULAR_RESPONSE_TO_VASCULAR_ENDOTHELIAL_GROWTH_FACTOR_STIMULUS	GO_CELLULAR_RESPONSE_TO_VASCULAR_ENDOTHELIAL_GROWTH_FACTOR_STIMULUS	29	-0.489532	-3.02775	0	3.08184e-06	0.001	1748	tags=59%, list=10%, signal=65%
GO_NEGATIVE_REGULATION_OF_CYTOKINE_SECRETION	GO_NEGATIVE_REGULATION_OF_CYTOKINE_SECRETION	33	-0.445709	-3.01731	0	3.03533e-06	0.001	3433	tags=64%, list=19%, signal=79%
GO_CELL_MATRIX_ADHESION	GO_CELL_MATRIX_ADHESION	101	-0.257054	-3.01376	0	3.02391e-06	0.001	3228	tags=44%, list=18%, signal=53%
GO_REGULATION_OF_SYNAPTIC_TRANSMISSION_GLUTAMATERGIC	GO_REGULATION_OF_SYNAPTIC_TRANSMISSION_GLUTAMATERGIC	31	-0.442065	-2.98676	0	2.96266e-06	0.001	3655	tags=65%, list=20%, signal=81%
GO_POSITIVE_REGULATION_OF_SMOOTH_MUSCLE_CELL_MIGRATION	GO_POSITIVE_REGULATION_OF_SMOOTH_MUSCLE_CELL_MIGRATION	28	-0.467175	-2.98024	0	2.94638e-06	0.001	3163	tags=64%, list=18%, signal=78%
GO_CELL_MORPHOGENESIS_INVOLVED_IN_NEURON_DIFFERENTIATION	GO_CELL_MORPHOGENESIS_INVOLVED_IN_NEURON_DIFFERENTIATION	303	-0.149051	-2.9722	0	2.93028e-06	0.001	2876	tags=31%, list=16%, signal=36%
GO_REGULATION_OF_HUMORAL_IMMUNE_RESPONSE	GO_REGULATION_OF_HUMORAL_IMMUNE_RESPONSE	35	-0.420958	-2.96024	0	5.74819e-06	0.002	3737	tags=63%, list=21%, signal=79%
GO_POSITIVE_REGULATION_OF_INTERLEUKIN_10_PRODUCTION	GO_POSITIVE_REGULATION_OF_INTERLEUKIN_10_PRODUCTION	23	-0.513372	-2.95391	0	5.71728e-06	0.002	3280	tags=70%, list=18%, signal=85%
KEGG_DRUG_METABOLISM_CYTOCHROME_P450	KEGG_DRUG_METABOLISM_CYTOCHROME_P450	46	-0.366054	-2.94558	0	8.47761e-06	0.003	3198	tags=54%, list=18%, signal=66%
GO_SEX_DIFFERENTIATION	GO_SEX_DIFFERENTIATION	198	-0.181469	-2.94243	0	8.46261e-06	0.003	2940	tags=34%, list=16%, signal=41%
GO_RESPONSE_TO_AXON_INJURY	GO_RESPONSE_TO_AXON_INJURY	41	-0.375595	-2.92275	0	1.11563e-05	0.004	2902	tags=54%, list=16%, signal=64%
GO_REGULATION_OF_PLATELET_ACTIVATION	GO_REGULATION_OF_PLATELET_ACTIVATION	27	-0.457095	-2.90978	0	2.47525e-05	0.009	2442	tags=59%, list=14%, signal=69%
GO_DEVELOPMENT_OF_PRIMARY_SEXUAL_CHARACTERISTICS	GO_DEVELOPMENT_OF_PRIMARY_SEXUAL_CHARACTERISTICS	162	-0.196061	-2.88635	0	3.53117e-05	0.013	3489	tags=39%, list=19%, signal=48%
GO_RESPONSE_TO_PH	GO_RESPONSE_TO_PH	29	-0.454889	-2.88435	0	3.51313e-05	0.013	2986	tags=62%, list=17%, signal=74%
GO_POSITIVE_REGULATION_OF_NF_KAPPAB_IMPORT_INTO_NUCLEUS	GO_POSITIVE_REGULATION_OF_NF_KAPPAB_IMPORT_INTO_NUCLEUS	23	-0.499596	-2.87612	0	3.75839e-05	0.014	1968	tags=61%, list=11%, signal=68%
GO_ALPHA_BETA_T_CELL_ACTIVATION	GO_ALPHA_BETA_T_CELL_ACTIVATION	39	-0.391556	-2.86605	0	4.27487e-05	0.016	3109	tags=56%, list=17%, signal=68%
GO_REGULATION_OF_INTERLEUKIN_1_SECRETION	GO_REGULATION_OF_INTERLEUKIN_1_SECRETION	25	-0.475021	-2.85468	0	4.50458e-05	0.017	2253	tags=60%, list=13%, signal=69%
GO_NEGATIVE_REGULATION_OF_ENDOTHELIAL_CELL_APOPTOTIC_PROCESS	GO_NEGATIVE_REGULATION_OF_ENDOTHELIAL_CELL_APOPTOTIC_PROCESS	21	-0.508816	-2.85369	0	4.49705e-05	0.017	2841	tags=67%, list=16%, signal=79%
GO_MULTICELLULAR_ORGANISMAL_RESPONSE_TO_STRESS	GO_MULTICELLULAR_ORGANISMAL_RESPONSE_TO_STRESS	43	-0.367322	-2.84529	0	5.24758e-05	0.02	3437	tags=56%, list=19%, signal=69%
GO_INTEGRIN_MEDIATED_SIGNALING_PATHWAY	GO_INTEGRIN_MEDIATED_SIGNALING_PATHWAY	74	-0.279048	-2.84479	0	5.2302e-05	0.02	3982	tags=50%, list=22%, signal=64%
GO_SYNAPTIC_SIGNALING	GO_SYNAPTIC_SIGNALING	256	-0.152729	-2.83268	0	5.43416e-05	0.021	3674	tags=36%, list=20%, signal=44%
GO_NEURON_MIGRATION	GO_NEURON_MIGRATION	86	-0.258801	-2.82532	0	5.41641e-05	0.021	3096	tags=43%, list=17%, signal=52%
GO_REGULATION_OF_NATURAL_KILLER_CELL_MEDIATED_IMMUNITY	GO_REGULATION_OF_NATURAL_KILLER_CELL_MEDIATED_IMMUNITY	21	-0.52186	-2.82359	0	5.39876e-05	0.021	3461	tags=71%, list=19%, signal=88%
GO_POSITIVE_REGULATION_OF_REACTIVE_OXYGEN_SPECIES_METABOLIC_PROCESS	GO_POSITIVE_REGULATION_OF_REACTIVE_OXYGEN_SPECIES_METABOLIC_PROCESS	74	-0.282889	-2.81647	0	5.33791e-05	0.021	3429	tags=47%, list=19%, signal=58%
GO_RENAL_TUBULE_DEVELOPMENT	GO_RENAL_TUBULE_DEVELOPMENT	67	-0.289509	-2.80467	0	5.54008e-05	0.022	3927	tags=51%, list=22%, signal=65%
GO_POSITIVE_REGULATION_OF_REACTIVE_OXYGEN_SPECIES_BIOSYNTHETIC_PROCESS	GO_POSITIVE_REGULATION_OF_REACTIVE_OXYGEN_SPECIES_BIOSYNTHETIC_PROCESS	41	-0.370571	-2.8041	0	5.53124e-05	0.022	3429	tags=56%, list=19%, signal=69%
GO_RESPONSE_TO_VITAMIN	GO_RESPONSE_TO_VITAMIN	81	-0.260731	-2.79882	0	5.76328e-05	0.023	3315	tags=44%, list=18%, signal=54%
GO_POSITIVE_REGULATION_OF_INTERLEUKIN_8_PRODUCTION	GO_POSITIVE_REGULATION_OF_INTERLEUKIN_8_PRODUCTION	36	-0.392429	-2.79604	0	5.9934e-05	0.024	2939	tags=56%, list=16%, signal=66%
GO_PALATE_DEVELOPMENT	GO_PALATE_DEVELOPMENT	79	-0.26785	-2.78704	0	6.46126e-05	0.026	3616	tags=47%, list=20%, signal=58%
GO_REGULATION_OF_PROTEIN_IMPORT	GO_REGULATION_OF_PROTEIN_IMPORT	166	-0.185013	-2.76627	0	7.11128e-05	0.029	3626	tags=39%, list=20%, signal=48%
GO_T_CELL_ACTIVATION_INVOLVED_IN_IMMUNE_RESPONSE	GO_T_CELL_ACTIVATION_INVOLVED_IN_IMMUNE_RESPONSE	32	-0.404776	-2.76582	0	7.10024e-05	0.029	2841	tags=56%, list=16%, signal=67%
GO_PARTURITION	GO_PARTURITION	16	-0.566046	-2.75439	0	8.71861e-05	0.035	2187	tags=69%, list=12%, signal=78%
GO_GLIAL_CELL_MIGRATION	GO_GLIAL_CELL_MIGRATION	31	-0.424942	-2.74781	0	9.8334e-05	0.04	2805	tags=58%, list=16%, signal=69%
GO_POSITIVE_REGULATION_OF_INTERLEUKIN_1_BETA_PRODUCTION	GO_POSITIVE_REGULATION_OF_INTERLEUKIN_1_BETA_PRODUCTION	24	-0.472719	-2.73067	0	0.000118758	0.049	1995	tags=58%, list=11%, signal=66%
GO_REGULATION_OF_POSITIVE_CHEMOTAXIS	GO_REGULATION_OF_POSITIVE_CHEMOTAXIS	20	-0.498916	-2.7294	0	0.0001184	0.049	2719	tags=65%, list=15%, signal=77%
GO_REPLACEMENT_OSSIFICATION	GO_REPLACEMENT_OSSIFICATION	25	-0.449994	-2.71505	0	0.00012445	0.052	1984	tags=56%, list=11%, signal=63%
GO_EMBRYONIC_SKELETAL_SYSTEM_DEVELOPMENT	GO_EMBRYONIC_SKELETAL_SYSTEM_DEVELOPMENT	102	-0.226064	-2.70458	0	0.000127892	0.054	3704	tags=43%, list=21%, signal=54%
GO_TUBE_MORPHOGENESIS	GO_TUBE_MORPHOGENESIS	288	-0.138908	-2.70326	0	0.000127704	0.054	3028	tags=31%, list=17%, signal=36%
GO_RESPONSE_TO_HEAT	GO_RESPONSE_TO_HEAT	72	-0.270343	-2.70303	0	0.000127329	0.054	3390	tags=46%, list=19%, signal=56%
GO_CELLULAR_RESPONSE_TO_CORTICOSTEROID_STIMULUS	GO_CELLULAR_RESPONSE_TO_CORTICOSTEROID_STIMULUS	41	-0.35346	-2.6996	0	0.000126956	0.054	3735	tags=56%, list=21%, signal=71%
GO_POSITIVE_REGULATION_OF_INTERLEUKIN_1_SECRETION	GO_POSITIVE_REGULATION_OF_INTERLEUKIN_1_SECRETION	19	-0.520884	-2.69423	0	0.000128893	0.055	1995	tags=63%, list=11%, signal=71%
GO_ACTIVATION_OF_PHOSPHOLIPASE_C_ACTIVITY	GO_ACTIVATION_OF_PHOSPHOLIPASE_C_ACTIVITY	17	-0.542427	-2.69138	0	0.000128517	0.055	2940	tags=71%, list=16%, signal=84%
GO_LYMPHOCYTE_ACTIVATION_INVOLVED_IN_IMMUNE_RESPONSE	GO_LYMPHOCYTE_ACTIVATION_INVOLVED_IN_IMMUNE_RESPONSE	64	-0.285043	-2.67653	0	0.000146897	0.061	3312	tags=47%, list=18%, signal=57%
GO_REGULATION_OF_SYNAPSE_ORGANIZATION	GO_REGULATION_OF_SYNAPSE_ORGANIZATION	90	-0.238947	-2.65434	0	0.000178461	0.073	3905	tags=46%, list=22%, signal=58%
GO_ARTERY_DEVELOPMENT	GO_ARTERY_DEVELOPMENT	69	-0.270799	-2.63347	0	0.000214503	0.09	3998	tags=49%, list=22%, signal=63%
GO_POSITIVE_REGULATION_OF_PATHWAY_RESTRICTED_SMAD_PROTEIN_PHOSPHORYLATION	GO_POSITIVE_REGULATION_OF_PATHWAY_RESTRICTED_SMAD_PROTEIN_PHOSPHORYLATION	36	-0.373696	-2.63193	0	0.000218677	0.092	3772	tags=58%, list=21%, signal=74%
GO_NEGATIVE_REGULATION_OF_ENDOTHELIAL_CELL_PROLIFERATION	GO_NEGATIVE_REGULATION_OF_ENDOTHELIAL_CELL_PROLIFERATION	26	-0.421396	-2.62662	0	0.000219614	0.093	3489	tags=62%, list=19%, signal=76%
GO_REGULATION_OF_LYMPHOCYTE_CHEMOTAXIS	GO_REGULATION_OF_LYMPHOCYTE_CHEMOTAXIS	15	-0.581008	-2.6229	0	0.000225213	0.096	2740	tags=73%, list=15%, signal=86%
KEGG_METABOLISM_OF_XENOBIOTICS_BY_CYTOCHROME_P450	KEGG_METABOLISM_OF_XENOBIOTICS_BY_CYTOCHROME_P450	43	-0.334065	-2.61543	0	0.000237066	0.101	3198	tags=51%, list=18%, signal=62%
GO_SENSORY_PERCEPTION_OF_PAIN	GO_SENSORY_PERCEPTION_OF_PAIN	47	-0.324198	-2.61195	0	0.000248403	0.107	3358	tags=51%, list=19%, signal=63%
GO_CELLULAR_RESPONSE_TO_KETONE	GO_CELLULAR_RESPONSE_TO_KETONE	64	-0.278818	-2.6005	0	0.000280866	0.123	2583	tags=42%, list=14%, signal=49%
GO_RETINA_VASCULATURE_DEVELOPMENT_IN_CAMERA_TYPE_EYE	GO_RETINA_VASCULATURE_DEVELOPMENT_IN_CAMERA_TYPE_EYE	16	-0.520075	-2.58641	0	0.000311742	0.139	1890	tags=63%, list=11%, signal=70%
GO_REGULATION_OF_ALCOHOL_BIOSYNTHETIC_PROCESS	GO_REGULATION_OF_ALCOHOL_BIOSYNTHETIC_PROCESS	35	-0.362181	-2.58375	0	0.000324214	0.144	2740	tags=51%, list=15%, signal=61%
GO_VASCULOGENESIS	GO_VASCULOGENESIS	54	-0.295092	-2.58268	0	0.000323779	0.144	2362	tags=43%, list=13%, signal=49%
GO_NEGATIVE_REGULATION_OF_EPITHELIAL_CELL_APOPTOTIC_PROCESS	GO_NEGATIVE_REGULATION_OF_EPITHELIAL_CELL_APOPTOTIC_PROCESS	26	-0.419084	-2.58253	0	0.000323346	0.144	2841	tags=58%, list=16%, signal=68%
GO_NEGATIVE_REGULATION_OF_OSTEOCLAST_DIFFERENTIATION	GO_NEGATIVE_REGULATION_OF_OSTEOCLAST_DIFFERENTIATION	19	-0.49566	-2.57745	0	0.000331029	0.148	3390	tags=68%, list=19%, signal=84%
GO_NEGATIVE_REGULATION_OF_MUSCLE_CONTRACTION	GO_NEGATIVE_REGULATION_OF_MUSCLE_CONTRACTION	20	-0.480865	-2.57275	0	0.000334313	0.149	2146	tags=60%, list=12%, signal=68%
GO_POSITIVE_REGULATION_OF_CARTILAGE_DEVELOPMENT	GO_POSITIVE_REGULATION_OF_CARTILAGE_DEVELOPMENT	23	-0.442353	-2.56536	0	0.000345068	0.155	3772	tags=65%, list=21%, signal=82%
GO_CELLULAR_RESPONSE_TO_STEROID_HORMONE_STIMULUS	GO_CELLULAR_RESPONSE_TO_STEROID_HORMONE_STIMULUS	177	-0.16112	-2.5577	0	0.0003636	0.163	3015	tags=33%, list=17%, signal=39%
GO_CELL_CELL_SIGNALING_INVOLVED_IN_CARDIAC_CONDUCTION	GO_CELL_CELL_SIGNALING_INVOLVED_IN_CARDIAC_CONDUCTION	19	-0.484434	-2.52238	0	0.000500745	0.224	3591	tags=68%, list=20%, signal=85%
GO_POSITIVE_REGULATION_OF_PROTEIN_IMPORT	GO_POSITIVE_REGULATION_OF_PROTEIN_IMPORT	94	-0.217866	-2.52093	0	0.000514268	0.23	3553	tags=41%, list=20%, signal=51%
GO_POSITIVE_REGULATION_OF_LEUKOCYTE_MEDIATED_IMMUNITY	GO_POSITIVE_REGULATION_OF_LEUKOCYTE_MEDIATED_IMMUNITY	59	-0.278931	-2.51585	0	0.000529633	0.238	3828	tags=49%, list=21%, signal=62%
GO_MAST_CELL_ACTIVATION	GO_MAST_CELL_ACTIVATION	17	-0.504006	-2.50384	0	0.000580472	0.264	3628	tags=71%, list=20%, signal=88%
GO_MUSCLE_HYPERTROPHY	GO_MUSCLE_HYPERTROPHY	23	-0.441571	-2.50334	0	0.000582263	0.266	3786	tags=65%, list=21%, signal=83%
GO_NEGATIVE_REGULATION_OF_TRANSMEMBRANE_RECEPTOR_PROTEIN_SERINE_THREONINE_KINASE_SIGNALING_PATHWAY	GO_NEGATIVE_REGULATION_OF_TRANSMEMBRANE_RECEPTOR_PROTEIN_SERINE_THREONINE_KINASE_SIGNALING_PATHWAY	84	-0.234009	-2.50227	0	0.000585581	0.267	3508	tags=43%, list=20%, signal=53%
GO_NEGATIVE_REGULATION_OF_ENDOTHELIAL_CELL_MIGRATION	GO_NEGATIVE_REGULATION_OF_ENDOTHELIAL_CELL_MIGRATION	33	-0.361228	-2.49779	0	0.000610744	0.277	3315	tags=55%, list=18%, signal=67%
GO_REGENERATION	GO_REGENERATION	131	-0.18695	-2.49528	0	0.000623113	0.281	3379	tags=37%, list=19%, signal=46%
GO_PHOSPHOLIPASE_C_ACTIVATING_G_PROTEIN_COUPLED_RECEPTOR_SIGNALING_PATHWAY	GO_PHOSPHOLIPASE_C_ACTIVATING_G_PROTEIN_COUPLED_RECEPTOR_SIGNALING_PATHWAY	37	-0.341793	-2.48958	0	0.000637057	0.287	3576	tags=54%, list=20%, signal=67%
GO_KIDNEY_MORPHOGENESIS	GO_KIDNEY_MORPHOGENESIS	69	-0.260227	-2.48865	0	0.000639351	0.288	3927	tags=48%, list=22%, signal=61%
GO_CARDIAC_MUSCLE_CELL_CONTRACTION	GO_CARDIAC_MUSCLE_CELL_CONTRACTION	24	-0.422318	-2.48664	0	0.000642526	0.289	3644	tags=63%, list=20%, signal=78%
GO_POSITIVE_REGULATION_OF_LEUKOCYTE_APOPTOTIC_PROCESS	GO_POSITIVE_REGULATION_OF_LEUKOCYTE_APOPTOTIC_PROCESS	23	-0.433639	-2.48181	0	0.000669086	0.301	3928	tags=65%, list=22%, signal=83%
GO_POSITIVE_REGULATION_OF_REPRODUCTIVE_PROCESS	GO_POSITIVE_REGULATION_OF_REPRODUCTIVE_PROCESS	38	-0.338365	-2.48106	0	0.000672146	0.303	2911	tags=50%, list=16%, signal=60%
GO_MAST_CELL_MEDIATED_IMMUNITY	GO_MAST_CELL_MEDIATED_IMMUNITY	15	-0.531424	-2.47953	0	0.000677142	0.306	3628	tags=73%, list=20%, signal=92%
GO_PEPTIDYL_TYROSINE_MODIFICATION	GO_PEPTIDYL_TYROSINE_MODIFICATION	156	-0.171114	-2.47275	0.00207039	0.000708279	0.318	3280	tags=35%, list=18%, signal=43%
GO_CELLULAR_RESPONSE_TO_FLUID_SHEAR_STRESS	GO_CELLULAR_RESPONSE_TO_FLUID_SHEAR_STRESS	19	-0.472203	-2.46073	0	0.000755116	0.339	3810	tags=68%, list=21%, signal=87%
GO_T_CELL_SELECTION	GO_T_CELL_SELECTION	25	-0.399432	-2.44912	0	0.000814585	0.363	2889	tags=56%, list=16%, signal=67%
GO_NEGATIVE_REGULATION_OF_PLATELET_ACTIVATION	GO_NEGATIVE_REGULATION_OF_PLATELET_ACTIVATION	16	-0.493159	-2.44389	0	0.000836756	0.368	2372	tags=63%, list=13%, signal=72%
GO_REGULATION_OF_NITRIC_OXIDE_SYNTHASE_BIOSYNTHETIC_PROCESS	GO_REGULATION_OF_NITRIC_OXIDE_SYNTHASE_BIOSYNTHETIC_PROCESS	16	-0.505794	-2.44234	0	0.000848758	0.374	3266	tags=69%, list=18%, signal=84%
GO_REGULATION_OF_PATHWAY_RESTRICTED_SMAD_PROTEIN_PHOSPHORYLATION	GO_REGULATION_OF_PATHWAY_RESTRICTED_SMAD_PROTEIN_PHOSPHORYLATION	45	-0.30148	-2.43962	0	0.0008737	0.384	3772	tags=51%, list=21%, signal=65%
GO_B_CELL_PROLIFERATION	GO_B_CELL_PROLIFERATION	16	-0.513095	-2.43693	0	0.000883571	0.387	2015	tags=63%, list=11%, signal=70%
GO_REGULATION_OF_NATURAL_KILLER_CELL_ACTIVATION	GO_REGULATION_OF_NATURAL_KILLER_CELL_ACTIVATION	18	-0.484214	-2.42888	0	0.000923901	0.402	3280	tags=67%, list=18%, signal=82%
GO_MESONEPHRIC_TUBULE_MORPHOGENESIS	GO_MESONEPHRIC_TUBULE_MORPHOGENESIS	48	-0.302608	-2.4262	0	0.000932901	0.407	3927	tags=52%, list=22%, signal=67%
GO_REGULATION_OF_ACTIVATED_T_CELL_PROLIFERATION	GO_REGULATION_OF_ACTIVATED_T_CELL_PROLIFERATION	27	-0.395026	-2.42232	0	0.000962644	0.419	2889	tags=56%, list=16%, signal=66%
GO_NEGATIVE_REGULATION_OF_PRODUCTION_OF_MOLECULAR_MEDIATOR_OF_IMMUNE_RESPONSE	GO_NEGATIVE_REGULATION_OF_PRODUCTION_OF_MOLECULAR_MEDIATOR_OF_IMMUNE_RESPONSE	22	-0.432252	-2.41599	0	0.00099993	0.436	3669	tags=64%, list=20%, signal=80%
GO_POSITIVE_REGULATION_OF_MUSCLE_CELL_DIFFERENTIATION	GO_POSITIVE_REGULATION_OF_MUSCLE_CELL_DIFFERENTIATION	68	-0.25251	-2.41423	0	0.0010078	0.437	3927	tags=47%, list=22%, signal=60%
GO_SMOOTH_MUSCLE_CELL_DIFFERENTIATION	GO_SMOOTH_MUSCLE_CELL_DIFFERENTIATION	29	-0.370448	-2.41402	0.00198807	0.00100846	0.438	3879	tags=59%, list=22%, signal=75%
GO_CD4_POSITIVE_ALPHA_BETA_T_CELL_ACTIVATION	GO_CD4_POSITIVE_ALPHA_BETA_T_CELL_ACTIVATION	25	-0.394234	-2.41131	0	0.00103804	0.448	3699	tags=60%, list=21%, signal=75%
GO_RESPONSE_TO_VITAMIN_D	GO_RESPONSE_TO_VITAMIN_D	28	-0.387142	-2.4086	0	0.0010518	0.454	3315	tags=57%, list=18%, signal=70%
GO_CYTOLYSIS	GO_CYTOLYSIS	15	-0.518194	-2.40415	0	0.00107454	0.463	2670	tags=67%, list=15%, signal=78%
GO_MEMBRANE_DEPOLARIZATION	GO_MEMBRANE_DEPOLARIZATION	40	-0.322344	-2.40367	0	0.00107567	0.463	2302	tags=45%, list=13%, signal=52%
GO_EMBRYONIC_DIGESTIVE_TRACT_DEVELOPMENT	GO_EMBRYONIC_DIGESTIVE_TRACT_DEVELOPMENT	31	-0.364293	-2.40202	0	0.00108397	0.466	3312	tags=55%, list=18%, signal=67%
GO_APPENDAGE_DEVELOPMENT	GO_APPENDAGE_DEVELOPMENT	142	-0.169306	-2.40035	0.0038835	0.00109217	0.469	2923	tags=33%, list=16%, signal=39%
GO_EMBRYONIC_SKELETAL_SYSTEM_MORPHOGENESIS	GO_EMBRYONIC_SKELETAL_SYSTEM_MORPHOGENESIS	80	-0.228004	-2.39992	0	0.00109806	0.471	2654	tags=38%, list=15%, signal=44%
GO_ENDOCARDIAL_CUSHION_MORPHOGENESIS	GO_ENDOCARDIAL_CUSHION_MORPHOGENESIS	19	-0.452279	-2.39916	0	0.00110627	0.475	2280	tags=58%, list=13%, signal=66%
GO_POSITIVE_REGULATION_OF_LYMPHOCYTE_MEDIATED_IMMUNITY	GO_POSITIVE_REGULATION_OF_LYMPHOCYTE_MEDIATED_IMMUNITY	47	-0.297907	-2.3988	0	0.00110681	0.475	3828	tags=51%, list=21%, signal=65%
GO_ALPHA_BETA_T_CELL_DIFFERENTIATION	GO_ALPHA_BETA_T_CELL_DIFFERENTIATION	32	-0.358491	-2.39783	0.00194553	0.00112369	0.481	3109	tags=53%, list=17%, signal=64%
GO_REGULATION_OF_BEHAVIOR	GO_REGULATION_OF_BEHAVIOR	32	-0.35956	-2.39174	0	0.00117642	0.498	3650	tags=56%, list=20%, signal=71%
GO_REGULATION_OF_T_CELL_MEDIATED_CYTOTOXICITY	GO_REGULATION_OF_T_CELL_MEDIATED_CYTOTOXICITY	17	-0.483212	-2.38998	0	0.0011875	0.502	2946	tags=65%, list=16%, signal=77%
GO_CELLULAR_RESPONSE_TO_NUTRIENT	GO_CELLULAR_RESPONSE_TO_NUTRIENT	35	-0.334902	-2.38937	0.00207469	0.00119143	0.504	3228	tags=51%, list=18%, signal=63%
GO_ANION_TRANSPORT	GO_ANION_TRANSPORT	362	-0.10588	-2.38622	0	0.00122096	0.514	3390	tags=29%, list=19%, signal=35%
GO_NEGATIVE_REGULATION_OF_ANION_TRANSPORT	GO_NEGATIVE_REGULATION_OF_ANION_TRANSPORT	22	-0.426626	-2.37601	0	0.00130512	0.54	2955	tags=59%, list=16%, signal=71%
GO_POSITIVE_REGULATION_OF_ALCOHOL_BIOSYNTHETIC_PROCESS	GO_POSITIVE_REGULATION_OF_ALCOHOL_BIOSYNTHETIC_PROCESS	16	-0.49087	-2.36747	0.0019685	0.00137705	0.563	2413	tags=63%, list=13%, signal=72%
GO_REGULATION_OF_TOLL_LIKE_RECEPTOR_SIGNALING_PATHWAY	GO_REGULATION_OF_TOLL_LIKE_RECEPTOR_SIGNALING_PATHWAY	41	-0.316982	-2.36316	0.00198807	0.00142412	0.575	3513	tags=51%, list=20%, signal=64%
GO_ANTIMICROBIAL_HUMORAL_RESPONSE	GO_ANTIMICROBIAL_HUMORAL_RESPONSE	28	-0.372326	-2.35422	0.00198807	0.0015025	0.59	2940	tags=54%, list=16%, signal=64%
GO_POSITIVE_REGULATION_OF_MYELOID_LEUKOCYTE_DIFFERENTIATION	GO_POSITIVE_REGULATION_OF_MYELOID_LEUKOCYTE_DIFFERENTIATION	35	-0.336293	-2.35377	0	0.00150087	0.59	2691	tags=49%, list=15%, signal=57%
GO_REGULATION_OF_PROTEIN_LOCALIZATION_TO_NUCLEUS	GO_REGULATION_OF_PROTEIN_LOCALIZATION_TO_NUCLEUS	197	-0.144523	-2.34982	0	0.00154032	0.598	3626	tags=35%, list=20%, signal=43%
GO_DETECTION_OF_MECHANICAL_STIMULUS_INVOLVED_IN_SENSORY_PERCEPTION	GO_DETECTION_OF_MECHANICAL_STIMULUS_INVOLVED_IN_SENSORY_PERCEPTION	15	-0.509092	-2.34877	0	0.00155055	0.602	2833	tags=67%, list=16%, signal=79%
GO_CENTRAL_NERVOUS_SYSTEM_NEURON_DIFFERENTIATION	GO_CENTRAL_NERVOUS_SYSTEM_NEURON_DIFFERENTIATION	110	-0.189797	-2.34307	0	0.00159306	0.608	2486	tags=33%, list=14%, signal=38%
GO_HYALURONAN_METABOLIC_PROCESS	GO_HYALURONAN_METABOLIC_PROCESS	25	-0.391832	-2.3319	0	0.0017345	0.641	3742	tags=60%, list=21%, signal=76%
GO_POSITIVE_REGULATION_OF_CATION_TRANSMEMBRANE_TRANSPORT	GO_POSITIVE_REGULATION_OF_CATION_TRANSMEMBRANE_TRANSPORT	71	-0.233186	-2.32697	0	0.00180119	0.654	3159	tags=41%, list=18%, signal=49%
GO_REGULATION_OF_ODONTOGENESIS	GO_REGULATION_OF_ODONTOGENESIS	17	-0.466719	-2.32532	0.00194932	0.00181581	0.658	2187	tags=59%, list=12%, signal=67%
GO_ENDODERMAL_CELL_DIFFERENTIATION	GO_ENDODERMAL_CELL_DIFFERENTIATION	34	-0.328889	-2.32017	0	0.00186109	0.669	2552	tags=47%, list=14%, signal=55%
GO_TISSUE_HOMEOSTASIS	GO_TISSUE_HOMEOSTASIS	132	-0.174282	-2.3131	0	0.00191717	0.682	3418	tags=36%, list=19%, signal=45%
GO_POSITIVE_REGULATION_OF_TOLL_LIKE_RECEPTOR_SIGNALING_PATHWAY	GO_POSITIVE_REGULATION_OF_TOLL_LIKE_RECEPTOR_SIGNALING_PATHWAY	19	-0.436103	-2.31295	0	0.00191842	0.682	3513	tags=63%, list=20%, signal=78%
GO_RESPONSE_TO_LIPOPROTEIN_PARTICLE	GO_RESPONSE_TO_LIPOPROTEIN_PARTICLE	19	-0.44448	-2.30491	0	0.00203626	0.7	3363	tags=63%, list=19%, signal=78%
GO_POSITIVE_REGULATION_OF_STRIATED_MUSCLE_CELL_DIFFERENTIATION	GO_POSITIVE_REGULATION_OF_STRIATED_MUSCLE_CELL_DIFFERENTIATION	39	-0.314623	-2.29857	0	0.00213538	0.717	2187	tags=44%, list=12%, signal=50%
GO_RESPONSE_TO_PROSTAGLANDIN	GO_RESPONSE_TO_PROSTAGLANDIN	26	-0.37109	-2.29666	0	0.00215047	0.719	3700	tags=58%, list=21%, signal=73%
GO_REGULATION_OF_NUCLEOCYTOPLASMIC_TRANSPORT	GO_REGULATION_OF_NUCLEOCYTOPLASMIC_TRANSPORT	202	-0.14093	-2.29488	0	0.00216239	0.721	3626	tags=34%, list=20%, signal=42%
GO_NEGATIVE_REGULATION_OF_BMP_SIGNALING_PATHWAY	GO_NEGATIVE_REGULATION_OF_BMP_SIGNALING_PATHWAY	32	-0.336191	-2.28006	0	0.00234566	0.757	3508	tags=53%, list=20%, signal=66%
GO_RHYTHMIC_PROCESS	GO_RHYTHMIC_PROCESS	231	-0.133526	-2.27996	0.00202429	0.00234489	0.758	3458	tags=32%, list=19%, signal=40%
GO_NEURON_PROJECTION_REGENERATION	GO_NEURON_PROJECTION_REGENERATION	29	-0.361388	-2.27726	0	0.00238825	0.76	2805	tags=52%, list=16%, signal=61%
GO_MELANOCYTE_DIFFERENTIATION	GO_MELANOCYTE_DIFFERENTIATION	16	-0.46764	-2.27552	0	0.00241692	0.766	2829	tags=63%, list=16%, signal=74%
GO_POSITIVE_REGULATION_OF_CALCIUM_ION_TRANSPORT_INTO_CYTOSOL	GO_POSITIVE_REGULATION_OF_CALCIUM_ION_TRANSPORT_INTO_CYTOSOL	35	-0.317454	-2.27402	0.0020202	0.00243282	0.767	3028	tags=49%, list=17%, signal=58%
GO_POSITIVE_REGULATION_OF_WOUND_HEALING	GO_POSITIVE_REGULATION_OF_WOUND_HEALING	37	-0.31094	-2.27312	0	0.00243743	0.768	3159	tags=49%, list=18%, signal=59%
GO_SECONDARY_METABOLIC_PROCESS	GO_SECONDARY_METABOLIC_PROCESS	34	-0.325936	-2.26797	0	0.00250915	0.775	3132	tags=50%, list=17%, signal=60%
GO_POSITIVE_REGULATION_OF_VASODILATION	GO_POSITIVE_REGULATION_OF_VASODILATION	20	-0.422554	-2.26691	0	0.0025135	0.778	3190	tags=60%, list=18%, signal=73%
GO_REGULATION_OF_SYNAPSE_ASSEMBLY	GO_REGULATION_OF_SYNAPSE_ASSEMBLY	62	-0.244498	-2.26216	0.00576923	0.00257757	0.789	2283	tags=37%, list=13%, signal=42%
GO_POSITIVE_REGULATION_OF_T_CELL_MEDIATED_IMMUNITY	GO_POSITIVE_REGULATION_OF_T_CELL_MEDIATED_IMMUNITY	26	-0.365593	-2.25857	0.00212314	0.00262977	0.797	3109	tags=54%, list=17%, signal=65%
GO_POSITIVE_REGULATION_OF_IMMUNOGLOBULIN_PRODUCTION	GO_POSITIVE_REGULATION_OF_IMMUNOGLOBULIN_PRODUCTION	23	-0.395691	-2.25536	0	0.0026703	0.805	3828	tags=61%, list=21%, signal=77%
GO_RESPONSE_TO_DEXAMETHASONE	GO_RESPONSE_TO_DEXAMETHASONE	26	-0.369134	-2.24368	0	0.00289225	0.83	3735	tags=58%, list=21%, signal=73%
GO_MONOCYTE_DIFFERENTIATION	GO_MONOCYTE_DIFFERENTIATION	15	-0.47202	-2.22294	0.00194932	0.00331866	0.876	2302	tags=60%, list=13%, signal=69%
GO_SIGNAL_RELEASE	GO_SIGNAL_RELEASE	119	-0.1774	-2.22072	0	0.00337373	0.88	3771	tags=39%, list=21%, signal=49%
GO_URONIC_ACID_METABOLIC_PROCESS	GO_URONIC_ACID_METABOLIC_PROCESS	19	-0.432899	-2.21677	0	0.00344417	0.888	2627	tags=58%, list=15%, signal=68%
GO_POSITIVE_REGULATION_OF_CELL_KILLING	GO_POSITIVE_REGULATION_OF_CELL_KILLING	22	-0.398361	-2.20374	0.00200803	0.00373337	0.908	3461	tags=59%, list=19%, signal=73%
GO_BRANCHING_INVOLVED_IN_URETERIC_BUD_MORPHOGENESIS	GO_BRANCHING_INVOLVED_IN_URETERIC_BUD_MORPHOGENESIS	39	-0.306413	-2.2004	0.00395257	0.00379888	0.916	3253	tags=49%, list=18%, signal=59%
GO_REGULATION_OF_SYNCYTIUM_FORMATION_BY_PLASMA_MEMBRANE_FUSION	GO_REGULATION_OF_SYNCYTIUM_FORMATION_BY_PLASMA_MEMBRANE_FUSION	15	-0.475757	-2.19626	0.00189036	0.00388686	0.922	3430	tags=67%, list=19%, signal=82%
GO_REGULATION_OF_CGMP_METABOLIC_PROCESS	GO_REGULATION_OF_CGMP_METABOLIC_PROCESS	15	-0.467381	-2.18866	0.00391389	0.00408917	0.928	3580	tags=67%, list=20%, signal=83%
GO_REGULATION_OF_MUSCLE_CELL_DIFFERENTIATION	GO_REGULATION_OF_MUSCLE_CELL_DIFFERENTIATION	123	-0.164205	-2.18499	0	0.0041607	0.932	3927	tags=38%, list=22%, signal=49%
GO_NEURAL_CREST_CELL_MIGRATION	GO_NEURAL_CREST_CELL_MIGRATION	45	-0.278048	-2.17836	0	0.00430385	0.943	2996	tags=44%, list=17%, signal=53%
GO_REGULATION_OF_HEART_RATE_BY_CARDIAC_CONDUCTION	GO_REGULATION_OF_HEART_RATE_BY_CARDIAC_CONDUCTION	25	-0.360217	-2.17286	0.00195312	0.00443284	0.948	2157	tags=48%, list=12%, signal=54%
KEGG_RETINOL_METABOLISM	KEGG_RETINOL_METABOLISM	32	-0.322819	-2.1721	0	0.00444481	0.948	2627	tags=47%, list=15%, signal=55%
GO_REGULATION_OF_CAMP_MEDIATED_SIGNALING	GO_REGULATION_OF_CAMP_MEDIATED_SIGNALING	15	-0.459903	-2.16876	0.00416667	0.00449738	0.95	2519	tags=60%, list=14%, signal=70%
GO_RESPONSE_TO_PLATELET_DERIVED_GROWTH_FACTOR	GO_RESPONSE_TO_PLATELET_DERIVED_GROWTH_FACTOR	18	-0.43966	-2.1676	0.00617284	0.00452543	0.951	3082	tags=61%, list=17%, signal=74%
GO_AXON_REGENERATION	GO_AXON_REGENERATION	22	-0.389494	-2.16229	0.00787402	0.00465595	0.958	2805	tags=55%, list=16%, signal=65%
GO_SIGNAL_TRANSDUCTION_BY_PROTEIN_PHOSPHORYLATION	GO_SIGNAL_TRANSDUCTION_BY_PROTEIN_PHOSPHORYLATION	350	-0.0994316	-2.15884	0.0019305	0.00473341	0.959	3682	tags=30%, list=21%, signal=37%
GO_REGULATION_OF_BONE_DEVELOPMENT	GO_REGULATION_OF_BONE_DEVELOPMENT	16	-0.439203	-2.1544	0	0.00484661	0.962	2218	tags=56%, list=12%, signal=64%
GO_BLOOD_COAGULATION_FIBRIN_CLOT_FORMATION	GO_BLOOD_COAGULATION_FIBRIN_CLOT_FORMATION	17	-0.44334	-2.152	0	0.00490814	0.962	3660	tags=65%, list=20%, signal=81%
GO_RESPONSE_TO_MINERALOCORTICOID	GO_RESPONSE_TO_MINERALOCORTICOID	27	-0.339279	-2.14662	0.00189753	0.00507611	0.965	2559	tags=48%, list=14%, signal=56%
GO_POSITIVE_REGULATION_OF_MULTICELLULAR_ORGANISMAL_METABOLIC_PROCESS	GO_POSITIVE_REGULATION_OF_MULTICELLULAR_ORGANISMAL_METABOLIC_PROCESS	16	-0.440501	-2.14385	0.0019305	0.0051331	0.968	3315	tags=63%, list=18%, signal=77%
GO_RESPONSE_TO_CORTICOSTERONE	GO_RESPONSE_TO_CORTICOSTERONE	20	-0.407741	-2.14206	0.00413223	0.0051843	0.968	2559	tags=55%, list=14%, signal=64%
GO_ODONTOGENESIS	GO_ODONTOGENESIS	86	-0.197933	-2.13866	0.00417537	0.00527471	0.968	2306	tags=33%, list=13%, signal=37%
GO_ORGAN_REGENERATION	GO_ORGAN_REGENERATION	69	-0.221759	-2.12809	0.00571429	0.00557748	0.975	3315	tags=41%, list=18%, signal=50%
GO_SMOOTH_MUSCLE_TISSUE_DEVELOPMENT	GO_SMOOTH_MUSCLE_TISSUE_DEVELOPMENT	18	-0.422459	-2.12716	0	0.00560682	0.975	3390	tags=61%, list=19%, signal=75%
GO_PERIPHERAL_NERVOUS_SYSTEM_DEVELOPMENT	GO_PERIPHERAL_NERVOUS_SYSTEM_DEVELOPMENT	57	-0.239107	-2.1267	0.00386847	0.00561586	0.975	2018	tags=35%, list=11%, signal=39%
GO_POSITIVE_REGULATION_OF_NUCLEOCYTOPLASMIC_TRANSPORT	GO_POSITIVE_REGULATION_OF_NUCLEOCYTOPLASMIC_TRANSPORT	110	-0.175635	-2.11738	0	0.00592754	0.982	3553	tags=37%, list=20%, signal=46%
GO_NEGATIVE_REGULATION_OF_PROTEIN_SERINE_THREONINE_KINASE_ACTIVITY	GO_NEGATIVE_REGULATION_OF_PROTEIN_SERINE_THREONINE_KINASE_ACTIVITY	121	-0.167426	-2.11369	0.00197628	0.006029	0.984	3390	tags=36%, list=19%, signal=44%
GO_CELLULAR_RESPONSE_TO_PROSTAGLANDIN_STIMULUS	GO_CELLULAR_RESPONSE_TO_PROSTAGLANDIN_STIMULUS	20	-0.394068	-2.11365	0.00581395	0.0060251	0.984	3700	tags=60%, list=21%, signal=76%
GO_REGULATION_OF_CELLULAR_RESPONSE_TO_TRANSFORMING_GROWTH_FACTOR_BETA_STIMULUS	GO_REGULATION_OF_CELLULAR_RESPONSE_TO_TRANSFORMING_GROWTH_FACTOR_BETA_STIMULUS	85	-0.194558	-2.11273	0.00200803	0.00606735	0.985	3489	tags=39%, list=19%, signal=48%
GO_POSITIVE_REGULATION_OF_MYOTUBE_DIFFERENTIATION	GO_POSITIVE_REGULATION_OF_MYOTUBE_DIFFERENTIATION	19	-0.405902	-2.10078	0.00198807	0.00648139	0.992	2167	tags=53%, list=12%, signal=60%
GO_INNERVATION	GO_INNERVATION	18	-0.422528	-2.09594	0.00197239	0.00664821	0.994	2393	tags=56%, list=13%, signal=64%
GO_REGULATION_OF_PROTEIN_TARGETING	GO_REGULATION_OF_PROTEIN_TARGETING	265	-0.110659	-2.08583	0.0060241	0.00702351	0.994	3999	tags=33%, list=22%, signal=42%
GO_MACROMOLECULAR_COMPLEX_REMODELING	GO_MACROMOLECULAR_COMPLEX_REMODELING	15	-0.451695	-2.08339	0.00594059	0.00714207	0.995	2666	tags=60%, list=15%, signal=70%
GO_SEGMENTATION	GO_SEGMENTATION	70	-0.21471	-2.08042	0.00201207	0.00724117	0.995	2569	tags=36%, list=14%, signal=42%
GO_SKELETAL_MUSCLE_CELL_DIFFERENTIATION	GO_SKELETAL_MUSCLE_CELL_DIFFERENTIATION	36	-0.297027	-2.07968	0.00580271	0.00725803	0.995	2654	tags=44%, list=15%, signal=52%
GO_POSITIVE_REGULATION_OF_SYNAPSE_ASSEMBLY	GO_POSITIVE_REGULATION_OF_SYNAPSE_ASSEMBLY	49	-0.252269	-2.0717	0.00639659	0.00759821	1	3905	tags=47%, list=22%, signal=60%
GO_POSITIVE_REGULATION_OF_OSTEOCLAST_DIFFERENTIATION	GO_POSITIVE_REGULATION_OF_OSTEOCLAST_DIFFERENTIATION	16	-0.426974	-2.06084	0.00194175	0.00812559	1	2437	tags=56%, list=14%, signal=65%
GO_NEGATIVE_REGULATION_OF_RESPONSE_TO_CYTOKINE_STIMULUS	GO_NEGATIVE_REGULATION_OF_RESPONSE_TO_CYTOKINE_STIMULUS	38	-0.283012	-2.05984	0	0.00816298	1	2486	tags=42%, list=14%, signal=49%
GO_POSITIVE_REGULATION_OF_PROTEIN_LOCALIZATION_TO_NUCLEUS	GO_POSITIVE_REGULATION_OF_PROTEIN_LOCALIZATION_TO_NUCLEUS	117	-0.161861	-2.05944	0.00976562	0.00817745	1	3553	tags=36%, list=20%, signal=44%
GO_MEMBRANE_DEPOLARIZATION_DURING_ACTION_POTENTIAL	GO_MEMBRANE_DEPOLARIZATION_DURING_ACTION_POTENTIAL	26	-0.342363	-2.0494	0.00863931	0.00865679	1	2146	tags=46%, list=12%, signal=52%
GO_HOMEOSTASIS_OF_NUMBER_OF_CELLS	GO_HOMEOSTASIS_OF_NUMBER_OF_CELLS	139	-0.149386	-2.04463	0.00603622	0.0088798	1	2889	tags=31%, list=16%, signal=37%
GO_THYMOCYTE_AGGREGATION	GO_THYMOCYTE_AGGREGATION	40	-0.271684	-2.04382	0.0121704	0.00892179	1	3208	tags=45%, list=18%, signal=55%
GO_REGULATION_OF_EXTRINSIC_APOPTOTIC_SIGNALING_PATHWAY_IN_ABSENCE_OF_LIGAND	GO_REGULATION_OF_EXTRINSIC_APOPTOTIC_SIGNALING_PATHWAY_IN_ABSENCE_OF_LIGAND	39	-0.278503	-2.04194	0.002079	0.00900059	1	2833	tags=44%, list=16%, signal=52%
GO_REGULATION_OF_RECEPTOR_BINDING	GO_REGULATION_OF_RECEPTOR_BINDING	15	-0.421323	-2.03049	0.00568182	0.00957869	1	2015	tags=53%, list=11%, signal=60%
GO_POSITIVE_REGULATION_OF_LYMPHOCYTE_APOPTOTIC_PROCESS	GO_POSITIVE_REGULATION_OF_LYMPHOCYTE_APOPTOTIC_PROCESS	15	-0.44795	-2.02709	0.00420168	0.00977281	1	3928	tags=67%, list=22%, signal=85%
GO_NEGATIVE_REGULATION_OF_ADHERENS_JUNCTION_ORGANIZATION	GO_NEGATIVE_REGULATION_OF_ADHERENS_JUNCTION_ORGANIZATION	15	-0.431541	-2.0254	0.00606061	0.00984033	1	1832	tags=53%, list=10%, signal=59%
GO_FLAVONOID_METABOLIC_PROCESS	GO_FLAVONOID_METABOLIC_PROCESS	19	-0.380211	-2.0242	0.00814664	0.0098937	1	2627	tags=53%, list=15%, signal=62%

## Sheet: Table S5
Table S5. Correlation coefficient between donor tumor/PDX pairs using all genes, all genes excluding pipeline differential genes, all genes excluding XDGs
	PH077	PH235	PH291	PH423	PH431	PH443	PH454	PH471	PH503
all genes	0.910257	0.95918	0.891344	0.913985	0.878379	0.910552	0.917584	0.916585	0.867101
exclude pipeline differences	0.910209	0.95953	0.89139	0.91425	0.878891	0.910697	0.918021	0.91673	0.866955
exclude XDGs	0.931114	0.96918	0.941368	0.951128	0.911194	0.959751	0.95953	0.948437	0.94436

## Sheet: Table S6
Table S6. Gene set enrichment results for 499 numbers of genes overlap between TE-TS and PDX-donor using Toppgene software
Category	ID	Name	Source	p-value	q-value Bonferroni	q-value FDR B&H	q-value FDR B&Y	Hit Count in Query List	Hit Count in Genome	Hit in Query List
GO: Biological Process	GO:0030198	extracellular matrix organization		6.362e-42	3.707e-38	2.264e-38	2.094e-37	71	354	A2M,PDGFRA,JAM2,MFAP4,FAP,FBN1,COL14A1,MMP2,MMP9,RECK,VCAM1,COL1A1,COL1A2,COL3A1,COL4A1,COL5A1,COL5A2,NID2,COL6A2,COL6A3,COL8A1,COL8A2,ITGA11,COL10A1,COL11A1,SFRP2,VWF,COL16A1,FN1,COMP,ABI3BP,ADAMTS2,OLFML2B,RGCC,CCDC80,POSTN,CYR61,VCAN,CTGF,CTSK,CTSL,ADAMTSL2,CYP1B1,HTRA1,SPARC,GAS6,ITGA5,SMOC2,DCN,BGN,SULF2,SULF1,KDR,CRISPLD2,NDNF,DPT,ECM2,DDR2,LAMA2,LAMB1,EMILIN1,TGFBI,THBS1,TIMP1,TIMP2,LOX,SE…
GO: Biological Process	GO:0043062	extracellular structure organization		7.771e-42	4.528e-38	2.264e-38	2.094e-37	71	355	A2M,PDGFRA,JAM2,MFAP4,FAP,FBN1,COL14A1,MMP2,MMP9,RECK,VCAM1,COL1A1,COL1A2,COL3A1,COL4A1,COL5A1,COL5A2,NID2,COL6A2,COL6A3,COL8A1,COL8A2,ITGA11,COL10A1,COL11A1,SFRP2,VWF,COL16A1,FN1,COMP,ABI3BP,ADAMTS2,OLFML2B,RGCC,CCDC80,POSTN,CYR61,VCAN,CTGF,CTSK,CTSL,ADAMTSL2,CYP1B1,HTRA1,SPARC,GAS6,ITGA5,SMOC2,DCN,BGN,SULF2,SULF1,KDR,CRISPLD2,NDNF,DPT,ECM2,DDR2,LAMA2,LAMB1,EMILIN1,TGFBI,THBS1,TIMP1,TIMP2,LOX,SE…
GO: Biological Process	GO:0072359	circulatory system development		3.554e-40	2.071e-36	5.177e-37	4.787e-36	115	1058	RAMP1,PDGFRA,PDGFRB,ENPP2,SERPINF1,ACTA2,MEF2C,TWIST1,FZD1,ADM,SLIT2,FAP,HEG1,FBN1,DLC1,SAT1,BASP1,AHR,COL14A1,PLAU,CCL11,MMP2,MMP9,FHL2,PLN,RECK,BICC1,CXCL12,VCAM1,COL1A1,COL1A2,COL3A1,COL4A1,COL5A1,COL8A1,COL8A2,SEMA3C,PRRX1,COL11A1,SFRP1,SFRP2,COL15A1,HTR2B,ANGPT2,FN1,WNT5A,RGCC,CCDC80,FHOD3,CPE,AQP1,IGF1,CYR61,VCAN,PDGFD,CSPG4,SNAI2,DCHS1,CTGF,PRKD1,PRKG1,NEXN,IL6,SOD2,ADAP2,CYP1B1,SPARC,HOPX…
GO: Biological Process	GO:0072358	cardiovascular system development		3.554e-40	2.071e-36	5.177e-37	4.787e-36	115	1058	RAMP1,PDGFRA,PDGFRB,ENPP2,SERPINF1,ACTA2,MEF2C,TWIST1,FZD1,ADM,SLIT2,FAP,HEG1,FBN1,DLC1,SAT1,BASP1,AHR,COL14A1,PLAU,CCL11,MMP2,MMP9,FHL2,PLN,RECK,BICC1,CXCL12,VCAM1,COL1A1,COL1A2,COL3A1,COL4A1,COL5A1,COL8A1,COL8A2,SEMA3C,PRRX1,COL11A1,SFRP1,SFRP2,COL15A1,HTR2B,ANGPT2,FN1,WNT5A,RGCC,CCDC80,FHOD3,CPE,AQP1,IGF1,CYR61,VCAN,PDGFD,CSPG4,SNAI2,DCHS1,CTGF,PRKD1,PRKG1,NEXN,IL6,SOD2,ADAP2,CYP1B1,SPARC,HOPX…
GO: Biological Process	GO:2000026	regulation of multicellular organismal development		2.416e-35	1.408e-31	2.815e-32	2.604e-31	148	1893	MAN2A1,HLA-A,MAP1B,PDGFRB,ENPP1,ENPP2,SERPINF1,LRRK2,TMEM176A,HLX,CHN1,MEF2C,MEIS2,TWIST1,FZD1,ADM,SLIT2,TYROBP,DACT1,SERPINE2,EFEMP1,BEND6,MGP,BASP1,AHR,CTHRC1,COL14A1,CCR1,PLAU,CCL11,MMP9,FST,SDC2,CXCL12,CNTN1,COL1A1,PMP22,COL3A1,VIM,COL5A1,COL5A2,SEMA3C,PRRX1,SFRP1,SFRP2,SFRP4,ANGPT2,FN1,TMEM176B,SGK1,FOS,WNT5A,RGCC,CPE,AQP1,IGF1,CSF1R,CYR61,SRGN,PDGFD,CSPG4,SNAI2,PRICKLE2,GLIPR2,CTGF,PRKD1,IL…
GO: Biological Process	GO:0001568	blood vessel development		1.926e-34	1.122e-30	1.871e-31	1.73e-30	84	651	RAMP1,PDGFRA,PDGFRB,ENPP2,SERPINF1,ACTA2,MEF2C,TWIST1,ADM,SLIT2,FAP,HEG1,SAT1,AHR,PLAU,CCL11,MMP2,MMP9,RECK,CXCL12,COL1A1,COL1A2,COL3A1,COL4A1,COL5A1,COL8A1,COL8A2,SEMA3C,PRRX1,SFRP1,SFRP2,COL15A1,ANGPT2,FN1,WNT5A,RGCC,CCDC80,AQP1,CYR61,PDGFD,CSPG4,CTGF,PRKD1,IL6,CYP1B1,SPARC,ISM1,GATA6,ITGA5,DCN,PTGIS,PTN,GJA1,BMP4,JUNB,SRPX2,ECSCR,SPHK1,SULF1,CXCL17,SCG2,C3,C3AR1,KDR,C5AR1,NDNF,TCF4,TCF21,CAV1,…
GO: Biological Process	GO:0001944	vasculature development		5.823e-34	3.393e-30	4.847e-31	4.482e-30	85	677	RAMP1,PDGFRA,PDGFRB,ENPP2,SERPINF1,ACTA2,MEF2C,TWIST1,ADM,SLIT2,FAP,HEG1,SAT1,AHR,PLAU,CCL11,MMP2,MMP9,RECK,CXCL12,COL1A1,COL1A2,COL3A1,COL4A1,COL5A1,COL8A1,COL8A2,SEMA3C,PRRX1,SFRP1,SFRP2,COL15A1,ANGPT2,FN1,WNT5A,RGCC,CCDC80,AQP1,IGF1,CYR61,PDGFD,CSPG4,CTGF,PRKD1,IL6,CYP1B1,SPARC,ISM1,GATA6,ITGA5,DCN,PTGIS,PTN,GJA1,BMP4,JUNB,SRPX2,ECSCR,SPHK1,SULF1,CXCL17,SCG2,C3,C3AR1,KDR,C5AR1,NDNF,TCF4,TCF21,…
GO: Biological Process	GO:0016477	cell migration		1.238e-31	7.213e-28	9.016e-29	8.338e-28	115	1300	EPS8,PDGFRA,APCDD1,PDGFRB,ENPP2,SERPINF1,LRRK2,MEF2C,TWIST1,JAM2,SLIT2,FAP,SERPINE2,EFEMP1,DLC1,CTHRC1,CCR1,PLAT,PLAU,CCL8,CCL11,MMP2,MMP9,POMK,CXCL11,SDC2,RECK,CXCL12,VCAM1,COL1A1,COL1A2,COL3A1,SELPLG,VIM,COL5A1,SEMA3C,ITGA11,SFRP1,SFRP2,HTR2B,ANGPT2,FN1,SGK1,PROCR,WNT5A,RGCC,ARX,CXCL14,AQP1,POSTN,IGF1,CSF1R,CYR61,PYCARD,VCAN,PDGFD,CSPG4,AOC3,SNAI2,DCHS1,GLIPR2,CTGF,PRKD1,PRKG1,NEXN,PALLD,IL6,LR…
GO: Biological Process	GO:0048514	blood vessel morphogenesis		1.219e-30	7.103e-27	7.892e-28	7.298e-27	73	551	RAMP1,PDGFRA,PDGFRB,ENPP2,SERPINF1,TWIST1,ADM,SLIT2,FAP,HEG1,SAT1,AHR,PLAU,CCL11,MMP2,MMP9,CXCL12,COL3A1,COL4A1,COL8A1,COL8A2,PRRX1,SFRP1,SFRP2,COL15A1,ANGPT2,FN1,WNT5A,RGCC,CCDC80,AQP1,CYR61,CSPG4,CTGF,PRKD1,IL6,CYP1B1,SPARC,ISM1,GATA6,ITGA5,DCN,PTGIS,PTN,GJA1,BMP4,JUNB,SRPX2,ECSCR,SPHK1,SULF1,CXCL17,SCG2,C3,C3AR1,KDR,C5AR1,NDNF,TCF4,TCF21,CAV1,ECM1,EDNRA,ZFPM2,TGFBI,THBS1,THBS2,THY1,EGR3,SERPIN…
GO: Biological Process	GO:0022610	biological adhesion		3.027e-30	1.764e-26	1.764e-27	1.631e-26	124	1542	HLA-A,PDGFRA,ENPP2,VSIG4,HLX,PCDH12,JAM2,SLIT2,ITGBL1,MFAP4,FAP,SERPINE2,SERPINI1,DLC1,NLGN4X,COL14A1,CCR1,PLAU,CCL11,SRPX,GPNMB,MMP2,CXCL12,VCAM1,CNTN1,COL1A1,COL3A1,SELPLG,COL5A1,NID2,COL6A2,COL6A3,COL8A1,COL8A2,ITGA11,SFRP1,SFRP2,COL15A1,VWF,COL16A1,ANGPT2,FN1,COMP,ABI3BP,WNT5A,RGCC,CCDC80,CYTIP,CD93,POSTN,IGF1,IGFBP7,CYR61,TNFSF13B,PYCARD,VCAN,AOC3,SNAI2,DCHS1,CSTA,CTGF,PRKG1,IL4R,IL6,MEGF10,…
GO: Biological Process	GO:0007155	cell adhesion		5.701e-30	3.322e-26	3.02e-27	2.793e-26	123	1530	HLA-A,PDGFRA,ENPP2,VSIG4,HLX,PCDH12,JAM2,SLIT2,ITGBL1,MFAP4,FAP,SERPINE2,SERPINI1,DLC1,NLGN4X,COL14A1,CCR1,PLAU,CCL11,SRPX,GPNMB,MMP2,CXCL12,VCAM1,CNTN1,COL1A1,COL3A1,SELPLG,COL5A1,NID2,COL6A2,COL6A3,COL8A1,COL8A2,ITGA11,SFRP1,SFRP2,COL15A1,VWF,COL16A1,ANGPT2,FN1,COMP,ABI3BP,WNT5A,RGCC,CCDC80,CYTIP,CD93,POSTN,IGF1,IGFBP7,CYR61,TNFSF13B,PYCARD,VCAN,AOC3,SNAI2,DCHS1,CSTA,CTGF,PRKG1,IL4R,IL6,MEGF10,…
GO: Biological Process	GO:0001525	angiogenesis		1.486e-29	8.657e-26	7.214e-27	6.672e-26	66	464	RAMP1,PDGFRA,PDGFRB,ENPP2,SERPINF1,TWIST1,ADM,SLIT2,FAP,SAT1,AHR,PLAU,CCL11,MMP2,MMP9,CXCL12,COL4A1,COL8A1,COL8A2,SFRP1,SFRP2,COL15A1,ANGPT2,FN1,WNT5A,RGCC,CCDC80,AQP1,CYR61,CSPG4,CTGF,PRKD1,IL6,CYP1B1,SPARC,ISM1,GATA6,ITGA5,DCN,PTGIS,PTN,BMP4,SRPX2,ECSCR,SPHK1,SULF1,CXCL17,SCG2,C3,C3AR1,KDR,C5AR1,NDNF,TCF4,TCF21,CAV1,ECM1,EDNRA,TGFBI,THBS1,THBS2,THY1,EGR3,SERPINE1,TNFAIP3,GREM1
GO: Biological Process	GO:0051674	localization of cell		3.771e-29	2.197e-25	1.57e-26	1.451e-25	117	1428	EPS8,PDGFRA,APCDD1,PDGFRB,ENPP2,SERPINF1,LRRK2,MEF2C,TWIST1,JAM2,SLIT2,FAP,SERPINE2,EFEMP1,DLC1,CTHRC1,CCR1,PLAT,PLAU,CCL8,CCL11,MMP2,MMP9,POMK,CXCL11,SDC2,RECK,CXCL12,VCAM1,COL1A1,COL1A2,COL3A1,SELPLG,VIM,COL5A1,SEMA3C,ITGA11,SFRP1,SFRP2,HTR2B,ANGPT2,FN1,SGK1,PROCR,WNT5A,RGCC,ARX,CXCL14,CCDC80,AQP1,POSTN,IGF1,CSF1R,CYR61,PYCARD,VCAN,PDGFD,CSPG4,AOC3,SNAI2,DCHS1,GLIPR2,CTGF,PRKD1,PRKG1,ARHGAP18,N…
GO: Biological Process	GO:0048870	cell motility		3.771e-29	2.197e-25	1.57e-26	1.451e-25	117	1428	EPS8,PDGFRA,APCDD1,PDGFRB,ENPP2,SERPINF1,LRRK2,MEF2C,TWIST1,JAM2,SLIT2,FAP,SERPINE2,EFEMP1,DLC1,CTHRC1,CCR1,PLAT,PLAU,CCL8,CCL11,MMP2,MMP9,POMK,CXCL11,SDC2,RECK,CXCL12,VCAM1,COL1A1,COL1A2,COL3A1,SELPLG,VIM,COL5A1,SEMA3C,ITGA11,SFRP1,SFRP2,HTR2B,ANGPT2,FN1,SGK1,PROCR,WNT5A,RGCC,ARX,CXCL14,CCDC80,AQP1,POSTN,IGF1,CSF1R,CYR61,PYCARD,VCAN,PDGFD,CSPG4,AOC3,SNAI2,DCHS1,GLIPR2,CTGF,PRKD1,PRKG1,ARHGAP18,N…
GO: Biological Process	GO:0040011	locomotion		4.169e-27	2.429e-23	1.62e-24	1.498e-23	127	1735	EPS8,PDGFRA,APCDD1,PDGFRB,ENPP2,SERPINF1,LRRK2,CHN1,MEF2C,TWIST1,JAM2,SLIT2,FAP,SERPINE2,EFEMP1,DLC1,CTHRC1,CCR1,PLAT,PLAU,CCL8,CCL11,MMP2,MMP9,POMK,CXCL11,SDC2,RECK,CXCL12,VCAM1,COL1A1,COL1A2,COL3A1,SELPLG,VIM,COL5A1,SEMA3C,ITGA11,SFRP1,SFRP2,HTR2B,ANGPT2,FN1,SGK1,PROCR,WNT5A,RGCC,ARX,CXCL14,CCDC80,AQP1,POSTN,IGF1,CSF1R,CYR61,PYCARD,VCAN,PDGFD,CSPG4,AOC3,SNAI2,DCHS1,GLIPR2,CTGF,PRKD1,PRKG1,ARHGA…
GO: Biological Process	GO:0030334	regulation of cell migration		1.188e-26	6.921e-23	4.326e-24	4e-23	79	742	PDGFRA,PDGFRB,ENPP2,SERPINF1,SLIT2,SERPINE2,EFEMP1,DLC1,CCR1,PLAU,CCL8,CCL11,MMP2,MMP9,CXCL11,RECK,CXCL12,COL1A1,COL3A1,VIM,SEMA3C,SFRP1,SFRP2,ANGPT2,FN1,SGK1,WNT5A,RGCC,CXCL14,AQP1,POSTN,IGF1,CSF1R,CYR61,PYCARD,PDGFD,AOC3,SNAI2,GLIPR2,PRKD1,PRKG1,NEXN,IL6,LRRC15,CYP1B1,SPARC,PLVAP,GAS6,DAB2,NBL1,ITGA5,DCN,PTN,BMP2,BMP4,SRPX2,SPHK1,SULF1,C3AR1,KDR,C5AR1,FERMT3,DPYSL3,RARRES2,CAMK2D,DDR2,LAMA2,LAM…
GO: Biological Process	GO:0040012	regulation of locomotion		3.314e-26	1.931e-22	1.136e-23	1.05e-22	85	866	PDGFRA,PDGFRB,ENPP2,SERPINF1,LRRK2,TWIST1,SLIT2,SERPINE2,EFEMP1,DLC1,CCR1,PLAU,CCL8,CCL11,MMP2,MMP9,CXCL11,RECK,CXCL12,COL1A1,COL3A1,VIM,SEMA3C,SFRP1,SFRP2,ANGPT2,FN1,SGK1,WNT5A,RGCC,CXCL14,AQP1,POSTN,IGF1,CSF1R,CYR61,PYCARD,PDGFD,AOC3,SNAI2,GLIPR2,PRKD1,PRKG1,ARHGAP18,NEXN,IL6,LRRC15,CYP1B1,SPARC,PLVAP,GAS6,DAB2,NBL1,ITGA5,DCN,PTN,BMP2,BMP4,SRPX2,SPHK1,SULF1,SCG2,C3AR1,KDR,C5AR1,FERMT3,DPYSL3,RA…
GO: Biological Process	GO:2000145	regulation of cell motility		4.096e-26	2.386e-22	1.326e-23	1.226e-22	81	793	PDGFRA,PDGFRB,ENPP2,SERPINF1,TWIST1,SLIT2,SERPINE2,EFEMP1,DLC1,CCR1,PLAU,CCL8,CCL11,MMP2,MMP9,CXCL11,RECK,CXCL12,COL1A1,COL3A1,VIM,SEMA3C,SFRP1,SFRP2,ANGPT2,FN1,SGK1,WNT5A,RGCC,CXCL14,AQP1,POSTN,IGF1,CSF1R,CYR61,PYCARD,PDGFD,AOC3,SNAI2,GLIPR2,PRKD1,PRKG1,ARHGAP18,NEXN,IL6,LRRC15,CYP1B1,SPARC,PLVAP,GAS6,DAB2,NBL1,ITGA5,DCN,PTN,BMP2,BMP4,SRPX2,SPHK1,SULF1,C3AR1,KDR,C5AR1,FERMT3,DPYSL3,RARRES2,CAMK2…
GO: Biological Process	GO:0051270	regulation of cellular component movement		4.358e-25	2.54e-21	1.337e-22	1.236e-21	83	860	PDGFRA,PDGFRB,ENPP2,SERPINF1,TWIST1,SLIT2,SERPINE2,EFEMP1,DLC1,CCR1,PLAU,CCL8,CCL11,MMP2,MMP9,CXCL11,PLN,RECK,CXCL12,COL1A1,COL3A1,VIM,SEMA3C,SFRP1,SFRP2,ANGPT2,FN1,SGK1,WNT5A,RGCC,CXCL14,AQP1,POSTN,IGF1,CSF1R,CYR61,PYCARD,PDGFD,AOC3,SNAI2,GLIPR2,PRKD1,PRKG1,ARHGAP18,NEXN,IL6,LRRC15,CYP1B1,SPARC,PLVAP,GAS6,DAB2,NBL1,ITGA5,DCN,PTN,BMP2,BMP4,SRPX2,SPHK1,SULF1,C3AR1,KDR,C5AR1,FERMT3,DPYSL3,RARRES2,C…
GO: Biological Process	GO:0051094	positive regulation of developmental process		6.829e-25	3.979e-21	1.99e-22	1.84e-21	105	1323	CEBPD,MAN2A1,MAP1B,PDGFRB,ENPP2,SERPINF1,HLX,MEF2C,TWIST1,ADM,SLIT2,DACT1,SERPINE2,BEND6,BASP1,CTHRC1,CCR1,CCL11,MMP9,FST,CXCL12,CNTN1,COL1A1,VIM,TSHZ3,SFRP1,SFRP2,SFRP4,ANGPT2,FN1,SGK1,FOS,WNT5A,RGCC,ARX,IFI16,AQP1,IGF1,CSF1R,CYR61,TNFSF13B,PDGFD,SNAI2,GLIPR2,CTGF,PRKD1,IL4R,IL6,IL7R,CYP1B1,IDO1,INHBA,HOPX,WASF3,GAS6,DAB2,GATA6,NBL1,ITGA5,DCN,PTGIS,ZEB2,STAR,GHR,PTN,WISP1,GJA1,BMP2,BMP4,JUNB,SRP…
GO: Biological Process	GO:0006928	movement of cell or subcellular component		2.31e-24	1.346e-20	6.41e-22	5.927e-21	128	1882	EPS8,MAP1B,PDGFRA,APCDD1,PDGFRB,ENPP2,SERPINF1,LRRK2,CHN1,MEF2C,TWIST1,JAM2,SLIT2,FAP,SERPINE2,EFEMP1,DLC1,CTHRC1,CCR1,PLAT,PLAU,CCL8,CCL11,MMP2,MMP9,POMK,CXCL11,PLN,SDC2,RECK,CXCL12,VCAM1,COL1A1,COL1A2,COL3A1,SELPLG,VIM,COL5A1,SEMA3C,ITGA11,SFRP1,SFRP2,HTR2B,ANGPT2,FN1,SGK1,PROCR,WNT5A,RGCC,ARX,CXCL14,CCDC80,AQP1,POSTN,IGF1,CSF1R,CYR61,PYCARD,VCAN,PDGFD,CSPG4,AOC3,SNAI2,DCHS1,GLIPR2,CTGF,PRKD1,P…
GO: Biological Process	GO:0051240	positive regulation of multicellular organismal process		6.043e-23	3.521e-19	1.601e-20	1.48e-19	114	1610	CEBPD,MAN2A1,HLA-A,MAP1B,PDGFRB,ENPP2,SERPINF1,HLX,LY96,MEF2C,TWIST1,ADM,SLIT2,HEG1,SERPINE2,BEND6,BASP1,CTHRC1,CCR1,PLAT,PLAU,CCL11,MMP9,FST,CXCL12,CNTN1,COL1A1,VIM,SFRP2,SFRP4,HTR2B,ANGPT2,FN1,SGK1,FOS,WNT5A,RGCC,ARX,IFI16,AQP1,POSTN,IGF1,CSF1R,CYR61,PYCARD,PDGFD,SNAI2,GLIPR2,CTGF,PRKD1,PRKG1,IL4R,IL6,IL7R,CYP1B1,SPARC,IDO1,INHBA,WASF3,GAS6,DAB2,GATA6,NBL1,ITGA5,PTGIS,ZEB2,STAR,GHR,PTN,WISP1,GJ…
GO: Biological Process	GO:0040017	positive regulation of locomotion		9.346e-22	5.446e-18	2.368e-19	2.19e-18	57	477	PDGFRA,PDGFRB,ENPP2,TWIST1,SLIT2,CCR1,PLAU,CCL8,CCL11,MMP2,MMP9,CXCL11,CXCL12,COL1A1,SEMA3C,FN1,WNT5A,CXCL14,AQP1,POSTN,IGF1,CSF1R,CYR61,PYCARD,PDGFD,AOC3,SNAI2,GLIPR2,PRKD1,IL6,LRRC15,CYP1B1,SPARC,PLVAP,GAS6,DAB2,ITGA5,BMP2,BMP4,SRPX2,SPHK1,SCG2,C3AR1,KDR,C5AR1,FERMT3,RARRES2,CAMK2D,DDR2,LAMB1,LGALS1,EDNRA,THBS1,EGR1,SERPINE1,TNFAIP6,HAS2
GO: Biological Process	GO:0042127	regulation of cell proliferation		3.156e-21	1.839e-17	7.662e-19	7.086e-18	113	1666	CDKN1A,HLA-A,PDGFRA,PDGFRB,ENPP2,SERPINF1,LRRK2,VSIG4,HLX,MEF2C,TWIST1,ADM,SLIT2,FAP,SERPINE2,EFEMP1,DLC1,SAT1,CLEC11A,AHR,CTHRC1,PLAU,CCL8,CCL11,SRPX,GPNMB,MMP9,CXCL11,MNDA,CXCL12,VCAM1,PMP22,VIM,PRRX1,SFRP1,SFRP2,SFRP4,HTR2B,FN1,SGK1,WNT5A,RGCC,ARX,EIF5A2,AQP1,IGF1,CSF1R,IGFBP7,CYR61,TNFSF13B,PYCARD,PDGFD,SNAI2,CTGF,PRKD1,IL4R,IL6,SOD2,CYP1B1,HTRA1,SPARC,IDO1,INHBA,GAS1,GAS6,DAB2,GATA6,BCHE,NDN…
GO: Biological Process	GO:0051241	negative regulation of multicellular organismal process		7.382e-21	4.301e-17	1.72e-18	1.591e-17	89	1127	HLA-A,PDGFRA,ENPP1,SERPINF1,VSIG4,TMEM176A,HLX,MRVI1,MEF2C,MEIS2,TWIST1,KLF2,ADM,SLIT2,FAP,SERPINE2,EFEMP1,AHR,NLRC5,CCR1,PLAT,PLAU,GPNMB,MMP2,PLN,PMP22,COL3A1,VIM,COL5A1,COL5A2,SEMA3C,SFRP1,SFRP2,ANGPT2,FN1,TMEM176B,PROCR,WNT5A,RGCC,CPE,IGF1,SRGN,PYCARD,CSPG4,SNAI2,PRKG1,IL4R,IL6,PROS1,SPARC,IDO1,SPOCK1,INHBA,ASPN,ISM1,GAS6,DAB2,GATA6,PTGDS,DCN,PTN,GJA1,BMP2,BMP4,SSC5D,ECSCR,SULF1,NTM,SERPING1,C…
GO: Biological Process	GO:0001503	ossification		1.325e-20	7.722e-17	2.97e-18	2.747e-17	51	404	CEBPD,ENPP1,MEF2C,TWIST1,FZD1,MGP,CTHRC1,CCR1,GPNMB,MMP2,MMP9,FHL2,MN1,COL1A1,COL5A2,ITGA11,COL10A1,COL11A1,SFRP1,SFRP2,WNT5A,IFI16,IGF1,CYR61,SRGN,VCAN,SNAI2,DCHS1,CTGF,PRKD1,CTSK,IL6,SPARC,RASSF2,ASPN,PTN,GJA1,BMP2,BMP4,JUNB,MRC2,FAT4,DDR2,TMEM119,OMD,ECM1,P2RX7,EGR2,GREM1,CDH11,LRRC17
GO: Biological Process	GO:0045595	regulation of cell differentiation		1.492e-20	8.695e-17	3.22e-18	2.978e-17	113	1699	CEBPD,MAN2A1,HLA-A,MAP1B,PDGFRA,ENPP1,ENPP2,SERPINF1,LRRK2,TMEM176A,HLX,CHN1,MEF2C,MEIS2,TWIST1,FZD1,ADM,SLIT2,TYROBP,DACT1,SERPINE2,EFEMP1,BEND6,CTHRC1,COL14A1,CCR1,FST,SDC2,CXCL12,CNTN1,COL1A1,PMP22,COL3A1,VIM,COL5A1,COL5A2,TSHZ3,SEMA3C,PRRX1,SFRP1,SFRP2,SFRP4,FN1,TMEM176B,SGK1,FOS,WNT5A,RGCC,CXCL14,IFI16,POSTN,IGF1,CSF1R,CYR61,CSPG4,SNAI2,GLIPR2,CTGF,PRKD1,IL4R,IL6,MEGF10,IL7R,SOD2,ZCCHC24,SPO…
GO: Biological Process	GO:0070848	response to growth factor		2.009e-20	1.171e-16	4.181e-18	3.866e-17	66	671	PDGFRA,PDGFRB,MEF2C,MEIS2,TWIST1,FZD1,SLIT2,FBN1,PLAU,FST,VCAM1,COL1A1,COL1A2,COL3A1,SFRP1,SFRP2,ANGPT2,FN1,FOS,WNT5A,POSTN,CYR61,PDGFD,SNAI2,CTGF,PRKD1,IL6,DKK3,ADAMTSL2,HTRA1,SPARC,ASPN,GAS1,GAS6,DAB2,GATA6,NBL1,NDN,ITGA5,DCN,STAR,PTN,BMP2,BMP4,SULF2,SPHK1,SULF1,KDR,TCF4,FAT4,ZEB1,SHISA2,CAV1,TGFB1I1,THBS1,FSTL1,EGR1,EGR3,SERPINE1,CLDN5,LTBP2,GREM1,LUM,HAS2,TNFRSF1B,CDH5
GO: Biological Process	GO:2000147	positive regulation of cell motility		2.232e-20	1.301e-16	4.485e-18	4.148e-17	54	458	PDGFRA,PDGFRB,ENPP2,TWIST1,CCR1,PLAU,CCL8,CCL11,MMP2,MMP9,CXCL11,CXCL12,COL1A1,SEMA3C,FN1,WNT5A,CXCL14,AQP1,POSTN,IGF1,CSF1R,CYR61,PYCARD,PDGFD,AOC3,SNAI2,GLIPR2,PRKD1,IL6,LRRC15,CYP1B1,SPARC,PLVAP,GAS6,DAB2,ITGA5,BMP2,BMP4,SRPX2,SPHK1,C3AR1,KDR,C5AR1,FERMT3,RARRES2,CAMK2D,DDR2,LAMB1,EDNRA,THBS1,EGR1,SERPINE1,TNFAIP6,HAS2
GO: Biological Process	GO:0030335	positive regulation of cell migration		3.246e-20	1.891e-16	6.305e-18	5.83e-17	53	445	PDGFRA,PDGFRB,ENPP2,CCR1,PLAU,CCL8,CCL11,MMP2,MMP9,CXCL11,CXCL12,COL1A1,SEMA3C,FN1,WNT5A,CXCL14,AQP1,POSTN,IGF1,CSF1R,CYR61,PYCARD,PDGFD,AOC3,SNAI2,GLIPR2,PRKD1,IL6,LRRC15,CYP1B1,SPARC,PLVAP,GAS6,DAB2,ITGA5,BMP2,BMP4,SRPX2,SPHK1,C3AR1,KDR,C5AR1,FERMT3,RARRES2,CAMK2D,DDR2,LAMB1,EDNRA,THBS1,EGR1,SERPINE1,TNFAIP6,HAS2
GO: Biological Process	GO:0071363	cellular response to growth factor stimulus		4.354e-20	2.537e-16	8.184e-18	7.568e-17	64	643	PDGFRA,PDGFRB,MEF2C,TWIST1,FZD1,SLIT2,FBN1,PLAU,FST,VCAM1,COL1A1,COL1A2,COL3A1,SFRP1,SFRP2,ANGPT2,FN1,FOS,WNT5A,POSTN,CYR61,PDGFD,SNAI2,CTGF,PRKD1,IL6,DKK3,ADAMTSL2,HTRA1,SPARC,ASPN,GAS1,GAS6,DAB2,GATA6,NBL1,NDN,ITGA5,DCN,STAR,PTN,BMP2,BMP4,SULF2,SPHK1,SULF1,KDR,TCF4,FAT4,ZEB1,SHISA2,CAV1,TGFB1I1,THBS1,FSTL1,EGR1,EGR3,SERPINE1,CLDN5,LTBP2,GREM1,HAS2,TNFRSF1B,CDH5
GO: Biological Process	GO:0048646	anatomical structure formation involved in morphogenesis		5.974e-20	3.481e-16	1.088e-17	1.006e-16	95	1299	RAMP1,PDGFRA,PDGFRB,ENPP2,SERPINF1,MEF2C,TWIST1,FZD1,ADM,SLIT2,FAP,DLC1,SAT1,AHR,CTHRC1,LMOD1,PLAU,CCL11,MMP2,MMP9,FHL2,CXCL12,COL1A1,PMP22,COL4A1,COL5A1,COL5A2,COL8A1,COL8A2,SEMA3C,COL11A1,SFRP1,SFRP2,COL15A1,ANGPT2,FN1,WNT5A,RGCC,CCDC80,FHOD3,AQP1,CYR61,TNFSF13B,CSPG4,SNAI2,DCHS1,CTGF,PRKD1,IL4R,IL6,CYP1B1,HTRA1,SPARC,INHBA,HOPX,ISM1,GATA6,ITGA5,DCN,PTGIS,ZEB2,PTN,BMP2,BMP4,JUNB,SRPX2,ECSCR,SPH…
GO: Biological Process	GO:0051272	positive regulation of cellular component movement		7.378e-20	4.299e-16	1.303e-17	1.205e-16	54	470	PDGFRA,PDGFRB,ENPP2,TWIST1,CCR1,PLAU,CCL8,CCL11,MMP2,MMP9,CXCL11,CXCL12,COL1A1,SEMA3C,FN1,WNT5A,CXCL14,AQP1,POSTN,IGF1,CSF1R,CYR61,PYCARD,PDGFD,AOC3,SNAI2,GLIPR2,PRKD1,IL6,LRRC15,CYP1B1,SPARC,PLVAP,GAS6,DAB2,ITGA5,BMP2,BMP4,SRPX2,SPHK1,C3AR1,KDR,C5AR1,FERMT3,RARRES2,CAMK2D,DDR2,LAMB1,EDNRA,THBS1,EGR1,SERPINE1,TNFAIP6,HAS2
GO: Biological Process	GO:0009719	response to endogenous stimulus		9.632e-20	5.613e-16	1.651e-17	1.527e-16	113	1740	CDKN1A,PDGFRA,PDGFRB,ENPP1,SERPINF1,LRRK2,HNMT,MEF2C,KLF2,FZD1,ADM,SLIT2,FBN1,AHR,PLAU,MMP2,FHL2,FST,PLN,PLOD2,SDC2,CXCL12,VCAM1,COL1A1,COL1A2,COL3A1,COL4A1,COL5A2,SFRP1,SFRP2,SFRP4,COL16A1,HTR2B,FN1,SGK1,FOS,FOSB,WNT5A,AQP1,POSTN,IGF1,CYR61,PDGFD,SNAI2,CTGF,CTSL,IL4R,IL6,DKK3,ADAMTSL2,HTRA1,SPARC,INHBA,ASPN,DAB2,GATA6,NBL1,BCHE,PTGDS,PTGER2,STAR,GHR,PTN,GJA1,BMP2,BMP4,JUNB,GJB2,SULF2,TBC1D4,SPHK…
GO: Biological Process	GO:1901342	regulation of vasculature development		3.192e-19	1.86e-15	5.315e-17	4.915e-16	40	264	ENPP2,SERPINF1,TWIST1,ADM,CCL11,MMP9,SFRP1,SFRP2,ANGPT2,WNT5A,RGCC,AQP1,PDGFD,PRKD1,IL6,CYP1B1,SPARC,ISM1,GATA6,ITGA5,DCN,PTGIS,PTN,BMP4,SRPX2,ECSCR,SPHK1,SULF1,C3,C3AR1,KDR,C5AR1,TCF4,ECM1,THBS1,THBS2,EGR1,SERPINE1,TNFAIP3,GREM1
GO: Biological Process	GO:0022603	regulation of anatomical structure morphogenesis		3.561e-19	2.075e-15	5.764e-17	5.33e-16	86	1128	EPS8,MAP1B,ENPP2,SERPINF1,LRRK2,CHN1,MEF2C,TWIST1,FZD1,ADM,SLIT2,DACT1,DLC1,BASP1,CTHRC1,PLAU,CCL11,MMP9,SDC2,CXCL12,COL1A1,VIM,COL5A1,COL5A2,SEMA3C,SFRP1,SFRP2,ANGPT2,FN1,SGK1,WNT5A,RGCC,CPE,AQP1,POSTN,CSF1R,TNFSF13B,SNAI2,PRICKLE2,GLIPR2,PRKD1,ARHGAP18,IL4R,IL6,CYP1B1,SPARC,ASPN,WASF3,ISM1,DAB2,GATA6,ITGA5,DCN,PTGIS,ZEB2,PTN,GJA1,BMP2,BMP4,SRPX2,SULF2,ECSCR,SPHK1,SULF1,CDC42EP5,C3,C3AR1,KDR,C5A…
GO: Biological Process	GO:0001501	skeletal system development		7.487e-19	4.362e-15	1.179e-16	1.09e-15	56	530	PDGFRA,PDGFRB,MEF2C,TWIST1,TYROBP,HOXC6,FBN1,EFEMP1,MGP,AEBP1,MMP2,MMP9,FST,PLS3,COL1A1,COL1A2,COL3A1,COL5A2,COL10A1,PRRX1,COL11A1,SFRP1,SFRP2,COMP,WNT5A,POSTN,IGF1,IGFBP4,CYR61,PRELP,VCAN,SNAI2,DCHS1,CTGF,SPARC,RASSF2,GAS1,BMP2,BMP4,SULF2,SULF1,KDR,FAT4,ZEB1,TMEM119,PAPSS2,TGFBI,THBS1,P2RX7,TIMP1,GREM1,LUM,HAS2,CDH11,LRRC17,MAF
GO: Biological Process	GO:0009611	response to wounding		8.091e-19	4.715e-15	1.241e-16	1.147e-15	78	967	A2M,CFH,PDGFRA,PDGFRB,SERPINF1,F13A1,ADM,SLIT2,FAP,SERPINE2,CCR1,PLAT,PLAU,CCL8,CCL11,MMP2,SDC2,COL1A1,COL1A2,COL3A1,COL5A1,VWF,FN1,PROCR,WNT5A,AQP1,POSTN,IGF1,CYR61,PYCARD,PDGFD,AOC3,SNAI2,CTGF,PRKG1,IL6,SOD2,PROS1,SPARC,IDO1,DOCK11,HOPX,GAS6,GATA6,ITGA5,DCN,PTGIS,GJA1,BMP4,SULF2,SERPING1,C3,C3AR1,GNA15,C5AR1,C7,FERMT3,NDNF,DPYSL3,NT5E,CAV1,PAPSS2,LGALS1,EDNRA,ZFPM2,TFPI,THBD,THBS1,P2RX7,TIMP1,T…
GO: Biological Process	GO:0009887	animal organ morphogenesis		8.378e-19	4.882e-15	1.252e-16	1.158e-15	85	1121	MAN2A1,PDGFRA,PDGFRB,ACTA2,LRRK2,HLX,ACTG2,MEF2C,TWIST1,FZD1,ADM,SLIT2,DACT1,HEG1,FBN1,EFEMP1,DLC1,MGP,BASP1,AHR,CTHRC1,PLAU,CCL11,MMP2,FHL2,FST,COL1A1,COL1A2,COL3A1,COL5A1,COL5A2,COL8A1,COL8A2,TSHZ3,SEMA3C,COL10A1,PRRX1,COL11A1,SFRP1,SFRP2,HTR2B,TMEM176B,COMP,WNT5A,CPE,AQP1,IGF1,CSF1R,CYR61,SNAI2,DCHS1,PRICKLE2,CTGF,IL6,HTRA1,INHBA,ASPN,GAS1,DAB2,GATA6,DCN,PTN,GJA1,BMP2,BMP4,SULF2,SULF1,KDR,FAT4…
GO: Biological Process	GO:0048585	negative regulation of response to stimulus		2.659e-18	1.549e-14	3.874e-16	3.582e-15	101	1518	A2M,PODNL1,HLA-A,PDGFRA,APCDD1,ENPP1,SERPINF1,LRRK2,HLX,LY96,TWIST1,FZD1,ADM,SLIT2,DACT1,FAP,SERPINE2,FBN1,DLC1,BEND6,NLGN4X,CTHRC1,NLRC5,CCR1,PLAT,PLAU,MMP9,FST,BICC1,CXCL12,COL3A1,SEMA3C,SFRP1,SFRP2,SFRP4,HTR2B,ANGPT2,CILP,WNT5A,IFI16,IGF1,IGFBP4,NKD2,PYCARD,SNAI2,PRKG1,IL4R,DKK3,ADAMTSL2,IL7R,LRRC15,SOD2,PROS1,GPRASP1,HTRA1,RASSF2,ASPN,GAS1,GAS6,DAB2,NBL1,DCN,PTGIS,BGN,GJA1,BMP2,BMP4,SULF2,SUL…
GO: Biological Process	GO:0045765	regulation of angiogenesis		3.491e-18	2.034e-14	4.961e-16	4.588e-15	37	239	ENPP2,SERPINF1,TWIST1,ADM,CCL11,MMP9,SFRP1,SFRP2,ANGPT2,WNT5A,RGCC,AQP1,PRKD1,IL6,CYP1B1,SPARC,ISM1,GATA6,ITGA5,DCN,PTGIS,PTN,SRPX2,ECSCR,SPHK1,SULF1,C3,C3AR1,KDR,C5AR1,TCF4,ECM1,THBS1,THBS2,SERPINE1,TNFAIP3,GREM1
GO: Biological Process	GO:0030155	regulation of cell adhesion		4.518e-18	2.632e-14	6.268e-16	5.796e-15	64	704	HLA-A,ENPP2,VSIG4,HLX,JAM2,SERPINE2,SERPINI1,DLC1,PLAU,MMP2,CXCL12,VCAM1,COL1A1,COL8A1,SFRP1,SFRP2,COL16A1,ANGPT2,FN1,ABI3BP,WNT5A,RGCC,CCDC80,CYTIP,POSTN,IGF1,CYR61,TNFSF13B,PYCARD,SNAI2,PRKG1,IL4R,IL6,IL7R,CYP1B1,PAG1,IDO1,SPOCK1,DAB2,ITGA5,SMOC2,PTN,BMP2,BMP4,KDR,FERMT3,NDNF,ZEB1,ECM2,LAMA2,LAMB1,CAV1,EDIL3,EMILIN1,LGALS1,TGFBI,THBS1,CD3E,THY1,EGR3,SERPINE1,TNFAIP3,GREM1,HAS2
GO: Biological Process	GO:0032963	collagen metabolic process		1.16e-17	6.758e-14	1.572e-15	1.453e-14	27	122	PDGFRB,MFAP4,FAP,MMP2,MMP9,COL1A1,COL1A2,COL3A1,COL4A1,COL5A1,COL5A2,COL6A2,COL6A3,COL8A1,COL8A2,COL10A1,COL11A1,COL15A1,ADAMTS2,RGCC,CTGF,CTSK,CTSL,IL6,BMP4,MRC2,P2RX7
GO: Biological Process	GO:1901700	response to oxygen-containing compound		2.122e-17	1.236e-13	2.81e-15	2.599e-14	103	1614	CDKN1A,EPS8,PDGFRA,PDGFRB,ENPP1,SERPINF1,LRRK2,LY96,HNMT,MEF2C,KLF2,FZD1,ADM,SLIT2,COLEC12,FBN1,AHR,PLAU,MMP2,CXCL11,PLN,CXCL12,VCAM1,COL1A1,COL1A2,COL3A1,COL4A1,COL5A2,COL6A2,SFRP1,FMO1,VSNL1,COL16A1,HTR2B,ANGPT2,FN1,GPX8,SGK1,FOS,FOSB,WNT5A,AQP1,POSTN,IGF1,PYCARD,PDGFD,SLPI,SNAI2,CTGF,IL6,SOD2,PROS1,IL10RA,CYP1B1,SPARC,IDO1,INHBA,GAS6,BCHE,DCN,PTGER2,STAR,GHR,PTN,GJA1,BMP4,JUNB,GJB2,TBC1D4,SPHK…
GO: Biological Process	GO:0007507	heart development		2.89e-17	1.684e-13	3.742e-15	3.46e-14	57	593	PDGFRA,PDGFRB,MEF2C,TWIST1,FZD1,ADM,HEG1,FBN1,DLC1,BASP1,AHR,COL14A1,MMP2,MMP9,FHL2,PLN,BICC1,VCAM1,COL3A1,COL5A1,SEMA3C,COL11A1,SFRP2,HTR2B,WNT5A,FHOD3,CPE,CYR61,VCAN,SNAI2,DCHS1,PRKG1,NEXN,SOD2,ADAP2,SPARC,HOPX,GATA6,PTN,WISP1,GJA1,BMP2,BMP4,PDLIM3,KCNJ8,KDR,FAT4,CAMK2D,NR3C1,EDNRA,ZFPM2,THBS1,LOX,CLDN5,GREM1,HAS2,MARCKS
GO: Biological Process	GO:0044259	multicellular organismal macromolecule metabolic process		3.464e-17	2.019e-13	4.388e-15	4.058e-14	27	127	PDGFRB,MFAP4,FAP,MMP2,MMP9,COL1A1,COL1A2,COL3A1,COL4A1,COL5A1,COL5A2,COL6A2,COL6A3,COL8A1,COL8A2,COL10A1,COL11A1,COL15A1,ADAMTS2,RGCC,CTGF,CTSK,CTSL,IL6,BMP4,MRC2,P2RX7
GO: Biological Process	GO:0044236	multicellular organism metabolic process		1.065e-16	6.205e-13	1.32e-14	1.221e-13	28	144	PDGFRB,MFAP4,FAP,MMP2,MMP9,COL1A1,COL1A2,COL3A1,COL4A1,COL5A1,COL5A2,COL6A2,COL6A3,COL8A1,COL8A2,COL10A1,COL11A1,COL15A1,ADAMTS2,RGCC,CTGF,CTSK,CTSL,IL6,GHR,BMP4,MRC2,P2RX7
GO: Biological Process	GO:0044243	multicellular organismal catabolic process		2.136e-16	1.245e-12	2.593e-14	2.398e-13	21	74	FAP,MMP2,MMP9,COL1A1,COL1A2,COL3A1,COL4A1,COL5A1,COL5A2,COL6A2,COL6A3,COL8A1,COL8A2,COL10A1,COL11A1,COL15A1,ADAMTS2,CTSK,CTSL,MRC2,P2RX7
GO: Biological Process	GO:0030574	collagen catabolic process		3.72e-16	2.167e-12	4.423e-14	4.091e-13	20	67	FAP,MMP2,MMP9,COL1A1,COL1A2,COL3A1,COL4A1,COL5A1,COL5A2,COL6A2,COL6A3,COL8A1,COL8A2,COL10A1,COL11A1,COL15A1,ADAMTS2,CTSK,CTSL,MRC2
GO: Biological Process	GO:0042060	wound healing		3.962e-16	2.309e-12	4.618e-14	4.27e-13	54	570	A2M,PDGFRA,PDGFRB,F13A1,FAP,SERPINE2,PLAT,PLAU,SDC2,COL1A1,COL1A2,COL3A1,COL5A1,VWF,FN1,PROCR,WNT5A,AQP1,POSTN,IGF1,CYR61,PDGFD,SNAI2,PRKG1,IL6,PROS1,SPARC,DOCK11,HOPX,GAS6,GATA6,ITGA5,DCN,GJA1,BMP4,SERPING1,C3,GNA15,FERMT3,NDNF,CAV1,PAPSS2,ZFPM2,TFPI,THBD,THBS1,P2RX7,TIMP1,TIMP3,LOX,SERPINE1,TSPAN8,TNFAIP3,HBB
GO: Biological Process	GO:0045597	positive regulation of cell differentiation		1.405e-15	8.186e-12	1.605e-13	1.484e-12	72	966	CEBPD,MAN2A1,MAP1B,ENPP2,SERPINF1,HLX,MEF2C,TWIST1,ADM,SLIT2,DACT1,SERPINE2,BEND6,CTHRC1,CCR1,CXCL12,CNTN1,COL1A1,VIM,TSHZ3,SFRP1,SFRP2,SFRP4,FN1,SGK1,FOS,WNT5A,RGCC,IFI16,IGF1,CSF1R,CYR61,SNAI2,GLIPR2,CTGF,PRKD1,IL4R,IL6,IL7R,INHBA,HOPX,GAS6,DAB2,GATA6,NBL1,ZEB2,STAR,PTN,WISP1,GJA1,BMP2,BMP4,JUNB,SPHK1,KDR,NDNF,TCF4,DPYSL3,ZEB1,RARRES2,DDR2,TMEM119,NR3C1,LGALS1,TGFB1I1,TIMP2,EGR3,CLDN5,GREM1,HAS…
GO: Biological Process	GO:0031589	cell-substrate adhesion		2.199e-15	1.281e-11	2.464e-13	2.278e-12	39	322	ENPP2,DLC1,PLAU,VCAM1,COL1A1,COL3A1,NID2,COL8A1,ITGA11,SFRP1,VWF,COL16A1,ANGPT2,FN1,ABI3BP,CCDC80,POSTN,CYR61,CTGF,SPOCK1,GAS6,DAB2,ITGA5,SMOC2,PTN,KDR,FERMT3,NDNF,ECM2,LAMB1,EDIL3,EMILIN1,LGALS1,THBS1,THY1,SERPINE1,GREM1,HAS2,MARCKS
GO: Biological Process	GO:0007167	enzyme linked receptor protein signaling pathway		5.866e-15	3.418e-11	6.449e-13	5.964e-12	73	1016	EPS8,PDGFRA,PDGFRL,PDGFRB,ENPP1,CHN1,FZD1,DACT1,FBN1,EFEMP1,SHC2,PLAT,MMP2,MMP9,FST,SDC2,COL1A1,COL1A2,COL3A1,COL4A1,VIM,SFRP1,SFRP2,ANGPT2,CILP,FOS,WNT5A,IGF1,CSF1R,IGFBP4,CYR61,PDGFD,CSPG4,CTGF,PRKD1,DKK3,ADAMTSL2,PAG1,HTRA1,INHBA,RASSF2,ASPN,GAS6,DAB2,GATA6,NBL1,NDN,ITGA5,DCN,GHR,PTN,BMP2,BMP4,SULF2,SULF1,GLRX,KDR,PID1,TCF4,FAT4,ZEB1,DDR2,SHISA2,CAV1,TGFB1I1,THBS1,CD3E,FSTL1,EGR1,CLDN5,LTBP2,G…
GO: Biological Process	GO:0071495	cellular response to endogenous stimulus		6.625e-15	3.861e-11	7.149e-13	6.611e-12	84	1278	PDGFRA,PDGFRB,ENPP1,SERPINF1,LRRK2,MEF2C,KLF2,FZD1,SLIT2,FBN1,AHR,PLAU,MMP2,FHL2,FST,PLOD2,COL1A1,COL1A2,COL3A1,COL4A1,COL5A2,SFRP1,SFRP2,COL16A1,HTR2B,FN1,SGK1,FOS,FOSB,WNT5A,AQP1,POSTN,IGF1,CYR61,PDGFD,SNAI2,CTGF,CTSL,IL6,DKK3,ADAMTSL2,HTRA1,INHBA,ASPN,DAB2,GATA6,NBL1,PTGER2,STAR,GHR,PTN,BMP2,BMP4,JUNB,SULF2,TBC1D4,SULF1,GLRX,KDR,GNG11,PID1,FAT4,RAB31,ZEB1,TCF21,RARRES2,DUSP1,SHISA2,CAV1,NR3C1,…
GO: Biological Process	GO:0035295	tube development		1.844e-14	1.074e-10	1.953e-12	1.806e-11	57	686	CDKN1A,MAN2A1,PDGFRA,HLX,MEF2C,TWIST1,KLF2,FZD1,ADM,SLIT2,DACT1,HEG1,SERPINE2,DLC1,MGP,BASP1,AHR,CTHRC1,CCL11,HSD11B1,CXCL12,COL3A1,COL4A1,TSHZ3,SEMA3C,SFRP1,SFRP2,ADAMTS2,WNT5A,CP,IGF1,CSF1R,DCHS1,CTGF,ADAMTSL2,SPARC,HOPX,GAS1,GATA6,ZEB2,PTN,GJA1,BMP2,BMP4,KDR,CRISPLD2,FAT4,ZEB1,TCF21,RARRES2,NR3C1,EDNRA,ZFPM2,LIPA,LOX,CLMP,GREM1
GO: Biological Process	GO:0033993	response to lipid		2.632e-14	1.533e-10	2.738e-12	2.532e-11	72	1023	CDKN1A,PDGFRB,SERPINF1,LY96,HNMT,MEF2C,FZD1,ADM,SLIT2,AHR,PLAU,MMP2,FHL2,CXCL11,PLN,VCAM1,COL1A1,SFRP1,FMO1,FN1,SGK1,FOS,FOSB,WNT5A,AQP1,POSTN,IGF1,PYCARD,SLPI,SNAI2,CTGF,IL4R,IL6,PROS1,IL10RA,SPARC,IDO1,INHBA,DAB2,GATA6,BCHE,PTGDS,DCN,PTGER2,STAR,GHR,PTN,BMP4,JUNB,GJB2,SPHK1,KCNJ8,GLRX,C3,C5AR1,PID1,PLSCR4,TCF21,DUSP1,CAV1,NR3C1,EDNRA,TGFB1I1,THBD,THBS1,CD14,P2RX7,TIMP3,LOX,SERPINE1,TNFAIP3,TNFR…
GO: Biological Process	GO:0051093	negative regulation of developmental process		3.435e-14	2.001e-10	3.511e-12	3.247e-11	67	914	HLA-A,ENPP1,SERPINF1,TMEM176A,HLX,MEIS2,TWIST1,SLIT2,EFEMP1,CCR1,FST,PMP22,COL3A1,VIM,COL5A1,COL5A2,SEMA3C,SFRP1,SFRP2,ANGPT2,TMEM176B,WNT5A,RGCC,CXCL14,CPE,POSTN,IGF1,SRGN,CSPG4,SNAI2,IL4R,IL6,SOD2,SPARC,SPOCK1,INHBA,HOPX,ASPN,ISM1,GAS6,DAB2,DCN,PTN,GJA1,BMP2,BMP4,ECSCR,SULF1,NTM,C1QC,TCF4,DPYSL3,ZEB1,CAV1,RUNX1T1,ECM1,LGALS1,ZFPM2,TGFB1I1,THBS1,THBS2,THY1,TIMP1,LMO2,SERPINE1,GREM1,LRRC17
GO: Biological Process	GO:0050673	epithelial cell proliferation		5.949e-14	3.466e-10	5.977e-12	5.527e-11	41	391	SERPINF1,MEF2C,TWIST1,FAP,PLAU,CCL11,FST,CXCL12,COL8A1,COL8A2,SFRP1,SFRP2,HTR2B,WNT5A,RGCC,IGF1,IGFBP4,SNAI2,PRKD1,IL6,HTRA1,SPARC,GAS1,DAB2,PTN,GJA1,BMP2,BMP4,SULF2,SULF1,SCG2,KDR,C5AR1,LAMB1,CAV1,ECM1,EDNRA,THBS1,EGR3,TNFAIP3,HAS2
GO: Biological Process	GO:0002682	regulation of immune system process		6.195e-14	3.61e-10	6.118e-12	5.658e-11	91	1506	A2M,CDKN1A,CFH,HLA-A,VSIG4,TMEM176A,HLX,LY96,MEF2C,MEIS2,SLIT2,TYROBP,COLEC12,AHR,NLRC5,CCR1,CCL8,MMP2,MMP9,CXCL11,MNDA,CXCL12,VCAM1,COL1A1,COL1A2,COL3A1,SFRP1,TMEM176B,FOS,WNT5A,RGCC,CXCL14,IFI16,IFNGR1,CD93,IGF1,CSF1R,TNFSF13B,PYCARD,PDGFD,AOC3,CTSK,CTSL,MARCO,IL4R,IL6,IL7R,PROS1,PAG1,HTRA1,PLVAP,IDO1,INHBA,RASSF2,GAS6,NBL1,TRIL,CFD,BMP4,SERPING1,C1QA,C1QB,C1QC,C1R,C1S,C3,C3AR1,KDR,C5AR1,C7,TAP…
GO: Biological Process	GO:0010810	regulation of cell-substrate adhesion		7.271e-14	4.237e-10	7.061e-12	6.53e-11	28	184	ENPP2,DLC1,PLAU,COL1A1,COL8A1,SFRP1,COL16A1,ANGPT2,FN1,ABI3BP,CCDC80,POSTN,CYR61,SPOCK1,DAB2,ITGA5,SMOC2,PTN,KDR,NDNF,ECM2,EDIL3,EMILIN1,LGALS1,THBS1,SERPINE1,GREM1,HAS2
GO: Biological Process	GO:0010243	response to organonitrogen compound		9.518e-14	5.546e-10	9.092e-12	8.408e-11	64	866	CDKN1A,PDGFRA,ENPP1,LRRK2,HNMT,MEF2C,KLF2,FZD1,ADM,SLIT2,FBN1,AHR,PLAU,MMP2,PLN,SDC2,CXCL12,VCAM1,COL1A1,COL1A2,COL3A1,COL4A1,COL5A2,SFRP1,COL16A1,HTR2B,SGK1,FOS,FOSB,AQP1,IGF1,PDGFD,CTGF,IL6,SPARC,BCHE,STAR,GHR,PTN,GJA1,JUNB,TBC1D4,SPHK1,C5AR1,NNMT,GNG11,PID1,DPYSL2,RAB31,ZEB1,RARRES2,DUSP1,CAV1,EDNRA,THBD,P2RX7,TIMP1,EGR1,TIMP3,EGR2,GNB4,TNFAIP3,PCK1,MARCKS
GO: Biological Process	GO:1901698	response to nitrogen compound		1.011e-13	5.89e-10	9.5e-12	8.785e-11	69	981	CDKN1A,PDGFRA,ENPP1,LRRK2,HNMT,MEF2C,KLF2,FZD1,ADM,SLIT2,COLEC12,FBN1,AHR,PLAU,MMP2,PLN,SDC2,CXCL12,VCAM1,COL1A1,COL1A2,COL3A1,COL4A1,COL5A2,SFRP1,COL16A1,HTR2B,SGK1,FOS,FOSB,AQP1,IGF1,PDGFD,CTGF,IL6,SPARC,BCHE,STAR,GHR,PTN,GJA1,BMP4,JUNB,TBC1D4,SPHK1,KCNJ8,GNA15,C5AR1,NNMT,GNG11,PID1,DPYSL2,RAB31,ZEB1,RARRES2,DUSP1,CAV1,EDNRA,THBD,THBS1,P2RX7,TIMP1,EGR1,TIMP3,EGR2,GNB4,TNFAIP3,PCK1,MARCKS
GO: Biological Process	GO:0030199	collagen fibril organization		1.406e-13	8.194e-10	1.301e-11	1.203e-10	15	43	COL14A1,COL1A1,COL1A2,COL3A1,COL5A1,COL5A2,COL11A1,SFRP2,ADAMTS2,CYP1B1,DPT,DDR2,LOX,GREM1,LUM
GO: Biological Process	GO:0061061	muscle structure development		1.484e-13	8.648e-10	1.351e-11	1.25e-10	54	657	PDGFRA,PDGFRB,HLX,MEF2C,TWIST1,FZD1,ADM,HEG1,AEBP1,BASP1,LMOD1,COL14A1,PLAGL1,FHL2,CXCL12,COL3A1,COL6A3,TSHZ3,ITGA11,COL11A1,FOS,WNT5A,CXCL14,FHOD3,IGF1,CSF1R,PRKG1,NEXN,IL4R,IL6,MEGF10,VAMP5,HOPX,GATA6,DCN,WISP1,GJA1,BMP2,BMP4,TAGLN,ZEB1,TCF21,CAMK2D,LAMA2,CAV1,NR3C1,ADAM12,NUPR1,LGALS1,ZFPM2,EGR1,EGR2,EGR3,GREM1
GO: Biological Process	GO:1904018	positive regulation of vasculature development		1.66e-13	9.673e-10	1.488e-11	1.376e-10	25	149	TWIST1,ADM,CCL11,MMP9,SFRP2,ANGPT2,WNT5A,AQP1,PDGFD,PRKD1,CYP1B1,GATA6,ITGA5,PTGIS,SRPX2,SPHK1,C3,C3AR1,KDR,C5AR1,ECM1,THBS1,EGR1,SERPINE1,GREM1
GO: Biological Process	GO:0030278	regulation of ossification		2.016e-13	1.175e-09	1.78e-11	1.646e-10	29	206	CEBPD,ENPP1,MEF2C,TWIST1,FZD1,MGP,CTHRC1,CCR1,SFRP1,SFRP2,WNT5A,IFI16,IGF1,CYR61,SRGN,SNAI2,PRKD1,IL6,RASSF2,GJA1,BMP2,BMP4,DDR2,TMEM119,OMD,ECM1,P2RX7,EGR2,GREM1
GO: Biological Process	GO:0022008	neurogenesis		3.272e-13	1.907e-09	2.846e-11	2.632e-10	94	1628	MAN2A1,HLA-A,MAP1B,APCDD1,ENPP2,SERPINF1,LRRK2,PCDH12,CHN1,MEF2C,TWIST1,FZD1,ADM,SLIT2,DACT1,SERPINE2,EFEMP1,BEND6,NLGN4X,CTHRC1,MMP2,POMK,PLS3,SDC2,CXCL12,CNTN1,PMP22,COL3A1,VIM,SEMA3C,PRRX1,SFRP1,SFRP2,FN1,SGK1,WNT5A,MXRA8,ARX,ZNF521,POSTN,IGF1,CSF1R,PRELP,VCAN,CSPG4,DCHS1,PRICKLE2,CORIN,PRKD1,PRKG1,PALLD,IL6,SOD2,ZCCHC24,SPOCK1,INHBA,WASF3,GAS1,GAS6,DAB2,NBL1,BCHE,NDN,ZEB2,STAR,PTN,GJA1,BMP2,B…
GO: Biological Process	GO:0050678	regulation of epithelial cell proliferation		3.48e-13	2.028e-09	2.982e-11	2.758e-10	36	323	SERPINF1,MEF2C,TWIST1,PLAU,CCL11,CXCL12,SFRP1,SFRP2,HTR2B,WNT5A,RGCC,IGF1,SNAI2,PRKD1,IL6,HTRA1,SPARC,GAS1,DAB2,PTN,GJA1,BMP2,BMP4,SULF2,SULF1,SCG2,KDR,C5AR1,LAMB1,CAV1,ECM1,EDNRA,THBS1,EGR3,TNFAIP3,HAS2
GO: Biological Process	GO:0002684	positive regulation of immune system process		7.449e-13	4.341e-09	6.291e-11	5.817e-10	67	976	A2M,CDKN1A,CFH,HLA-A,VSIG4,HLX,LY96,MEF2C,COLEC12,NLRC5,CCR1,CCL8,MMP2,MMP9,CXCL11,MNDA,CXCL12,VCAM1,FOS,WNT5A,RGCC,CXCL14,IFI16,IGF1,CSF1R,TNFSF13B,PYCARD,PDGFD,AOC3,CTSK,CTSL,MARCO,IL4R,IL6,IL7R,PROS1,PAG1,PLVAP,IDO1,INHBA,GAS6,TRIL,CFD,SERPING1,C1QA,C1QB,C1QC,C1R,C1S,C3,C3AR1,C5AR1,C7,TAP1,RARRES2,CAV1,LGALS1,EDNRA,THBS1,CD3E,THY1,CD14,P2RX7,EGR3,TLR1,SERPINE1,TNFAIP3
GO: Biological Process	GO:0045766	positive regulation of angiogenesis		8.122e-13	4.733e-09	6.761e-11	6.252e-10	23	133	TWIST1,ADM,CCL11,MMP9,SFRP2,ANGPT2,WNT5A,AQP1,PRKD1,CYP1B1,GATA6,ITGA5,PTGIS,SRPX2,SPHK1,C3,C3AR1,KDR,C5AR1,ECM1,THBS1,SERPINE1,GREM1
GO: Biological Process	GO:0060284	regulation of cell development		1.135e-12	6.614e-09	9.316e-11	8.615e-10	67	985	MAN2A1,HLA-A,MAP1B,ENPP2,SERPINF1,LRRK2,CHN1,MEF2C,TWIST1,SLIT2,TYROBP,SERPINE2,EFEMP1,BEND6,COL14A1,SDC2,CXCL12,CNTN1,COL1A1,PMP22,COL3A1,VIM,SEMA3C,PRRX1,SFRP1,SFRP2,FN1,SGK1,WNT5A,RGCC,POSTN,IGF1,CSPG4,GLIPR2,PRKD1,IL6,ZCCHC24,SPOCK1,DAB2,NBL1,ZEB2,STAR,PTN,WISP1,BMP2,BMP4,SPHK1,NTM,KDR,NDNF,TCF4,DPYSL2,DPYSL3,ZEB1,EPYC,CAV1,NR3C1,OGN,LGALS1,TGFB1I1,THY1,TIMP2,CLDN5,GREM1,HAS2,CDH5,MARCKS
GO: Biological Process	GO:0009725	response to hormone		1.169e-12	6.815e-09	9.465e-11	8.753e-10	69	1033	CDKN1A,PDGFRB,ENPP1,SERPINF1,HNMT,MEF2C,FZD1,ADM,SLIT2,FBN1,AHR,MMP2,FHL2,PLN,PLOD2,CXCL12,COL1A1,SFRP1,SFRP4,FN1,SGK1,FOS,FOSB,WNT5A,AQP1,POSTN,IGF1,CTGF,CTSL,IL4R,IL6,SPARC,INHBA,DAB2,GATA6,BCHE,PTGDS,PTGER2,STAR,GHR,PTN,GJA1,BMP4,JUNB,GJB2,TBC1D4,SPHK1,GLRX,C3,GNG11,PID1,RAB31,TCF21,RARRES2,DUSP1,CAV1,NR3C1,TGFB1I1,THBS1,TIMP1,LMO2,TIMP2,EGR1,TIMP3,EGR2,LOX,GNB4,PCK1,MARCKS
GO: Biological Process	GO:0008285	negative regulation of cell proliferation		1.203e-12	7.007e-09	9.599e-11	8.877e-10	55	714	CDKN1A,SERPINF1,VSIG4,MEF2C,ADM,SLIT2,FAP,SERPINE2,DLC1,CCL8,SRPX,GPNMB,MMP9,MNDA,PMP22,SFRP1,SFRP2,SFRP4,WNT5A,RGCC,IGF1,CSF1R,IGFBP7,SNAI2,IL6,SOD2,CYP1B1,SPARC,IDO1,INHBA,GAS1,DAB2,BCHE,NDN,PTGDS,PTN,GJA1,BMP2,BMP4,SULF1,SCG2,NRK,DPT,ZEB1,RARRES1,CAV1,NUPR1,OGN,TGFB1I1,THBS1,TIMP2,TNFAIP3,GREM1,EMP3,CDH5
GO: Biological Process	GO:0009968	negative regulation of signal transduction		1.32e-12	7.689e-09	1.039e-10	9.609e-10	75	1181	PODNL1,APCDD1,ENPP1,LRRK2,LY96,TWIST1,FZD1,ADM,SLIT2,DACT1,SERPINE2,FBN1,DLC1,BEND6,NLGN4X,CTHRC1,NLRC5,MMP9,FST,BICC1,CXCL12,SFRP1,SFRP2,SFRP4,HTR2B,CILP,WNT5A,IGF1,IGFBP4,NKD2,PYCARD,SNAI2,DKK3,ADAMTSL2,LRRC15,SOD2,GPRASP1,HTRA1,RASSF2,ASPN,GAS1,GAS6,DAB2,NBL1,DCN,BGN,BMP2,BMP4,SULF2,SULF1,SCG2,GLRX,PID1,TCF21,DUSP1,DUSP2,SHISA2,CAV1,NR3C1,ECM1,RGS1,RGS2,RGS16,TGFB1I1,THBS1,CD3E,THY1,CD14,P2RX7…
GO: Biological Process	GO:0023057	negative regulation of signaling		1.648e-12	9.605e-09	1.281e-10	1.184e-09	80	1311	PODNL1,APCDD1,ENPP1,LRRK2,LY96,TWIST1,FZD1,ADM,SLIT2,DACT1,SERPINE2,FBN1,DLC1,BEND6,NLGN4X,CTHRC1,NLRC5,MMP9,FST,BICC1,CXCL12,SFRP1,VSNL1,SFRP2,SFRP4,HTR2B,CILP,WNT5A,IGF1,IGFBP4,NKD2,PYCARD,SNAI2,IL6,DKK3,ADAMTSL2,LRRC15,SOD2,GPRASP1,HTRA1,INHBA,RASSF2,ASPN,GAS1,GAS6,DAB2,NBL1,BCHE,DCN,PCDH17,BGN,BMP2,BMP4,SULF2,SULF1,SCG2,GLRX,PID1,TCF21,DUSP1,DUSP2,SHISA2,CAV1,NR3C1,ECM1,RGS1,RGS2,RGS16,TGFB1I…
GO: Biological Process	GO:0048699	generation of neurons		2.536e-12	1.478e-08	1.945e-10	1.798e-09	88	1528	MAN2A1,HLA-A,MAP1B,ENPP2,SERPINF1,LRRK2,PCDH12,CHN1,MEF2C,TWIST1,FZD1,ADM,SLIT2,DACT1,SERPINE2,EFEMP1,BEND6,NLGN4X,CTHRC1,MMP2,POMK,PLS3,SDC2,CXCL12,CNTN1,PMP22,COL3A1,VIM,SEMA3C,PRRX1,SFRP1,SFRP2,FN1,SGK1,WNT5A,ARX,ZNF521,POSTN,CSF1R,PRELP,CSPG4,PRICKLE2,CORIN,PRKD1,PRKG1,PALLD,IL6,SOD2,ZCCHC24,SPOCK1,INHBA,GAS1,GAS6,DAB2,NBL1,BCHE,NDN,ZEB2,STAR,PTN,GJA1,BMP2,BMP4,SPHK1,NTM,KDR,NDNF,TCF4,FAT4,DP…
GO: Biological Process	GO:0010648	negative regulation of cell communication		3.189e-12	1.858e-08	2.413e-10	2.231e-09	80	1328	PODNL1,APCDD1,ENPP1,LRRK2,LY96,TWIST1,FZD1,ADM,SLIT2,DACT1,SERPINE2,FBN1,DLC1,BEND6,NLGN4X,CTHRC1,NLRC5,MMP9,FST,BICC1,CXCL12,SFRP1,VSNL1,SFRP2,SFRP4,HTR2B,CILP,WNT5A,IGF1,IGFBP4,NKD2,PYCARD,SNAI2,IL6,DKK3,ADAMTSL2,LRRC15,SOD2,GPRASP1,HTRA1,INHBA,RASSF2,ASPN,GAS1,GAS6,DAB2,NBL1,BCHE,DCN,PCDH17,BGN,BMP2,BMP4,SULF2,SULF1,SCG2,GLRX,PID1,TCF21,DUSP1,DUSP2,SHISA2,CAV1,NR3C1,ECM1,RGS1,RGS2,RGS16,TGFB1I…
GO: Biological Process	GO:0050900	leukocyte migration		3.606e-12	2.101e-08	2.694e-10	2.491e-09	38	386	EPS8,JAM2,SLIT2,CCR1,CCL8,CCL11,MMP9,CXCL11,CXCL12,VCAM1,COL1A1,COL1A2,SELPLG,ANGPT2,FN1,PROCR,WNT5A,CXCL14,PYCARD,PDGFD,AOC3,IL6,PROS1,PLVAP,GAS6,NBL1,ITGA5,SCG2,C3AR1,C5AR1,RARRES2,CAV1,ECM1,EDNRA,THBD,THBS1,SERPINE1,GREM1
GO: Biological Process	GO:1901654	response to ketone		4.298e-12	2.504e-08	3.17e-10	2.932e-09	27	201	CDKN1A,SERPINF1,KLF2,SLIT2,PLN,SFRP1,FN1,FOS,FOSB,WNT5A,AQP1,POSTN,IL6,GAS6,PTGER2,STAR,GHR,PTN,BMP4,JUNB,GJB2,SPHK1,C3,DUSP1,CAV1,NR3C1,THBS1
GO: Biological Process	GO:0061448	connective tissue development		4.943e-12	2.88e-08	3.601e-10	3.33e-09	31	266	PDGFRB,ACTA2,MEF2C,EFEMP1,MGP,COL1A1,COL5A1,COL10A1,PRRX1,COL11A1,SFRP2,COMP,WNT5A,IGF1,CYR61,PDGFD,SNAI2,CTGF,BMP2,BMP4,SULF2,SULF1,C3AR1,ZEB1,TGFBI,THBS1,TIMP1,EGR1,GREM1,LUM,MAF
GO: Biological Process	GO:0040007	growth		5.156e-12	3.004e-08	3.709e-10	3.43e-09	70	1091	CDKN1A,HLA-A,MAP1B,ENPP1,HLX,MEF2C,KLF2,ADM,SLIT2,HEG1,SERPINE2,NLGN4X,BASP1,AHR,COL14A1,PLAU,CCL11,CXCL12,SEMA3C,SFRP1,SFRP2,FN1,COMP,SGK1,WNT5A,ARX,IFI16,POSTN,MT2A,IGF1,IGFBP4,CSF2RB,IGFBP7,CYR61,CTGF,PRKG1,IL6,IL7R,HTRA1,SPOCK1,INHBA,HOPX,GAS1,GAS6,DAB2,GATA6,NDN,ZEB2,GHR,WISP1,GJA1,BMP2,BMP4,SPHK1,NRK,C3,KDR,NDNF,DPYSL2,EPYC,CAMK2D,DDR2,NR3C1,NUPR1,OGN,THBS1,TIMP3,GREM1,EMP3,DCLK1
GO: Biological Process	GO:0008284	positive regulation of cell proliferation		5.26e-12	3.065e-08	3.738e-10	3.456e-09	63	924	CDKN1A,HLA-A,PDGFRA,PDGFRB,ENPP2,HLX,MEF2C,TWIST1,ADM,EFEMP1,CLEC11A,CTHRC1,PLAU,CCL11,CXCL12,VCAM1,VIM,PRRX1,SFRP1,SFRP2,HTR2B,FN1,WNT5A,EIF5A2,AQP1,IGF1,CSF1R,CYR61,TNFSF13B,PYCARD,PDGFD,CTGF,PRKD1,IL6,HTRA1,GAS1,GAS6,GATA6,PTN,WISP1,BMP2,BMP4,SPHK1,SCG2,C3AR1,KDR,C5AR1,PID1,CAMK2D,DDR2,LAMB1,TMEM119,CAV1,ECM1,EDNRA,CD3E,TIMP1,EGR1,EGR3,SERPINE1,TNFAIP3,GREM1,HAS2
GO: Biological Process	GO:0014070	response to organic cyclic compound		5.744e-12	3.347e-08	4.033e-10	3.729e-09	68	1045	CDKN1A,PDGFRB,SERPINF1,LRRK2,HNMT,MEF2C,KLF2,FZD1,ADM,SLIT2,COLEC12,AHR,PLAU,MMP2,FHL2,PLN,SDC2,VCAM1,COL1A1,SFRP1,HTR2B,ANGPT2,FN1,SGK1,FOS,FOSB,WNT5A,AQP1,POSTN,IGF1,SNAI2,CTGF,IL4R,IL6,CYP1B1,SPARC,INHBA,DAB2,GATA6,BCHE,PTGDS,PTGER2,STAR,GHR,PTN,BMP2,BMP4,JUNB,GJB2,SPHK1,KCNJ8,GLRX,C3,DPYSL2,TCF21,DUSP1,CAV1,NR3C1,LGALS1,EDNRA,TGFB1I1,THBD,THBS1,P2RX7,EGR1,TIMP3,LOX,LUM
GO: Biological Process	GO:0051960	regulation of nervous system development		6.252e-12	3.643e-08	4.337e-10	4.011e-09	61	881	MAN2A1,HLA-A,MAP1B,ENPP2,SERPINF1,LRRK2,CHN1,MEF2C,FZD1,SLIT2,SERPINE2,EFEMP1,BEND6,SDC2,CXCL12,CNTN1,PMP22,COL3A1,VIM,SEMA3C,PRRX1,SFRP1,SFRP2,FN1,SGK1,WNT5A,CPE,IGF1,CSPG4,PRKD1,IL6,ZCCHC24,SPOCK1,WASF3,DAB2,NBL1,ZEB2,STAR,PTN,BMP2,BMP4,SRPX2,SPHK1,NTM,KDR,AMIGO2,NDNF,TCF4,DPYSL2,DPYSL3,ZEB1,EPYC,CAV1,NR3C1,OGN,LGALS1,THBS2,THY1,TIMP2,MARCKS,TPBG
GO: Biological Process	GO:0031960	response to corticosteroid		7.024e-12	4.093e-08	4.815e-10	4.453e-09	26	190	CDKN1A,SERPINF1,HNMT,ADM,SLIT2,AHR,COL1A1,FN1,SGK1,FOS,FOSB,WNT5A,AQP1,IGF1,CTGF,IL6,SPARC,BCHE,PTGDS,STAR,BMP4,JUNB,C3,DUSP1,CAV1,NR3C1
GO: Biological Process	GO:0060537	muscle tissue development		7.836e-12	4.566e-08	5.31e-10	4.91e-09	39	415	PDGFRA,PDGFRB,HLX,MEF2C,TWIST1,HEG1,AHR,COL14A1,PLAGL1,FHL2,PLN,COL3A1,TSHZ3,SEMA3C,COL11A1,FOS,WNT5A,FHOD3,CSF1R,PRKG1,NEXN,MEGF10,VAMP5,GATA6,DCN,WISP1,GJA1,BMP2,BMP4,TCF21,CAMK2D,CAV1,NR3C1,NUPR1,ZFPM2,EGR1,EGR2,GREM1,MARCKS
GO: Biological Process	GO:0009790	embryo development		1.155e-11	6.732e-08	7.738e-10	7.155e-09	71	1135	MAN2A1,PDGFRA,PDGFRB,HLX,PCDH12,MEF2C,TWIST1,KLF2,FZD1,ADM,SLIT2,DACT1,HEG1,HOXC6,FBN1,EFEMP1,DLC1,BASP1,AHR,CTHRC1,MMP2,MMP9,RECK,VCAM1,COL1A1,COL5A1,COL5A2,COL8A1,TSHZ3,SEMA3C,PRRX1,COL11A1,SFRP1,SFRP2,HTR2B,FN1,WNT5A,IGF1,CYR61,DCHS1,INHBA,HOPX,GAS1,DAB2,GATA6,ITGA5,ZEB2,GJA1,BMP2,BMP4,JUNB,SULF2,SULF1,NRK,KDR,SCO2,ZEB1,TCF21,RARRES2,DUSP1,DUSP2,LAMA2,LAMB1,EDNRA,ZFPM2,TGFB1I1,THBD,LMO2,TSHZ1,…
GO: Biological Process	GO:1901701	cellular response to oxygen-containing compound		1.961e-11	1.143e-07	1.284e-09	1.188e-08	65	1001	PDGFRA,ENPP1,SERPINF1,LRRK2,LY96,MEF2C,KLF2,FZD1,SLIT2,COLEC12,FBN1,AHR,PLAU,MMP2,VCAM1,COL1A1,COL1A2,COL3A1,COL4A1,COL5A2,SFRP1,VSNL1,COL16A1,HTR2B,FN1,SGK1,FOS,WNT5A,AQP1,POSTN,IGF1,PYCARD,PDGFD,SNAI2,IL6,SOD2,CYP1B1,INHBA,GAS6,PTGER2,STAR,GHR,PTN,BMP4,TBC1D4,SPHK1,GLRX,GNA15,GNG11,PID1,PLSCR4,RAB31,ZEB1,RARRES2,CAV1,NR3C1,LGALS1,THBS1,CD14,EGR1,SERPINE1,GNB4,TNFAIP3,TNFRSF1B,MARCKS
GO: Biological Process	GO:0031175	neuron projection development		1.962e-11	1.143e-07	1.284e-09	1.188e-08	63	953	HLA-A,MAP1B,SERPINF1,LRRK2,CHN1,MEF2C,ADM,SLIT2,DACT1,SERPINE2,EFEMP1,MMP2,SDC2,CXCL12,CNTN1,PMP22,VIM,SEMA3C,PRRX1,SFRP1,SFRP2,FN1,SGK1,WNT5A,ARX,POSTN,CSF1R,PRELP,CSPG4,PRICKLE2,PRKD1,PRKG1,PALLD,IL6,SPOCK1,GAS1,DAB2,NBL1,NDN,ZEB2,PTN,GJA1,BMP4,SPHK1,NTM,KDR,NDNF,DPYSL2,DPYSL3,EPYC,ECM2,LAMA2,LAMB1,NR3C1,OMD,OGN,LGALS1,THY1,EGR2,LUM,CDH11,DCLK1,MARCKS
GO: Biological Process	GO:0050920	regulation of chemotaxis		2.042e-11	1.19e-07	1.322e-09	1.222e-08	26	199	PDGFRA,PDGFRB,SLIT2,CCR1,CXCL11,CXCL12,SEMA3C,ANGPT2,FN1,WNT5A,CXCL14,PDGFD,SNAI2,PRKD1,IL6,GAS6,NBL1,SCG2,C3AR1,KDR,C5AR1,RARRES2,EDNRA,THBS1,SERPINE1,GREM1
GO: Biological Process	GO:0048545	response to steroid hormone		3.023e-11	1.762e-07	1.936e-09	1.79e-08	46	577	CDKN1A,PDGFRB,SERPINF1,HNMT,ADM,SLIT2,AHR,MMP2,FHL2,PLN,COL1A1,SFRP1,FN1,SGK1,FOS,FOSB,WNT5A,AQP1,POSTN,IGF1,CTGF,IL4R,IL6,SPARC,DAB2,GATA6,BCHE,PTGDS,PTGER2,STAR,GHR,PTN,BMP4,JUNB,GJB2,SPHK1,GLRX,C3,TCF21,DUSP1,CAV1,NR3C1,TGFB1I1,THBS1,TIMP3,LOX
GO: Biological Process	GO:0050921	positive regulation of chemotaxis		3.125e-11	1.821e-07	1.979e-09	1.83e-08	21	130	PDGFRB,SLIT2,CCR1,CXCL11,CXCL12,FN1,WNT5A,CXCL14,PDGFD,SNAI2,PRKD1,IL6,GAS6,SCG2,C3AR1,KDR,C5AR1,RARRES2,EDNRA,THBS1,SERPINE1
GO: Biological Process	GO:0006954	inflammatory response		3.592e-11	2.093e-07	2.228e-09	2.06e-08	52	711	A2M,CFH,SERPINF1,LY96,CD163,SLIT2,CCR1,CCL8,CCL11,CXCL11,VCAM1,FN1,FOS,WNT5A,AOX1,IFI16,CSF1R,IGFBP4,PYCARD,CSPG4,AOC3,PRKD1,IL4R,IL6,PROS1,IDO1,LXN,PTGIS,TRIL,GJA1,BMP2,SPHK1,SCG2,SERPING1,C3,C3AR1,C5AR1,C7,RARRES2,NT5E,ECM1,NUPR1,EDNRA,THBS1,LIPA,CD14,P2RX7,TLR1,SERPINE1,TNFAIP3,TNFAIP6,TNFRSF1B
GO: Biological Process	GO:0034097	response to cytokine		3.594e-11	2.094e-07	2.228e-09	2.06e-08	57	825	PODNL1,HLA-A,HNMT,TRIM22,KLF2,SLIT2,NLRC5,CCR1,CCL8,CCL11,CXCL11,CXCL12,VCAM1,COL1A1,COL3A1,SELPLG,SFRP1,FN1,FOS,WNT5A,IFI16,IFNGR1,POSTN,MT2A,CSF1R,CSF2RB,TNFSF13B,PYCARD,IL4R,IL6,IL7R,LRRC15,IL10RA,SPARC,PLVAP,ASPN,GAS6,DCN,PTGIS,STAR,BGN,GHR,JUNB,SPHK1,PID1,DPYSL3,CAMK2D,CAV1,ECM1,CD14,TIMP1,TIMP2,EGR1,SERPINE1,TNFAIP3,HAS2,TNFRSF1B
GO: Biological Process	GO:0007178	transmembrane receptor protein serine/threonine kinase signaling pathway		4.252e-11	2.477e-07	2.608e-09	2.412e-08	34	343	FZD1,DACT1,FBN1,FST,COL1A2,COL3A1,VIM,SFRP1,SFRP2,FOS,WNT5A,CYR61,DKK3,ADAMTSL2,HTRA1,INHBA,ASPN,DAB2,GATA6,NBL1,BMP2,BMP4,SULF1,KDR,ZEB1,CAV1,TGFB1I1,THBS1,FSTL1,EGR1,CLDN5,LTBP2,GREM1,CDH5
GO: Biological Process	GO:0001649	osteoblast differentiation		4.99e-11	2.908e-07	3.005e-09	2.779e-08	27	223	CEBPD,MEF2C,TWIST1,FZD1,CTHRC1,GPNMB,FHL2,COL1A1,ITGA11,SFRP1,SFRP2,IFI16,IGF1,CYR61,VCAN,SNAI2,PRKD1,IL6,RASSF2,GJA1,BMP2,BMP4,JUNB,MRC2,DDR2,TMEM119,LRRC17
GO: Biological Process	GO:0002576	platelet degranulation		5.002e-11	2.914e-07	3.005e-09	2.779e-08	19	107	A2M,F13A1,VWF,FN1,IGF1,SRGN,PROS1,SPARC,GAS6,ISLR,ITIH3,CFD,SERPING1,RARRES2,ECM1,THBS1,TIMP1,TIMP3,SERPINE1
GO: Biological Process	GO:0010466	negative regulation of peptidase activity		5.393e-11	3.142e-07	3.207e-09	2.965e-08	29	257	A2M,SERPINF1,SERPINE2,SERPINB8,SERPINI1,MMP9,RECK,COL6A3,SFRP2,IFI16,AQP1,IGF1,SLPI,CSTA,IL6,PROS1,SPOCK1,GAS6,LXN,ITIH3,SERPING1,C3,ECM1,TFPI,THBS1,TIMP1,TIMP2,TIMP3,SERPINE1
GO: Biological Process	GO:0051384	response to glucocorticoid		5.555e-11	3.237e-07	3.269e-09	3.023e-08	24	177	CDKN1A,SERPINF1,HNMT,ADM,SLIT2,AHR,FN1,SGK1,FOS,FOSB,WNT5A,AQP1,IGF1,IL6,SPARC,BCHE,PTGDS,STAR,BMP4,JUNB,C3,DUSP1,CAV1,NR3C1
GO: Biological Process	GO:0070167	regulation of biomineral tissue development		6.021e-11	3.508e-07	3.508e-09	3.244e-08	17	84	ENPP1,MEF2C,TWIST1,MGP,CCR1,SRGN,ASPN,GAS6,GJA1,BMP2,BMP4,DDR2,TMEM119,OMD,ECM1,P2RX7,GREM1
GO: Biological Process	GO:0007517	muscle organ development		6.244e-11	3.638e-07	3.602e-09	3.331e-08	37	405	HLX,MEF2C,TWIST1,FZD1,HEG1,AEBP1,BASP1,COL14A1,PLAGL1,COL3A1,COL6A3,ITGA11,COL11A1,FOS,WNT5A,IGF1,CSF1R,IL6,MEGF10,VAMP5,GATA6,DCN,WISP1,GJA1,BMP2,BMP4,TAGLN,TCF21,LAMA2,CAV1,NR3C1,NUPR1,ZFPM2,EGR1,EGR2,EGR3,GREM1
GO: Biological Process	GO:0030282	bone mineralization		6.999e-11	4.078e-07	3.998e-09	3.698e-08	19	109	ENPP1,MEF2C,TWIST1,MGP,CCR1,GPNMB,IGF1,SRGN,ASPN,PTN,GJA1,BMP2,BMP4,DDR2,TMEM119,OMD,ECM1,P2RX7,GREM1
GO: Biological Process	GO:0007423	sensory organ development		8.018e-11	4.672e-07	4.536e-09	4.195e-08	46	594	CEBPD,MAN2A1,HLA-A,PDGFRA,PDGFRB,SERPINF1,MEIS2,TWIST1,FBN1,EFEMP1,CYS1,AHR,CTHRC1,PLS3,COL4A1,VIM,COL5A1,COL5A2,COL8A1,COL8A2,PRRX1,COL11A1,WNT5A,CXCL14,IFI16,AQP1,IGF1,IGFBP7,DCHS1,CYP1B1,SPARC,INHBA,GAS1,ZEB2,PTN,GJA1,BMP2,BMP4,C1QB,KDR,SCO2,FAT4,ZEB1,THY1,TSHZ1,MAF
GO: Biological Process	GO:0010951	negative regulation of endopeptidase activity		8.63e-11	5.029e-07	4.835e-09	4.472e-08	28	245	A2M,SERPINF1,SERPINE2,SERPINB8,SERPINI1,MMP9,RECK,COL6A3,SFRP2,IFI16,AQP1,IGF1,SLPI,CSTA,IL6,PROS1,SPOCK1,GAS6,LXN,ITIH3,SERPING1,C3,TFPI,THBS1,TIMP1,TIMP2,TIMP3,SERPINE1
GO: Biological Process	GO:0006935	chemotaxis		9.237e-11	5.383e-07	5.126e-09	4.741e-08	45	575	PDGFRA,PDGFRB,ENPP2,CHN1,SLIT2,CCR1,PLAU,CCL8,CCL11,CXCL11,CXCL12,VCAM1,SEMA3C,ANGPT2,FN1,WNT5A,ARX,CXCL14,CSF1R,CYR61,PDGFD,SNAI2,PRKD1,IL6,GAS1,GAS6,NBL1,BMP4,ECSCR,CXCL17,SCG2,C3AR1,KDR,C5AR1,DPYSL2,RARRES2,EPYC,LAMA2,OGN,EDNRA,THBS1,EGR2,EGR3,SERPINE1,GREM1
GO: Biological Process	GO:0010811	positive regulation of cell-substrate adhesion		9.719e-11	5.663e-07	5.343e-09	4.941e-08	19	111	ENPP2,COL8A1,SFRP1,COL16A1,FN1,ABI3BP,CCDC80,CYR61,DAB2,ITGA5,SMOC2,PTN,KDR,NDNF,ECM2,EDIL3,EMILIN1,THBS1,HAS2
GO: Biological Process	GO:0030182	neuron differentiation		1.034e-10	6.028e-07	5.584e-09	5.164e-08	79	1398	HLA-A,MAP1B,SERPINF1,LRRK2,PCDH12,CHN1,MEF2C,FZD1,ADM,SLIT2,DACT1,SERPINE2,EFEMP1,BEND6,NLGN4X,CTHRC1,MMP2,PLS3,SDC2,CXCL12,CNTN1,PMP22,VIM,SEMA3C,PRRX1,SFRP1,SFRP2,FN1,SGK1,WNT5A,ARX,ZNF521,POSTN,CSF1R,PRELP,CSPG4,PRICKLE2,CORIN,PRKD1,PRKG1,PALLD,IL6,SOD2,SPOCK1,INHBA,GAS1,DAB2,NBL1,NDN,ZEB2,PTN,GJA1,BMP2,BMP4,SPHK1,NTM,KDR,NDNF,TCF4,FAT4,DPYSL2,DPYSL3,ZEB1,EPYC,ECM2,LAMA2,LAMB1,CAV1,NR3C1,OMD,O…
GO: Biological Process	GO:0042330	taxis		1.035e-10	6.031e-07	5.584e-09	5.164e-08	45	577	PDGFRA,PDGFRB,ENPP2,CHN1,SLIT2,CCR1,PLAU,CCL8,CCL11,CXCL11,CXCL12,VCAM1,SEMA3C,ANGPT2,FN1,WNT5A,ARX,CXCL14,CSF1R,CYR61,PDGFD,SNAI2,PRKD1,IL6,GAS1,GAS6,NBL1,BMP4,ECSCR,CXCL17,SCG2,C3AR1,KDR,C5AR1,DPYSL2,RARRES2,EPYC,LAMA2,OGN,EDNRA,THBS1,EGR2,EGR3,SERPINE1,GREM1
GO: Biological Process	GO:0070482	response to oxygen levels		1.238e-10	7.211e-07	6.616e-09	6.118e-08	33	338	CDKN1A,PDGFRB,TWIST1,ADM,PLAT,PLAU,MMP2,PLOD2,SDC2,CXCL12,VCAM1,COL1A1,SFRP1,ANGPT2,WNT5A,RGCC,AQP1,POSTN,IGF1,CTGF,SOD2,GATA6,PTGIS,PTN,BMP2,KCND2,KDR,NDNF,CAMK2D,CAV1,EDNRA,THBS1,EGR1
GO: Biological Process	GO:0052547	regulation of peptidase activity		1.346e-10	7.844e-07	7.123e-09	6.587e-08	37	416	A2M,SERPINF1,SERPINE2,SERPINB8,SERPINI1,DLC1,MMP9,RECK,COL6A3,SFRP2,FN1,IFI16,AQP1,IGF1,CYR61,PYCARD,SLPI,CSTA,CTGF,IL6,PROS1,SPOCK1,GAS6,LXN,ITIH3,SERPING1,C3,CAV1,ECM1,RPS27L,TFPI,THBS1,TIMP1,TIMP2,TIMP3,SERPINE1,PCOLCE
GO: Biological Process	GO:0002237	response to molecule of bacterial origin		1.357e-10	7.906e-07	7.123e-09	6.587e-08	34	358	LY96,MEF2C,ADM,PLAU,CXCL11,VCAM1,FMO1,FN1,FOS,WNT5A,IGF1,PYCARD,SLPI,IL6,PROS1,IL10RA,SPARC,IDO1,DCN,PTGER2,STAR,SSC5D,JUNB,KCNJ8,C5AR1,PLSCR4,EDNRA,THBD,CD14,P2RX7,TLR1,SERPINE1,TNFAIP3,TNFRSF1B
GO: Biological Process	GO:0014706	striated muscle tissue development		1.408e-10	8.204e-07	7.325e-09	6.774e-08	36	397	PDGFRA,PDGFRB,HLX,MEF2C,TWIST1,HEG1,COL14A1,PLAGL1,FHL2,PLN,SEMA3C,COL11A1,FOS,WNT5A,FHOD3,CSF1R,PRKG1,NEXN,MEGF10,VAMP5,GATA6,DCN,WISP1,GJA1,BMP2,BMP4,TCF21,CAMK2D,CAV1,NR3C1,NUPR1,ZFPM2,EGR1,EGR2,GREM1,MARCKS
GO: Biological Process	GO:0016049	cell growth		1.493e-10	8.701e-07	7.7e-09	7.12e-08	44	562	CDKN1A,MAP1B,ENPP1,SLIT2,SERPINE2,COL14A1,CXCL12,SEMA3C,SFRP1,SFRP2,FN1,SGK1,WNT5A,IFI16,POSTN,IGF1,IGFBP4,CSF2RB,IGFBP7,CYR61,CTGF,PRKG1,IL6,IL7R,HTRA1,SPOCK1,INHBA,GAS1,DAB2,NDN,ZEB2,WISP1,GJA1,SPHK1,NDNF,DPYSL2,EPYC,CAMK2D,NR3C1,NUPR1,OGN,GREM1,EMP3,DCLK1
GO: Biological Process	GO:0097305	response to alcohol		1.51e-10	8.801e-07	7.72e-09	7.139e-08	36	398	CDKN1A,EPS8,PDGFRB,SERPINF1,KLF2,FZD1,SLIT2,AHR,MMP2,PLN,VCAM1,COL1A1,SFRP1,FOS,FOSB,WNT5A,AQP1,POSTN,IGF1,SNAI2,CTGF,IL6,SPARC,INHBA,STAR,GHR,PTN,BMP4,JUNB,GJB2,GLRX,C3,DUSP1,NR3C1,CD14,SETD7
GO: Biological Process	GO:0031214	biomineral tissue development		1.731e-10	1.008e-06	8.769e-09	8.109e-08	21	142	ENPP1,MEF2C,TWIST1,MGP,CCR1,GPNMB,COL1A1,IGF1,SRGN,ASPN,GAS6,PTN,GJA1,BMP2,BMP4,DDR2,TMEM119,OMD,ECM1,P2RX7,GREM1
GO: Biological Process	GO:0060326	cell chemotaxis		2.209e-10	1.287e-06	1.109e-08	1.026e-07	28	255	PDGFRA,PDGFRB,ENPP2,SLIT2,CCR1,CCL8,CCL11,CXCL11,CXCL12,VCAM1,WNT5A,CXCL14,PDGFD,SNAI2,PRKD1,IL6,GAS6,NBL1,SCG2,C3AR1,KDR,C5AR1,RARRES2,EDNRA,THBS1,EGR3,SERPINE1,GREM1
GO: Biological Process	GO:0072001	renal system development		2.326e-10	1.355e-06	1.158e-08	1.071e-07	31	309	PDGFRA,PDGFRB,SERPINF1,ACTA2,LRRK2,MEF2C,SLIT2,FBN1,CYS1,BASP1,AHR,COL4A1,TSHZ3,SFRP1,ANGPT2,WNT5A,PDGFD,DCHS1,DCN,BMP2,BMP4,SULF2,SULF1,KCNJ8,C3AR1,FAT4,TCF21,EDNRA,EGR1,GREM1,HAS2
GO: Biological Process	GO:0048666	neuron development		2.564e-10	1.494e-06	1.266e-08	1.171e-07	67	1114	HLA-A,MAP1B,SERPINF1,LRRK2,PCDH12,CHN1,MEF2C,ADM,SLIT2,DACT1,SERPINE2,EFEMP1,CTHRC1,MMP2,SDC2,CXCL12,CNTN1,PMP22,VIM,SEMA3C,PRRX1,SFRP1,SFRP2,FN1,SGK1,WNT5A,ARX,POSTN,CSF1R,PRELP,CSPG4,PRICKLE2,PRKD1,PRKG1,PALLD,IL6,SOD2,SPOCK1,GAS1,DAB2,NBL1,NDN,ZEB2,PTN,GJA1,BMP4,SPHK1,NTM,KDR,NDNF,FAT4,DPYSL2,DPYSL3,EPYC,ECM2,LAMA2,LAMB1,NR3C1,OMD,OGN,LGALS1,THY1,EGR2,LUM,CDH11,DCLK1,MARCKS
GO: Biological Process	GO:0050679	positive regulation of epithelial cell proliferation		2.65e-10	1.544e-06	1.297e-08	1.2e-07	23	175	TWIST1,CCL11,CXCL12,SFRP1,HTR2B,WNT5A,IGF1,PRKD1,IL6,HTRA1,GAS1,PTN,BMP2,BMP4,SCG2,KDR,C5AR1,LAMB1,CAV1,ECM1,EGR3,TNFAIP3,HAS2
GO: Biological Process	GO:0002685	regulation of leukocyte migration		2.974e-10	1.733e-06	1.444e-08	1.335e-07	23	176	SLIT2,CCR1,CCL8,MMP9,CXCL11,CXCL12,WNT5A,CXCL14,PYCARD,PDGFD,AOC3,IL6,PLVAP,GAS6,NBL1,C3AR1,C5AR1,RARRES2,ECM1,EDNRA,THBS1,SERPINE1,GREM1
GO: Biological Process	GO:0010975	regulation of neuron projection development		3.519e-10	2.051e-06	1.695e-08	1.567e-07	40	492	HLA-A,MAP1B,SERPINF1,LRRK2,CHN1,MEF2C,SLIT2,SERPINE2,EFEMP1,SDC2,CXCL12,CNTN1,PMP22,VIM,SEMA3C,PRRX1,SFRP1,SFRP2,FN1,SGK1,WNT5A,CSPG4,PRKD1,IL6,SPOCK1,DAB2,ZEB2,PTN,BMP4,SPHK1,NTM,NDNF,DPYSL2,DPYSL3,EPYC,NR3C1,OGN,LGALS1,THY1,MARCKS
GO: Biological Process	GO:0090130	tissue migration		3.916e-10	2.282e-06	1.871e-08	1.73e-07	27	244	ENPP2,SERPINF1,ACTA2,ACTG2,SLIT2,FAP,MMP9,ANGPT2,WNT5A,RGCC,AQP1,SNAI2,GLIPR2,PRKD1,CYP1B1,SPARC,DCN,ZEB2,BMP4,SRPX2,SCG2,KDR,THBS1,EGR3,SERPINE1,GREM1,HAS2
GO: Biological Process	GO:0050767	regulation of neurogenesis		4.083e-10	2.379e-06	1.934e-08	1.789e-07	53	784	MAN2A1,HLA-A,MAP1B,ENPP2,SERPINF1,LRRK2,CHN1,MEF2C,SLIT2,SERPINE2,EFEMP1,BEND6,SDC2,CXCL12,CNTN1,PMP22,COL3A1,VIM,SEMA3C,PRRX1,SFRP1,SFRP2,FN1,SGK1,WNT5A,CSPG4,PRKD1,IL6,ZCCHC24,SPOCK1,DAB2,NBL1,ZEB2,STAR,PTN,BMP2,BMP4,SPHK1,NTM,KDR,NDNF,TCF4,DPYSL2,DPYSL3,ZEB1,EPYC,CAV1,NR3C1,OGN,LGALS1,THY1,TIMP2,MARCKS
GO: Biological Process	GO:0048729	tissue morphogenesis		4.349e-10	2.534e-06	2.043e-08	1.89e-07	52	762	MAN2A1,ACTA2,ACTG2,MEF2C,TWIST1,FZD1,ADM,SLIT2,DACT1,HEG1,DLC1,MGP,AHR,CTHRC1,CCL11,MMP2,FST,CXCL12,COL3A1,COL4A1,COL5A1,SEMA3C,COL11A1,SFRP1,SFRP2,WNT5A,IGF1,CSF1R,CYR61,SNAI2,DCHS1,PRICKLE2,IL6,INHBA,DAB2,ITGA5,ZEB2,PTN,GJA1,BMP2,BMP4,SULF1,KDR,FAT4,TCF21,NR3C1,GPC6,EDNRA,ZFPM2,TGFB1I1,THY1,GREM1
GO: Biological Process	GO:0001655	urogenital system development		4.459e-10	2.598e-06	2.079e-08	1.922e-07	33	355	PDGFRA,PDGFRB,SERPINF1,ACTA2,LRRK2,MEF2C,SLIT2,FBN1,CYS1,BASP1,AHR,MMP2,COL4A1,TSHZ3,SFRP1,ANGPT2,WNT5A,IGF1,PDGFD,DCHS1,DCN,BMP2,BMP4,SULF2,SULF1,KCNJ8,C3AR1,FAT4,TCF21,EDNRA,EGR1,GREM1,HAS2
GO: Biological Process	GO:0098609	cell-cell adhesion		4.728e-10	2.755e-06	2.186e-08	2.022e-07	61	980	HLA-A,PDGFRA,VSIG4,HLX,PCDH12,JAM2,SLIT2,SERPINE2,NLGN4X,COL14A1,CXCL12,VCAM1,SELPLG,COL8A2,WNT5A,RGCC,CCDC80,CD93,IGF1,CYR61,TNFSF13B,PYCARD,SNAI2,DCHS1,CSTA,PRKG1,IL4R,IL6,MEGF10,IL7R,CYP1B1,PAG1,IDO1,GAS6,GIMAP1,ITGA5,PCDH17,BMP2,BMP4,TMEM47,SRPX2,FERMT3,AMIGO2,FAT4,ZEB1,NT5E,LAMB1,CAV1,LGALS1,CLDN11,CD3E,THY1,P2RX7,EGR1,EGR3,CLDN5,TNFAIP3,HAS2,HBB,CDH5,CDH11
GO: Biological Process	GO:0060485	mesenchyme development		4.937e-10	2.877e-06	2.265e-08	2.095e-07	28	264	PDGFRB,ACTA2,ACTG2,MEF2C,TWIST1,BASP1,COL1A1,SEMA3C,SFRP1,SFRP2,HTR2B,WNT5A,RGCC,SNAI2,DCHS1,GLIPR2,DAB2,ZEB2,GJA1,BMP2,BMP4,TCF21,EDNRA,ZFPM2,TGFB1I1,THBS1,GREM1,HAS2
GO: Biological Process	GO:0071560	cellular response to transforming growth factor beta stimulus		5.221e-10	3.042e-06	2.377e-08	2.198e-07	26	230	MEF2C,FBN1,COL1A1,COL1A2,COL3A1,SFRP1,FN1,FOS,WNT5A,POSTN,PDGFD,DKK3,ADAMTSL2,HTRA1,ASPN,DAB2,STAR,BMP2,ZEB1,CAV1,TGFB1I1,THBS1,SERPINE1,CLDN5,LTBP2,CDH5
GO: Biological Process	GO:0051216	cartilage development		5.274e-10	3.073e-06	2.382e-08	2.203e-07	24	197	MEF2C,EFEMP1,MGP,COL1A1,COL10A1,PRRX1,COL11A1,SFRP2,COMP,WNT5A,CYR61,SNAI2,CTGF,BMP2,BMP4,SULF2,SULF1,ZEB1,TGFBI,THBS1,TIMP1,GREM1,LUM,MAF
GO: Biological Process	GO:0045667	regulation of osteoblast differentiation		6.027e-10	3.512e-06	2.701e-08	2.498e-07	19	123	CEBPD,MEF2C,TWIST1,FZD1,CTHRC1,SFRP1,SFRP2,IFI16,IGF1,CYR61,SNAI2,PRKD1,IL6,RASSF2,GJA1,BMP2,BMP4,DDR2,TMEM119
GO: Biological Process	GO:0045664	regulation of neuron differentiation		6.303e-10	3.673e-06	2.804e-08	2.593e-07	47	655	HLA-A,MAP1B,SERPINF1,LRRK2,CHN1,MEF2C,SLIT2,SERPINE2,EFEMP1,BEND6,SDC2,CXCL12,CNTN1,PMP22,VIM,SEMA3C,PRRX1,SFRP1,SFRP2,FN1,SGK1,WNT5A,CSPG4,PRKD1,IL6,SPOCK1,DAB2,NBL1,ZEB2,PTN,BMP2,BMP4,SPHK1,NTM,NDNF,TCF4,DPYSL2,DPYSL3,ZEB1,EPYC,CAV1,NR3C1,OGN,LGALS1,THY1,TIMP2,MARCKS
GO: Biological Process	GO:0007162	negative regulation of cell adhesion		6.759e-10	3.938e-06	2.983e-08	2.759e-07	27	250	ENPP2,VSIG4,HLX,JAM2,SERPINE2,DLC1,MMP2,CXCL12,COL1A1,ANGPT2,RGCC,POSTN,SNAI2,PRKG1,IL4R,CYP1B1,PAG1,IDO1,SPOCK1,BMP2,BMP4,LAMB1,LGALS1,TGFBI,THBS1,SERPINE1,TNFAIP3
GO: Biological Process	GO:0071559	response to transforming growth factor beta		6.927e-10	4.036e-06	3.035e-08	2.807e-07	26	233	MEF2C,FBN1,COL1A1,COL1A2,COL3A1,SFRP1,FN1,FOS,WNT5A,POSTN,PDGFD,DKK3,ADAMTSL2,HTRA1,ASPN,DAB2,STAR,BMP2,ZEB1,CAV1,TGFB1I1,THBS1,SERPINE1,CLDN5,LTBP2,CDH5
GO: Biological Process	GO:0032496	response to lipopolysaccharide		7e-10	4.079e-06	3.044e-08	2.815e-07	32	342	LY96,MEF2C,ADM,PLAU,CXCL11,VCAM1,FMO1,FN1,FOS,WNT5A,IGF1,PYCARD,SLPI,IL6,PROS1,IL10RA,SPARC,IDO1,DCN,PTGER2,STAR,JUNB,KCNJ8,C5AR1,PLSCR4,EDNRA,THBD,CD14,P2RX7,SERPINE1,TNFAIP3,TNFRSF1B
GO: Biological Process	GO:0010941	regulation of cell death		7.85e-10	4.574e-06	3.388e-08	3.133e-07	86	1650	CDKN1A,PDGFRB,SERPINF1,LRRK2,MEF2C,TWIST1,ADM,SLIT2,FAP,DLC1,AHR,SRPX,MMP2,MMP9,FHL2,MNDA,ARHGEF6,CXCL12,SFRP1,SFRP2,SFRP4,HTR2B,FN1,COMP,SGK1,WNT5A,RGCC,AQP1,IGF1,CSF1R,CYR61,PYCARD,SNAI2,CTGF,PRKD1,IL6,SOD2,GADD45B,CYP1B1,IDO1,INHBA,RASSF2,GAS1,GAS6,DAB2,GATA6,ITGA5,PTGIS,STAR,GHR,PTN,WISP1,BMP2,BMP4,JUNB,ECSCR,SPHK1,SCG2,GLRX,CARD6,KDR,C5AR1,AMIGO2,NDNF,RASGRF2,CAMK2D,DUSP1,CAV1,NR3C1,NUPR1,LG…
GO: Biological Process	GO:0007596	blood coagulation		7.915e-10	4.612e-06	3.391e-08	3.136e-07	33	363	A2M,PDGFRA,F13A1,FAP,SERPINE2,PLAT,PLAU,COL1A1,COL1A2,COL3A1,VWF,PROCR,PDGFD,PRKG1,IL6,PROS1,DOCK11,GAS6,GATA6,SERPING1,C3,GNA15,FERMT3,CAV1,PAPSS2,ZFPM2,TFPI,THBD,THBS1,P2RX7,SERPINE1,TSPAN8,HBB
GO: Biological Process	GO:0006952	defense response		8.087e-10	4.712e-06	3.439e-08	3.181e-07	86	1651	A2M,CFH,HLA-A,SERPINF1,VSIG4,LY96,TRIM22,MEF2C,CD163,ADM,SLIT2,TYROBP,COLEC12,NLRC5,CCR1,CCL8,CCL11,MMP2,CXCL11,MNDA,VCAM1,FN1,FOS,WNT5A,AOX1,IFI16,IFNGR1,CD93,MT2A,CSF1R,IGFBP4,PYCARD,CSPG4,SLPI,AOC3,PRKD1,SLFN11,CTSK,CTSL,MARCO,IL4R,IL6,PROS1,HTRA1,IDO1,INHBA,LXN,PTGIS,STAR,TRIL,GJA1,BMP2,CFD,SSC5D,SPHK1,SCG2,KCNJ8,SERPING1,C1QA,C1QB,C1QC,C1R,C1S,C3,C3AR1,C5AR1,C7,TAP1,RARRES2,NT5E,CAMK2D,CAV1,…
GO: Biological Process	GO:0050819	negative regulation of coagulation		8.793e-10	5.124e-06	3.7e-08	3.422e-07	13	53	PDGFRA,FAP,SERPINE2,PLAT,PLAU,PROCR,PRKG1,PROS1,SERPING1,THBD,THBS1,SERPINE1,TSPAN8
GO: Biological Process	GO:0072376	protein activation cascade		8.827e-10	5.144e-06	3.7e-08	3.422e-07	18	112	A2M,CFH,VSIG4,VWF,RGCC,PROS1,CFD,SERPING1,C1QA,C1QB,C1QC,C1R,C1S,C3,C3AR1,C5AR1,C7,TFPI
GO: Biological Process	GO:0006955	immune response		8.93e-10	5.203e-06	3.717e-08	3.437e-07	83	1572	A2M,CFH,HLA-A,ENPP1,ENPP2,VSIG4,HLX,LY96,TRIM22,MEF2C,ADM,TYROBP,COLEC12,NLRC5,CCR1,CCL8,CCL11,MMP2,CXCL11,MNDA,ITM2A,CXCL12,VCAM1,COL1A1,COL1A2,COL3A1,SEMA3C,PROCR,FOS,WNT5A,RGCC,POU2AF1,CXCL14,IFI16,IFNGR1,MT2A,CSF1R,TNFSF13B,PYCARD,SLPI,PRKD1,CTSK,CTSL,MARCO,IL4R,IL6,IL7R,PROS1,PAG1,IDO1,GAS6,GEM,STAR,TRIL,CFD,SSC5D,SERPING1,C1QA,C1QB,C1QC,C1R,C1S,C3,C3AR1,C5AR1,C7,TAP1,CLEC2B,ZEB1,CAMK2D,CAV1…
GO: Biological Process	GO:0045785	positive regulation of cell adhesion		9.205e-10	5.364e-06	3.804e-08	3.518e-07	36	425	HLA-A,ENPP2,HLX,CXCL12,VCAM1,COL8A1,SFRP1,SFRP2,COL16A1,FN1,ABI3BP,WNT5A,CCDC80,IGF1,CYR61,TNFSF13B,PYCARD,IL4R,IL6,IL7R,DAB2,ITGA5,SMOC2,PTN,KDR,NDNF,ECM2,CAV1,EDIL3,EMILIN1,LGALS1,THBS1,CD3E,THY1,EGR3,HAS2
GO: Biological Process	GO:0030500	regulation of bone mineralization		9.7e-10	5.652e-06	3.98e-08	3.681e-07	15	75	ENPP1,MEF2C,TWIST1,MGP,CCR1,SRGN,GJA1,BMP2,BMP4,DDR2,TMEM119,OMD,ECM1,P2RX7,GREM1
GO: Biological Process	GO:0045861	negative regulation of proteolysis		9.77e-10	5.693e-06	3.981e-08	3.682e-07	33	366	A2M,SERPINF1,LRRK2,SERPINE2,SERPINB8,SERPINI1,PLAT,MMP9,RECK,COL6A3,SFRP2,IFI16,AQP1,IGF1,SLPI,CSTA,IL6,PROS1,SPOCK1,GAS1,GAS6,LXN,ITIH3,SERPING1,C3,DUSP1,ECM1,TFPI,THBS1,TIMP1,TIMP2,TIMP3,SERPINE1
GO: Biological Process	GO:0006956	complement activation		9.885e-10	5.76e-06	4e-08	3.699e-07	16	87	A2M,CFH,VSIG4,RGCC,PROS1,CFD,SERPING1,C1QA,C1QB,C1QC,C1R,C1S,C3,C3AR1,C5AR1,C7
GO: Biological Process	GO:0032835	glomerulus development		1.01e-09	5.888e-06	4.06e-08	3.755e-07	14	64	PDGFRA,PDGFRB,ACTA2,MEF2C,BASP1,AHR,ANGPT2,PDGFD,BMP4,SULF2,SULF1,C3AR1,TCF21,EGR1
GO: Biological Process	GO:0001822	kidney development		1.047e-09	6.101e-06	4.179e-08	3.864e-07	29	291	PDGFRA,PDGFRB,SERPINF1,ACTA2,LRRK2,MEF2C,SLIT2,FBN1,CYS1,BASP1,AHR,TSHZ3,SFRP1,ANGPT2,PDGFD,DCHS1,DCN,BMP2,BMP4,SULF2,SULF1,KCNJ8,C3AR1,FAT4,TCF21,EDNRA,EGR1,GREM1,HAS2
GO: Biological Process	GO:0030324	lung development		1.111e-09	6.475e-06	4.391e-08	4.06e-07	25	221	MAN2A1,PDGFRA,KLF2,FZD1,HEG1,MGP,HSD11B1,TSHZ3,ADAMTS2,WNT5A,CP,IGF1,CTGF,ADAMTSL2,SPARC,HOPX,GATA6,PTN,BMP4,KDR,CRISPLD2,TCF21,ZFPM2,LIPA,LOX
GO: Biological Process	GO:0007599	hemostasis		1.123e-09	6.542e-06	4.391e-08	4.06e-07	33	368	A2M,PDGFRA,F13A1,FAP,SERPINE2,PLAT,PLAU,COL1A1,COL1A2,COL3A1,VWF,PROCR,PDGFD,PRKG1,IL6,PROS1,DOCK11,GAS6,GATA6,SERPING1,C3,GNA15,FERMT3,CAV1,PAPSS2,ZFPM2,TFPI,THBD,THBS1,P2RX7,SERPINE1,TSPAN8,HBB
GO: Biological Process	GO:0050817	coagulation		1.123e-09	6.542e-06	4.391e-08	4.06e-07	33	368	A2M,PDGFRA,F13A1,FAP,SERPINE2,PLAT,PLAU,COL1A1,COL1A2,COL3A1,VWF,PROCR,PDGFD,PRKG1,IL6,PROS1,DOCK11,GAS6,GATA6,SERPING1,C3,GNA15,FERMT3,CAV1,PAPSS2,ZFPM2,TFPI,THBD,THBS1,P2RX7,SERPINE1,TSPAN8,HBB
GO: Biological Process	GO:0071345	cellular response to cytokine stimulus		1.14e-09	6.64e-06	4.423e-08	4.09e-07	49	713	PODNL1,HLA-A,TRIM22,KLF2,SLIT2,NLRC5,CCR1,CCL8,CCL11,CXCL11,CXCL12,VCAM1,COL1A1,SELPLG,SFRP1,FN1,WNT5A,IFI16,IFNGR1,POSTN,MT2A,CSF1R,CSF2RB,TNFSF13B,PYCARD,IL4R,IL6,IL7R,LRRC15,IL10RA,PLVAP,ASPN,GAS6,DCN,PTGIS,STAR,BGN,GHR,SPHK1,PID1,DPYSL3,CAMK2D,CAV1,ECM1,EGR1,SERPINE1,TNFAIP3,HAS2,TNFRSF1B
GO: Biological Process	GO:0090287	regulation of cellular response to growth factor stimulus		1.146e-09	6.679e-06	4.423e-08	4.09e-07	27	256	FZD1,SLIT2,FBN1,SFRP1,SFRP2,WNT5A,CYR61,DKK3,ADAMTSL2,HTRA1,ASPN,DAB2,GATA6,NBL1,ITGA5,DCN,BMP4,SULF2,SULF1,KDR,TCF4,ZEB1,SHISA2,CAV1,TGFB1I1,THBS1,GREM1
GO: Biological Process	GO:0090092	regulation of transmembrane receptor protein serine/threonine kinase signaling pathway		1.222e-09	7.119e-06	4.684e-08	4.331e-07	25	222	FZD1,DACT1,FBN1,FST,SFRP1,SFRP2,WNT5A,CYR61,DKK3,ADAMTSL2,HTRA1,INHBA,ASPN,DAB2,GATA6,NBL1,BMP2,BMP4,SULF1,KDR,ZEB1,CAV1,TGFB1I1,THBS1,GREM1
GO: Biological Process	GO:0002687	positive regulation of leukocyte migration		1.382e-09	8.051e-06	5.262e-08	4.866e-07	19	129	CCR1,CCL8,MMP9,CXCL11,CXCL12,WNT5A,CXCL14,PYCARD,PDGFD,AOC3,IL6,PLVAP,GAS6,C3AR1,C5AR1,RARRES2,EDNRA,THBS1,SERPINE1
GO: Biological Process	GO:0030323	respiratory tube development		1.619e-09	9.432e-06	6.125e-08	5.664e-07	25	225	MAN2A1,PDGFRA,KLF2,FZD1,HEG1,MGP,HSD11B1,TSHZ3,ADAMTS2,WNT5A,CP,IGF1,CTGF,ADAMTSL2,SPARC,HOPX,GATA6,PTN,BMP4,KDR,CRISPLD2,TCF21,ZFPM2,LIPA,LOX
GO: Biological Process	GO:0001936	regulation of endothelial cell proliferation		1.702e-09	9.918e-06	6.399e-08	5.917e-07	17	103	CCL11,CXCL12,HTR2B,WNT5A,RGCC,PRKD1,SPARC,GJA1,BMP2,BMP4,SULF1,SCG2,KDR,CAV1,ECM1,THBS1,EGR3
GO: Biological Process	GO:0001932	regulation of protein phosphorylation		1.744e-09	1.016e-05	6.513e-08	6.023e-07	76	1404	CDKN1A,PODNL1,PDGFRA,PDGFRB,ENPP1,ENPP2,LRRK2,TWIST1,FZD1,SLIT2,DACT1,SHC2,CCR1,CCL8,CCL11,MMP9,CNTN1,SFRP1,SFRP2,SFRP4,HTR2B,FN1,WNT5A,RGCC,GMFG,IGF1,CSF1R,IGFBP4,CYR61,PYCARD,PDGFD,CSPG4,GLIPR2,CTGF,PRKD1,IL6,LRRC15,GADD45B,INHBA,RASSF2,ASPN,GAS6,DAB2,ITGA5,DCN,ZEB2,BGN,GHR,BMP2,BMP4,SPHK1,NRK,C3,KDR,C5AR1,PID1,FAM129A,RARRES2,CAMK2D,DUSP1,DUSP2,DDR2,CAV1,RGS2,EDNRA,THBS1,CD3E,THY1,P2RX7,TIMP2,…
GO: Biological Process	GO:0032101	regulation of response to external stimulus		1.775e-09	1.034e-05	6.587e-08	6.091e-07	61	1014	A2M,CFH,HLA-A,PDGFRA,PDGFRB,SERPINF1,LRRK2,LY96,SLIT2,FAP,SERPINE2,CCR1,PLAT,PLAU,CCL8,CCL11,CXCL11,CXCL12,SEMA3C,ANGPT2,FN1,WNT5A,CXCL14,CD93,PYCARD,PDGFD,AOC3,SNAI2,PRKD1,PRKG1,CTSK,IL6,PROS1,HTRA1,IDO1,HOPX,GAS6,NBL1,DCN,PTGIS,GJA1,SCG2,SERPING1,C3,C3AR1,KDR,C5AR1,C7,RARRES2,NT5E,CAV1,EDNRA,THBD,THBS1,SERPINE1,TSPAN8,TNFAIP3,GREM1,TNFAIP6,TNFRSF1B,STOM
GO: Biological Process	GO:0001706	endoderm formation		1.837e-09	1.07e-05	6.774e-08	6.264e-07	13	56	MMP2,MMP9,COL5A1,COL5A2,COL8A1,COL11A1,FN1,INHBA,GATA6,ITGA5,DUSP1,DUSP2,LAMB1
GO: Biological Process	GO:0060348	bone development		1.875e-09	1.092e-05	6.87e-08	6.353e-07	23	193	MEF2C,TWIST1,TYROBP,PLS3,COL1A1,COL10A1,SFRP2,COMP,IGF1,DCHS1,SPARC,BMP2,BMP4,SULF2,SULF1,KDR,FAT4,TMEM119,PAPSS2,THBS1,GREM1,HAS2,LRRC17
GO: Biological Process	GO:0048144	fibroblast proliferation		1.985e-09	1.157e-05	7.231e-08	6.687e-07	17	104	CDKN1A,PDGFRA,PDGFRB,MMP9,SFRP1,FN1,WNT5A,AQP1,IGF1,PDGFD,SOD2,GAS6,SPHK1,DDR2,NUPR1,EDNRA,SERPINE1
GO: Biological Process	GO:0045669	positive regulation of osteoblast differentiation		2.361e-09	1.376e-05	8.545e-08	7.902e-07	14	68	CEBPD,MEF2C,CTHRC1,SFRP2,IFI16,IGF1,CYR61,PRKD1,IL6,GJA1,BMP2,BMP4,DDR2,TMEM119
GO: Biological Process	GO:0048771	tissue remodeling		2.912e-09	1.697e-05	1.048e-07	9.687e-07	22	181	ENPP1,MEF2C,AHR,CTHRC1,MMP2,MMP9,SEMA3C,SFRP1,ANGPT2,IGF1,CSF1R,CSPG4,CTSK,IL6,RASSF2,BGN,GJA1,CAV1,LIPA,P2RX7,TNFAIP3,GREM1
GO: Biological Process	GO:0043408	regulation of MAPK cascade		3.11e-09	1.812e-05	1.112e-07	1.028e-06	49	735	PDGFRA,PDGFRB,LRRK2,DACT1,SHC2,CCR1,CCL8,CCL11,SFRP1,SFRP2,SFRP4,HTR2B,FN1,WNT5A,IGF1,CSF1R,IGFBP4,CYR61,PYCARD,PDGFD,CSPG4,GLIPR2,CTGF,IL6,GADD45B,INHBA,RASSF2,GAS6,DAB2,ZEB2,GHR,BMP2,BMP4,NRK,C3,KDR,C5AR1,CAMK2D,DUSP1,DUSP2,CAV1,RGS2,EDNRA,THBS1,P2RX7,TIMP2,TIMP3,GREM1,TNFRSF1B
GO: Biological Process	GO:0070372	regulation of ERK1 and ERK2 cascade		3.405e-09	1.984e-05	1.21e-07	1.119e-06	27	269	PDGFRA,PDGFRB,CCR1,CCL8,CCL11,HTR2B,FN1,IGF1,CSF1R,CYR61,PYCARD,PDGFD,GLIPR2,CTGF,IL6,GAS6,DAB2,BMP2,BMP4,C3,KDR,C5AR1,CAMK2D,DUSP1,CAV1,EDNRA,TIMP3
GO: Biological Process	GO:0042325	regulation of phosphorylation		3.713e-09	2.164e-05	1.31e-07	1.212e-06	79	1510	CDKN1A,PODNL1,PDGFRA,PDGFRB,ENPP1,ENPP2,LRRK2,TWIST1,FZD1,SLIT2,DACT1,SHC2,NLRC5,CCR1,CCL8,CCL11,MMP9,CNTN1,SFRP1,SFRP2,SFRP4,HTR2B,FN1,WNT5A,RGCC,GMFG,IGF1,CSF1R,IGFBP4,CYR61,PYCARD,PDGFD,CSPG4,GLIPR2,CTGF,PRKD1,IL6,LRRC15,GADD45B,INHBA,RASSF2,ASPN,GAS6,DAB2,ITGA5,DCN,ZEB2,BGN,GHR,BMP2,BMP4,SRPX2,SPHK1,NRK,C3,KDR,C5AR1,PID1,FAM129A,RARRES2,CAMK2D,DUSP1,DUSP2,DDR2,CAV1,RGS2,EDNRA,LDB2,THBS1,CD3E,…
GO: Biological Process	GO:0003007	heart morphogenesis		3.733e-09	2.175e-05	1.31e-07	1.212e-06	26	252	MEF2C,TWIST1,FZD1,HEG1,DLC1,AHR,FHL2,COL5A1,SEMA3C,COL11A1,SFRP2,HTR2B,WNT5A,CPE,CYR61,SNAI2,DCHS1,GATA6,GJA1,BMP2,BMP4,FAT4,ZFPM2,THBS1,CLDN5,HAS2
GO: Biological Process	GO:0060429	epithelium development		3.955e-09	2.305e-05	1.376e-07	1.273e-06	71	1296	CDKN1A,APCDD1,ACTA2,MEF2C,TWIST1,KLF2,FZD1,ADM,SLIT2,DACT1,HEG1,SERPINE2,DLC1,MGP,BASP1,AHR,CTHRC1,CCL11,MMP2,FST,PLS3,CXCL12,VCAM1,COL4A1,VIM,COL5A1,TSHZ3,SEMA3C,SFRP1,SFRP2,SFRP4,WNT5A,ARX,IGF1,CSF1R,CYR61,SNAI2,DCHS1,PRICKLE2,CSTA,CTGF,PALLD,IL6,ADAMTSL2,INHBA,GAS1,DAB2,GATA6,ITGA5,ZEB2,PTN,GJA1,BMP2,BMP4,SULF1,KDR,TAGLN,FAT4,ZEB1,TCF21,CAV1,NR3C1,GPC6,EDNRA,LDB2,TGFB1I1,FRMD6,CLDN5,GREM1,CDH5…
GO: Biological Process	GO:0001667	ameboidal-type cell migration		3.971e-09	2.314e-05	1.376e-07	1.273e-06	31	347	ENPP2,SERPINF1,TWIST1,SLIT2,FAP,MMP9,CXCL12,SEMA3C,HTR2B,ANGPT2,WNT5A,RGCC,AQP1,SNAI2,GLIPR2,PRKD1,CYP1B1,SPARC,DCN,ZEB2,BMP4,SRPX2,SCG2,KDR,DDR2,THBS1,TIMP1,EGR3,SERPINE1,GREM1,HAS2
GO: Biological Process	GO:0010631	epithelial cell migration		3.991e-09	2.326e-05	1.376e-07	1.273e-06	25	235	ENPP2,SERPINF1,SLIT2,FAP,MMP9,ANGPT2,WNT5A,RGCC,AQP1,SNAI2,GLIPR2,PRKD1,CYP1B1,SPARC,DCN,ZEB2,BMP4,SRPX2,SCG2,KDR,THBS1,EGR3,SERPINE1,GREM1,HAS2
GO: Biological Process	GO:0045596	negative regulation of cell differentiation		4.062e-09	2.367e-05	1.392e-07	1.288e-06	47	694	HLA-A,ENPP1,TMEM176A,HLX,MEIS2,TWIST1,SLIT2,EFEMP1,FST,PMP22,COL3A1,VIM,COL5A1,COL5A2,SEMA3C,SFRP1,SFRP2,TMEM176B,WNT5A,CXCL14,POSTN,IGF1,CSPG4,SNAI2,IL4R,IL6,SOD2,SPOCK1,INHBA,HOPX,DAB2,PTN,BMP2,BMP4,NTM,C1QC,DPYSL3,ZEB1,CAV1,RUNX1T1,LGALS1,ZFPM2,TGFB1I1,THY1,LMO2,GREM1,LRRC17
GO: Biological Process	GO:0060541	respiratory system development		4.412e-09	2.571e-05	1.504e-07	1.39e-06	26	254	MAN2A1,PDGFRA,KLF2,FZD1,HEG1,MGP,BASP1,HSD11B1,TSHZ3,ADAMTS2,WNT5A,CP,IGF1,CTGF,ADAMTSL2,SPARC,HOPX,GATA6,PTN,BMP4,KDR,CRISPLD2,TCF21,ZFPM2,LIPA,LOX
GO: Biological Process	GO:0048589	developmental growth		4.51e-09	2.628e-05	1.528e-07	1.413e-06	46	673	HLA-A,MAP1B,HLX,MEF2C,KLF2,ADM,SLIT2,HEG1,NLGN4X,BASP1,AHR,COL14A1,PLAU,CCL11,CXCL12,SEMA3C,SFRP1,SFRP2,FN1,COMP,WNT5A,ARX,POSTN,IGF1,PRKG1,HOPX,GAS1,GATA6,NDN,ZEB2,GHR,WISP1,GJA1,BMP4,NRK,C3,KDR,DPYSL2,EPYC,CAMK2D,DDR2,NR3C1,OGN,THBS1,TIMP3,DCLK1
GO: Biological Process	GO:0000904	cell morphogenesis involved in differentiation		4.576e-09	2.666e-05	1.541e-07	1.425e-06	53	840	MAP1B,ENPP2,LRRK2,CHN1,MEF2C,TWIST1,SLIT2,DACT1,HEG1,BASP1,SDC2,CXCL12,COL1A1,VIM,SEMA3C,SFRP1,SFRP2,FN1,SGK1,WNT5A,RGCC,ARX,POSTN,CSF1R,PRELP,SNAI2,GLIPR2,PALLD,GAS1,DAB2,NDN,ZEB2,GJA1,BMP2,BMP4,FERMT3,DPYSL2,EPYC,ECM2,LAMA2,LAMB1,OMD,OGN,TGFB1I1,THY1,FRMD6,EGR2,GREM1,LUM,HAS2,CDH11,DCLK1,MARCKS
GO: Biological Process	GO:0001763	morphogenesis of a branching structure		4.751e-09	2.768e-05	1.591e-07	1.471e-06	25	237	LRRK2,ADM,SLIT2,MGP,AHR,CCL11,CXCL12,COL4A1,SEMA3C,SFRP1,SFRP2,WNT5A,CPE,IGF1,SNAI2,DCHS1,IL6,BMP2,BMP4,SULF1,KDR,FAT4,TCF21,EDNRA,GREM1
GO: Biological Process	GO:0090132	epithelium migration		5.18e-09	3.018e-05	1.725e-07	1.595e-06	25	238	ENPP2,SERPINF1,SLIT2,FAP,MMP9,ANGPT2,WNT5A,RGCC,AQP1,SNAI2,GLIPR2,PRKD1,CYP1B1,SPARC,DCN,ZEB2,BMP4,SRPX2,SCG2,KDR,THBS1,EGR3,SERPINE1,GREM1,HAS2
GO: Biological Process	GO:0052548	regulation of endopeptidase activity		5.856e-09	3.412e-05	1.939e-07	1.793e-06	33	393	A2M,SERPINF1,SERPINE2,SERPINB8,SERPINI1,DLC1,MMP9,RECK,COL6A3,SFRP2,IFI16,AQP1,IGF1,CYR61,PYCARD,SLPI,CSTA,CTGF,IL6,PROS1,SPOCK1,GAS6,LXN,ITIH3,SERPING1,C3,RPS27L,TFPI,THBS1,TIMP1,TIMP2,TIMP3,SERPINE1
GO: Biological Process	GO:0031344	regulation of cell projection organization		6.293e-09	3.667e-05	2.072e-07	1.916e-06	45	657	HLA-A,MAP1B,ENPP2,SERPINF1,LRRK2,CHN1,MEF2C,SLIT2,SERPINE2,EFEMP1,SDC2,CXCL12,CNTN1,PMP22,VIM,SEMA3C,PRRX1,SFRP1,SFRP2,FN1,SGK1,WNT5A,AQP1,CSPG4,PRKD1,IL6,SPOCK1,DAB2,ZEB2,PTN,BMP4,SPHK1,NTM,CDC42EP5,NDNF,DPYSL2,DPYSL3,EPYC,CAV1,NR3C1,OGN,LGALS1,THY1,P2RX7,MARCKS
GO: Biological Process	GO:1900047	negative regulation of hemostasis		6.59e-09	3.84e-05	2.145e-07	1.984e-06	12	51	PDGFRA,FAP,SERPINE2,PLAT,PLAU,PRKG1,PROS1,SERPING1,THBD,THBS1,SERPINE1,TSPAN8
GO: Biological Process	GO:0030195	negative regulation of blood coagulation		6.59e-09	3.84e-05	2.145e-07	1.984e-06	12	51	PDGFRA,FAP,SERPINE2,PLAT,PLAU,PRKG1,PROS1,SERPING1,THBD,THBS1,SERPINE1,TSPAN8
GO: Biological Process	GO:0050776	regulation of immune response		6.752e-09	3.934e-05	2.186e-07	2.021e-06	55	899	A2M,CFH,HLA-A,VSIG4,HLX,LY96,MEF2C,TYROBP,COLEC12,NLRC5,CCR1,MMP2,MNDA,VCAM1,COL1A1,COL1A2,COL3A1,FOS,WNT5A,RGCC,IFI16,IFNGR1,TNFSF13B,PYCARD,CTSK,CTSL,MARCO,IL4R,IL6,IL7R,PROS1,PAG1,IDO1,TRIL,CFD,SERPING1,C1QA,C1QB,C1QC,C1R,C1S,C3,C3AR1,C5AR1,C7,TAP1,CLEC2B,CAV1,ECM1,CD3E,THY1,CD14,P2RX7,TLR1,TNFAIP3
GO: Biological Process	GO:0045778	positive regulation of ossification		7.04e-09	4.102e-05	2.267e-07	2.096e-06	16	99	CEBPD,MEF2C,CTHRC1,SFRP2,WNT5A,IFI16,IGF1,CYR61,PRKD1,IL6,GJA1,BMP2,BMP4,DDR2,TMEM119,P2RX7
GO: Biological Process	GO:0019220	regulation of phosphate metabolic process		7.151e-09	4.167e-05	2.289e-07	2.117e-06	87	1756	CDKN1A,PODNL1,RAMP1,PDGFRA,PDGFRB,ENPP1,ENPP2,LRRK2,MEF2C,TWIST1,FZD1,ADM,SLIT2,DACT1,DLC1,SHC2,NLRC5,CCR1,CCL8,CCL11,HSD11B1,MMP9,CXCL11,CNTN1,SFRP1,SFRP2,SFRP4,HTR2B,FN1,WNT5A,RGCC,GMFG,IGF1,CSF1R,IGFBP4,CYR61,PYCARD,VCAN,PDGFD,CSPG4,GLIPR2,CTGF,PRKD1,PRKG1,IL6,LRRC15,GADD45B,INHBA,RASSF2,ASPN,GAS6,DAB2,ITGA5,DCN,ZEB2,BGN,GHR,BMP2,BMP4,SRPX2,SPHK1,NRK,C3,KDR,C5AR1,PID1,FAM129A,RARRES2,CAMK2D,DU…
GO: Biological Process	GO:0000165	MAPK cascade		7.891e-09	4.598e-05	2.513e-07	2.324e-06	56	928	PDGFRA,PDGFRB,LRRK2,MEF2C,DACT1,SHC2,CCR1,CCL8,CCL11,ARHGEF6,SFRP1,SFRP2,SFRP4,HTR2B,FN1,WNT5A,IGF1,CSF1R,IGFBP4,CSF2RB,CYR61,PYCARD,PDGFD,CSPG4,GLIPR2,CTGF,IL6,GADD45B,PLVAP,INHBA,RASSF2,GAS6,DAB2,ZEB2,GHR,BMP2,BMP4,SCG2,NRK,CDC42EP5,C3,KDR,C5AR1,RASGRF2,CAMK2D,DUSP1,DUSP2,CAV1,RGS2,EDNRA,THBS1,P2RX7,TIMP2,TIMP3,GREM1,TNFRSF1B
GO: Biological Process	GO:0072012	glomerulus vasculature development		8.467e-09	4.934e-05	2.681e-07	2.48e-06	9	25	PDGFRA,PDGFRB,ACTA2,ANGPT2,PDGFD,BMP4,C3AR1,TCF21,EGR1
GO: Biological Process	GO:0010720	positive regulation of cell development		8.559e-09	4.987e-05	2.696e-07	2.493e-06	41	572	MAN2A1,MAP1B,ENPP2,SERPINF1,MEF2C,TWIST1,SLIT2,SERPINE2,BEND6,CXCL12,CNTN1,COL1A1,VIM,FN1,SGK1,WNT5A,RGCC,GLIPR2,PRKD1,IL6,DAB2,NBL1,ZEB2,STAR,PTN,WISP1,BMP2,BMP4,SPHK1,KDR,NDNF,TCF4,DPYSL3,ZEB1,NR3C1,TGFB1I1,TIMP2,CLDN5,HAS2,CDH5,MARCKS
GO: Biological Process	GO:0002683	negative regulation of immune system process		8.639e-09	5.034e-05	2.706e-07	2.503e-06	34	420	A2M,HLA-A,VSIG4,TMEM176A,HLX,LY96,MEIS2,SLIT2,NLRC5,CCR1,MNDA,CXCL12,COL3A1,SFRP1,TMEM176B,IFI16,IL4R,IL7R,PAG1,HTRA1,IDO1,INHBA,NBL1,BMP4,SERPING1,C1QC,TAP1,THBS1,THY1,CD14,LMO2,TNFAIP3,GREM1,LRRC17
GO: Biological Process	GO:0032989	cellular component morphogenesis		8.9e-09	5.186e-05	2.773e-07	2.565e-06	75	1430	EPS8,MAP1B,PDGFRA,PDGFRB,ENPP2,LRRK2,CHN1,MEF2C,TWIST1,KLF2,SLIT2,DACT1,HEG1,DLC1,BASP1,AHR,LMOD1,CCL11,SDC2,CXCL12,COL1A1,PMP22,VIM,SEMA3C,SFRP1,SFRP2,FN1,SGK1,WNT5A,RGCC,ARX,FHOD3,POSTN,CSF1R,PRELP,SNAI2,GLIPR2,ARHGAP18,PALLD,IL6,IL7R,SPARC,WASF3,GAS1,DAB2,NBL1,NDN,ZEB2,PTN,GJA1,BMP2,BMP4,CDC42EP5,KDR,PID1,FERMT3,DPYSL2,EPYC,ECM2,LAMA2,LAMB1,OMD,OGN,TGFB1I1,LIPA,THY1,FRMD6,P2RX7,EGR2,GREM1,LUM,…
GO: Biological Process	GO:0030162	regulation of proteolysis		9.192e-09	5.356e-05	2.849e-07	2.635e-06	49	760	A2M,CFH,SERPINF1,LRRK2,SERPINE2,SERPINB8,SERPINI1,DLC1,PLAT,MMP9,RECK,COL6A3,SFRP2,FN1,IFI16,AQP1,IGF1,NKD2,CYR61,PYCARD,SLPI,CSTA,CTGF,IL6,PROS1,SPOCK1,GAS1,GAS6,DAB2,LXN,ITIH3,ECSCR,SERPING1,C3,C3AR1,C5AR1,C7,DUSP1,CAV1,ECM1,RPS27L,TFPI,THBS1,TIMP1,TIMP2,TIMP3,SERPINE1,TNFRSF1B,PCOLCE
GO: Biological Process	GO:0048145	regulation of fibroblast proliferation		9.485e-09	5.527e-05	2.924e-07	2.704e-06	16	101	CDKN1A,PDGFRA,PDGFRB,MMP9,SFRP1,FN1,WNT5A,AQP1,IGF1,PDGFD,SOD2,GAS6,SPHK1,DDR2,NUPR1,SERPINE1
GO: Biological Process	GO:0009967	positive regulation of signal transduction		9.775e-09	5.696e-05	2.998e-07	2.772e-06	77	1488	EPS8,PDGFRA,PDGFRB,LRRK2,LY96,CHN1,TRIM22,DACT1,SHC2,NLRC5,CCR1,CCL8,CCL11,SRPX,MMP9,CXCL11,RECK,COL1A1,COL3A1,PRRX1,SFRP1,SFRP2,SFRP4,HTR2B,WNT5A,IGF1,CSF1R,IGFBP4,CYR61,PYCARD,PDGFD,CSPG4,GLIPR2,CTGF,PRKD1,IL6,GADD45B,CYP1B1,PAG1,INHBA,RASSF2,GAS1,GAS6,DAB2,GATA6,ITGA5,DCN,PTGIS,ZEB2,GHR,GJA1,BMP2,BMP4,SULF2,SPHK1,SULF1,NRK,GLRX,C3,KDR,C5AR1,CAMK2D,CAV1,NR3C1,ECM1,TSPAN5,LGALS1,EDNRA,TGFB1I1,TH…
GO: Biological Process	GO:0051336	regulation of hydrolase activity		9.864e-09	5.748e-05	3.009e-07	2.783e-06	73	1379	A2M,PDGFRA,PDGFRB,SERPINF1,LRRK2,CHN1,MEF2C,SLIT2,SERPINE2,SERPINB8,SERPINI1,DLC1,SHC2,CCL8,CCL11,MMP9,PLN,RECK,ARHGEF6,COL6A3,SFRP1,SFRP2,HTR2B,FN1,WNT5A,IFI16,AQP1,IGF1,CSF2RB,CYR61,PYCARD,VCAN,SLPI,CSTA,CTGF,PRKD1,PRKG1,ARHGAP18,IL6,PROS1,ADAP2,SPOCK1,DOCK11,GAS6,LXN,ITIH3,BMP2,RGL1,TBC1D4,SERPING1,CDC42EP5,C3,GNA15,C5AR1,RASGRF2,CAMK2D,PSD3,CAV1,ECM1,RGS1,RGS2,RGS16,EDNRA,RPS27L,TFPI,THBS1,TH…
GO: Biological Process	GO:0051174	regulation of phosphorus metabolic process		1.012e-08	5.898e-05	3.072e-07	2.841e-06	87	1769	CDKN1A,PODNL1,RAMP1,PDGFRA,PDGFRB,ENPP1,ENPP2,LRRK2,MEF2C,TWIST1,FZD1,ADM,SLIT2,DACT1,DLC1,SHC2,NLRC5,CCR1,CCL8,CCL11,HSD11B1,MMP9,CXCL11,CNTN1,SFRP1,SFRP2,SFRP4,HTR2B,FN1,WNT5A,RGCC,GMFG,IGF1,CSF1R,IGFBP4,CYR61,PYCARD,VCAN,PDGFD,CSPG4,GLIPR2,CTGF,PRKD1,PRKG1,IL6,LRRC15,GADD45B,INHBA,RASSF2,ASPN,GAS6,DAB2,ITGA5,DCN,ZEB2,BGN,GHR,BMP2,BMP4,SRPX2,SPHK1,NRK,C3,KDR,C5AR1,PID1,FAM129A,RARRES2,CAMK2D,DU…
GO: Biological Process	GO:0061045	negative regulation of wound healing		1.052e-08	6.13e-05	3.176e-07	2.937e-06	13	64	PDGFRA,FAP,SERPINE2,PLAT,PLAU,PRKG1,PROS1,GJA1,SERPING1,THBD,THBS1,SERPINE1,TSPAN8
GO: Biological Process	GO:0070371	ERK1 and ERK2 cascade		1.097e-08	6.393e-05	3.296e-07	3.048e-06	27	284	PDGFRA,PDGFRB,CCR1,CCL8,CCL11,HTR2B,FN1,IGF1,CSF1R,CYR61,PYCARD,PDGFD,GLIPR2,CTGF,IL6,GAS6,DAB2,BMP2,BMP4,C3,KDR,C5AR1,CAMK2D,DUSP1,CAV1,EDNRA,TIMP3
GO: Biological Process	GO:0007492	endoderm development		1.352e-08	7.88e-05	4.041e-07	3.737e-06	15	90	MMP2,MMP9,COL5A1,COL5A2,COL8A1,COL11A1,ANGPT2,FN1,INHBA,DAB2,GATA6,ITGA5,DUSP1,DUSP2,LAMB1
GO: Biological Process	GO:0044706	multi-multicellular organism process		1.408e-08	8.202e-05	4.185e-07	3.87e-06	25	250	A2M,HLA-A,ADM,SERPINE2,PLAU,MMP2,MMP9,RECK,COL16A1,ANGPT2,FOS,FOSB,IGF1,CORIN,IDO1,PTGIS,JUNB,GJB2,SPHK1,NRK,EPYC,LAMB1,EDNRA,THBD,TIMP1
GO: Biological Process	GO:1903034	regulation of response to wounding		1.481e-08	8.629e-05	4.38e-07	4.051e-06	36	472	A2M,CFH,PDGFRA,SERPINF1,SLIT2,FAP,SERPINE2,PLAT,PLAU,CCL8,CCL11,WNT5A,PYCARD,AOC3,PRKG1,IL6,PROS1,IDO1,HOPX,PTGIS,GJA1,SERPING1,C3,C3AR1,C5AR1,C7,NT5E,CAV1,EDNRA,THBD,THBS1,SERPINE1,TSPAN8,TNFAIP3,TNFAIP6,TNFRSF1B
GO: Biological Process	GO:0032103	positive regulation of response to external stimulus		1.604e-08	9.346e-05	4.72e-07	4.365e-06	29	328	PDGFRB,LY96,SLIT2,CCR1,CCL8,CCL11,CXCL11,CXCL12,FN1,WNT5A,CXCL14,PDGFD,AOC3,SNAI2,PRKD1,IL6,IDO1,GAS6,DCN,SCG2,C3,C3AR1,KDR,C5AR1,RARRES2,EDNRA,THBD,THBS1,SERPINE1
GO: Biological Process	GO:0043068	positive regulation of programmed cell death		1.665e-08	9.705e-05	4.877e-07	4.51e-06	44	655	CDKN1A,PDGFRB,LRRK2,MEF2C,ADM,SLIT2,FAP,DLC1,SRPX,MMP2,MMP9,MNDA,ARHGEF6,SFRP1,SFRP2,SFRP4,WNT5A,RGCC,CYR61,PYCARD,CTGF,IL6,GADD45B,CYP1B1,IDO1,INHBA,RASSF2,GATA6,PTGIS,PTN,BMP2,BMP4,ECSCR,RASGRF2,CAMK2D,DUSP1,CAV1,NR3C1,NUPR1,RPS27L,THBS1,P2RX7,EGR1,TIMP3
GO: Biological Process	GO:0002009	morphogenesis of an epithelium		1.701e-08	9.913e-05	4.956e-07	4.584e-06	42	609	MEF2C,TWIST1,FZD1,ADM,SLIT2,DACT1,DLC1,MGP,AHR,CTHRC1,CCL11,MMP2,FST,CXCL12,COL4A1,COL5A1,SEMA3C,SFRP1,SFRP2,WNT5A,IGF1,CSF1R,CYR61,SNAI2,DCHS1,PRICKLE2,IL6,DAB2,ITGA5,ZEB2,GJA1,BMP2,BMP4,SULF1,KDR,FAT4,TCF21,NR3C1,GPC6,EDNRA,TGFB1I1,GREM1
GO: Biological Process	GO:0043067	regulation of programmed cell death		1.748e-08	0.0001018	5.066e-07	4.685e-06	78	1536	CDKN1A,PDGFRB,LRRK2,MEF2C,TWIST1,ADM,SLIT2,FAP,DLC1,SRPX,MMP2,MMP9,FHL2,MNDA,ARHGEF6,CXCL12,SFRP1,SFRP2,SFRP4,HTR2B,FN1,COMP,SGK1,WNT5A,RGCC,AQP1,IGF1,CSF1R,CYR61,PYCARD,SNAI2,CTGF,IL6,SOD2,GADD45B,CYP1B1,IDO1,INHBA,RASSF2,GAS1,GAS6,DAB2,GATA6,ITGA5,PTGIS,STAR,PTN,BMP2,BMP4,ECSCR,SPHK1,SCG2,GLRX,CARD6,KDR,C5AR1,AMIGO2,NDNF,RASGRF2,CAMK2D,DUSP1,CAV1,NR3C1,NUPR1,LGALS1,EDNRA,RPS27L,THBS1,CD3E,P2RX7…
GO: Biological Process	GO:0001775	cell activation		1.786e-08	0.0001041	5.152e-07	4.764e-06	58	1001	CDKN1A,HLA-A,PDGFRA,PDGFRB,VSIG4,HLX,MEF2C,TYROBP,SERPINE2,AHR,MNDA,ITM2A,CXCL12,VCAM1,COL1A1,COL1A2,COL3A1,SELPLG,TPST2,SFRP1,VWF,HTR2B,FN1,WNT5A,RGCC,CD93,IGF1,TNFSF13B,PYCARD,CTGF,PRKG1,IL4R,IL6,MEGF10,IL7R,PAG1,IDO1,INHBA,GAS6,GIMAP1,BMP4,GNA15,FERMT3,TCF4,ZEB1,CAV1,LGALS1,THBD,THBS1,CD3E,THY1,P2RX7,TIMP1,EGR1,EGR3,TLR1,TNFAIP3,HBB
GO: Biological Process	GO:0007565	female pregnancy		1.802e-08	0.000105	5.171e-07	4.782e-06	23	217	A2M,HLA-A,ADM,SERPINE2,PLAU,MMP2,MMP9,RECK,COL16A1,ANGPT2,FOS,FOSB,IGF1,CORIN,IDO1,PTGIS,JUNB,GJB2,SPHK1,EPYC,LAMB1,THBD,TIMP1
GO: Biological Process	GO:0035987	endodermal cell differentiation		1.84e-08	0.0001072	5.241e-07	4.846e-06	11	45	MMP2,MMP9,COL5A1,COL5A2,COL8A1,COL11A1,FN1,INHBA,GATA6,ITGA5,LAMB1
GO: Biological Process	GO:0061437	renal system vasculature development		1.853e-08	0.000108	5.241e-07	4.846e-06	9	27	PDGFRA,PDGFRB,ACTA2,ANGPT2,PDGFD,BMP4,C3AR1,TCF21,EGR1
GO: Biological Process	GO:0061440	kidney vasculature development		1.853e-08	0.000108	5.241e-07	4.846e-06	9	27	PDGFRA,PDGFRB,ACTA2,ANGPT2,PDGFD,BMP4,C3AR1,TCF21,EGR1
GO: Biological Process	GO:0090288	negative regulation of cellular response to growth factor stimulus		1.877e-08	0.0001094	5.283e-07	4.886e-06	18	135	FZD1,SLIT2,FBN1,SFRP1,SFRP2,WNT5A,ADAMTSL2,HTRA1,ASPN,NBL1,DCN,SULF2,SULF1,SHISA2,CAV1,TGFB1I1,THBS1,GREM1
GO: Biological Process	GO:0035239	tube morphogenesis		2.219e-08	0.0001293	6.194e-07	5.728e-06	33	415	PDGFRA,HLX,MEF2C,TWIST1,FZD1,ADM,SLIT2,DACT1,DLC1,MGP,AHR,CTHRC1,CCL11,CXCL12,COL4A1,SFRP1,SFRP2,WNT5A,IGF1,CSF1R,DCHS1,GATA6,ZEB2,GJA1,BMP2,BMP4,KDR,FAT4,ZEB1,TCF21,NR3C1,EDNRA,GREM1
GO: Biological Process	GO:0002688	regulation of leukocyte chemotaxis		2.222e-08	0.0001295	6.194e-07	5.728e-06	16	107	SLIT2,CCR1,CXCL11,CXCL12,WNT5A,CXCL14,IL6,GAS6,NBL1,C3AR1,C5AR1,RARRES2,EDNRA,THBS1,SERPINE1,GREM1
GO: Biological Process	GO:0042981	regulation of apoptotic process		2.366e-08	0.0001378	6.564e-07	6.07e-06	77	1519	CDKN1A,PDGFRB,LRRK2,MEF2C,TWIST1,ADM,SLIT2,FAP,DLC1,SRPX,MMP2,MMP9,FHL2,MNDA,ARHGEF6,CXCL12,SFRP1,SFRP2,SFRP4,HTR2B,FN1,COMP,SGK1,WNT5A,RGCC,AQP1,IGF1,CSF1R,CYR61,PYCARD,SNAI2,CTGF,IL6,SOD2,GADD45B,CYP1B1,IDO1,INHBA,RASSF2,GAS1,GAS6,DAB2,GATA6,ITGA5,PTGIS,STAR,PTN,BMP2,BMP4,ECSCR,SPHK1,SCG2,CARD6,KDR,C5AR1,AMIGO2,NDNF,RASGRF2,CAMK2D,DUSP1,CAV1,NR3C1,NUPR1,LGALS1,EDNRA,RPS27L,THBS1,CD3E,P2RX7,TIMP…
GO: Biological Process	GO:0001935	endothelial cell proliferation		2.391e-08	0.0001393	6.602e-07	6.105e-06	17	122	CCL11,CXCL12,HTR2B,WNT5A,RGCC,PRKD1,SPARC,GJA1,BMP2,BMP4,SULF1,SCG2,KDR,CAV1,ECM1,THBS1,EGR3
GO: Biological Process	GO:0001934	positive regulation of protein phosphorylation		2.471e-08	0.000144	6.791e-07	6.28e-06	56	959	CDKN1A,PDGFRA,PDGFRB,ENPP2,LRRK2,FZD1,SHC2,CCR1,CCL8,CCL11,MMP9,CNTN1,SFRP2,HTR2B,WNT5A,RGCC,IGF1,CSF1R,IGFBP4,CYR61,PYCARD,PDGFD,CSPG4,GLIPR2,CTGF,PRKD1,IL6,GADD45B,INHBA,RASSF2,GAS6,DAB2,ITGA5,ZEB2,GHR,BMP2,BMP4,SPHK1,NRK,C3,KDR,C5AR1,FAM129A,RARRES2,CAMK2D,DDR2,CAV1,EDNRA,THBS1,CD3E,P2RX7,TIMP2,TLR1,GREM1,TNFRSF1B,MARCKS
GO: Biological Process	GO:0051346	negative regulation of hydrolase activity		2.491e-08	0.0001452	6.816e-07	6.303e-06	33	417	A2M,SERPINF1,LRRK2,SLIT2,SERPINE2,SERPINB8,SERPINI1,MMP9,PLN,RECK,COL6A3,SFRP2,IFI16,AQP1,IGF1,SLPI,CSTA,IL6,PROS1,SPOCK1,GAS6,LXN,ITIH3,SERPING1,C3,ECM1,RGS2,TFPI,THBS1,TIMP1,TIMP2,TIMP3,SERPINE1
GO: Biological Process	GO:0043583	ear development		2.533e-08	0.0001476	6.872e-07	6.355e-06	24	239	CEBPD,HLA-A,PDGFRB,TWIST1,CYS1,CTHRC1,PLS3,PRRX1,COL11A1,WNT5A,CXCL14,IFI16,IGF1,IGFBP7,DCHS1,SPARC,GAS1,BMP2,BMP4,C1QB,FAT4,ZEB1,TSHZ1,MAF
GO: Biological Process	GO:0061138	morphogenesis of a branching epithelium		2.543e-08	0.0001482	6.872e-07	6.355e-06	23	221	ADM,SLIT2,MGP,AHR,CCL11,CXCL12,COL4A1,SEMA3C,SFRP1,SFRP2,WNT5A,IGF1,SNAI2,DCHS1,IL6,BMP2,BMP4,SULF1,KDR,FAT4,TCF21,EDNRA,GREM1
GO: Biological Process	GO:0023056	positive regulation of signaling		2.547e-08	0.0001484	6.872e-07	6.355e-06	82	1662	EPS8,PDGFRA,PDGFRB,LRRK2,LY96,CHN1,TRIM22,DACT1,SERPINE2,SHC2,NLRC5,CCR1,CCL8,CCL11,SRPX,MMP9,CXCL11,RECK,COL1A1,COL3A1,PRRX1,SFRP1,VSNL1,SFRP2,SFRP4,HTR2B,WNT5A,IGF1,CSF1R,IGFBP4,CYR61,PYCARD,PDGFD,CSPG4,GLIPR2,CTGF,PRKD1,IL6,GADD45B,CYP1B1,PAG1,INHBA,RASSF2,GAS1,GAS6,DAB2,GATA6,ITGA5,DCN,PTGIS,ZEB2,GHR,PTN,GJA1,BMP2,BMP4,SULF2,SPHK1,SULF1,NRK,GLRX,C3,KDR,C5AR1,RASGRF2,CAMK2D,LAMA2,CAV1,NR3C1,EC…
GO: Biological Process	GO:0012501	programmed cell death		2.743e-08	0.0001598	7.317e-07	6.766e-06	92	1952	CDKN1A,DRAM1,DAPL1,PDGFRB,PEG3,LRRK2,LY96,MEF2C,TWIST1,ADM,SLIT2,FAP,DLC1,AHR,PLAGL1,SRPX,MMP2,MMP9,FHL2,ITM2B,MNDA,ARHGEF6,CXCL12,SFRP1,SFRP2,SFRP4,HTR2B,FN1,COMP,SGK1,WNT5A,RGCC,IFI16,AQP1,IGF1,CSF1R,CYR61,SRGN,PYCARD,SNAI2,CTGF,PRKD1,CTSL,IL6,SOD2,GADD45B,CYP1B1,IDO1,INHBA,RASSF2,GAS1,GAS6,DAB2,GATA6,ITGA5,PTGIS,STAR,PTN,GJA1,BMP2,BMP4,ECSCR,SPHK1,SULF1,SCG2,GLRX,CARD6,KDR,C5AR1,AMIGO2,NDNF,RA…
GO: Biological Process	GO:0006915	apoptotic process		2.748e-08	0.0001601	7.317e-07	6.766e-06	91	1923	CDKN1A,DRAM1,DAPL1,PDGFRB,PEG3,LRRK2,LY96,MEF2C,TWIST1,ADM,SLIT2,FAP,DLC1,AHR,PLAGL1,SRPX,MMP2,MMP9,FHL2,ITM2B,MNDA,ARHGEF6,CXCL12,SFRP1,SFRP2,SFRP4,HTR2B,FN1,COMP,SGK1,WNT5A,RGCC,IFI16,AQP1,IGF1,CSF1R,CYR61,SRGN,PYCARD,SNAI2,CTGF,PRKD1,CTSL,IL6,SOD2,GADD45B,CYP1B1,IDO1,INHBA,RASSF2,GAS1,GAS6,DAB2,GATA6,ITGA5,PTGIS,STAR,PTN,GJA1,BMP2,BMP4,ECSCR,SPHK1,SULF1,SCG2,CARD6,KDR,C5AR1,AMIGO2,NDNF,RASGRF2…
GO: Biological Process	GO:0023014	signal transduction by protein phosphorylation		2.75e-08	0.0001602	7.317e-07	6.766e-06	56	962	PDGFRA,PDGFRB,LRRK2,MEF2C,DACT1,SHC2,CCR1,CCL8,CCL11,ARHGEF6,SFRP1,SFRP2,SFRP4,HTR2B,FN1,WNT5A,IGF1,CSF1R,IGFBP4,CSF2RB,CYR61,PYCARD,PDGFD,CSPG4,GLIPR2,CTGF,IL6,GADD45B,PLVAP,INHBA,RASSF2,GAS6,DAB2,ZEB2,GHR,BMP2,BMP4,SCG2,NRK,CDC42EP5,C3,KDR,C5AR1,RASGRF2,CAMK2D,DUSP1,DUSP2,CAV1,RGS2,EDNRA,THBS1,P2RX7,TIMP2,TIMP3,GREM1,TNFRSF1B
GO: Biological Process	GO:0032102	negative regulation of response to external stimulus		2.907e-08	0.0001694	7.699e-07	7.119e-06	28	317	PDGFRA,SERPINF1,LRRK2,SLIT2,FAP,SERPINE2,PLAT,PLAU,SEMA3C,ANGPT2,WNT5A,SNAI2,PRKG1,PROS1,HTRA1,NBL1,PTGIS,GJA1,SERPING1,NT5E,THBD,THBS1,SERPINE1,TSPAN8,TNFAIP3,GREM1,TNFAIP6,TNFRSF1B
GO: Biological Process	GO:0010942	positive regulation of cell death		3.398e-08	0.000198	8.959e-07	8.285e-06	45	695	CDKN1A,PDGFRB,LRRK2,MEF2C,ADM,SLIT2,FAP,DLC1,SRPX,MMP2,MMP9,MNDA,ARHGEF6,SFRP1,SFRP2,SFRP4,WNT5A,RGCC,CYR61,PYCARD,CTGF,IL6,GADD45B,CYP1B1,IDO1,INHBA,RASSF2,GATA6,PTGIS,PTN,BMP2,BMP4,ECSCR,RASGRF2,CAMK2D,DUSP1,CAV1,NR3C1,NUPR1,RPS27L,THBS1,P2RX7,EGR1,TIMP3,HBB
GO: Biological Process	GO:0048598	embryonic morphogenesis		3.472e-08	0.0002023	9.114e-07	8.428e-06	43	648	PDGFRA,HLX,MEF2C,TWIST1,FZD1,ADM,DACT1,FBN1,EFEMP1,DLC1,CTHRC1,MMP2,MMP9,RECK,VCAM1,COL5A1,COL5A2,COL8A1,PRRX1,COL11A1,SFRP1,SFRP2,HTR2B,FN1,WNT5A,CYR61,INHBA,GAS1,GATA6,ITGA5,ZEB2,GJA1,BMP4,SULF1,ZEB1,TCF21,DUSP1,DUSP2,LAMB1,TGFB1I1,TSHZ1,TNFAIP3,GREM1
GO: Biological Process	GO:0040008	regulation of growth		3.54e-08	0.0002063	9.25e-07	8.554e-06	46	720	CDKN1A,MAP1B,ENPP1,HLX,MEF2C,SLIT2,SERPINE2,BASP1,AHR,COL14A1,CXCL12,SEMA3C,SFRP1,SFRP2,FN1,SGK1,WNT5A,ARX,IFI16,MT2A,IGF1,IGFBP4,CSF2RB,IGFBP7,CYR61,CTGF,HTRA1,SPOCK1,INHBA,HOPX,GAS1,GAS6,DAB2,GATA6,NDN,GHR,WISP1,GJA1,BMP4,SPHK1,NRK,C3,DPYSL2,CAMK2D,NR3C1,GREM1
GO: Biological Process	GO:0030030	cell projection organization		3.594e-08	0.0002094	9.326e-07	8.625e-06	73	1423	HLA-A,MAP1B,ENPP2,SERPINF1,LRRK2,CHN1,MEF2C,ADM,SLIT2,DACT1,SERPINE2,EFEMP1,CTHRC1,MMP2,SDC2,ARHGEF6,CXCL12,CNTN1,PMP22,VIM,SEMA3C,PRRX1,SFRP1,SFRP2,FN1,SGK1,WNT5A,ARX,AQP1,POSTN,CSF1R,PRELP,CSPG4,PRICKLE2,PRKD1,PRKG1,PALLD,IL6,SPOCK1,WASF3,GAS1,DAB2,NBL1,NDN,ZEB2,PTN,GJA1,BMP4,SPHK1,NTM,CDC42EP5,KDR,NDNF,FAT4,DPYSL2,DPYSL3,EPYC,ECM2,LAMA2,LAMB1,CAV1,NR3C1,OMD,OGN,LGALS1,THY1,P2RX7,EGR2,LUM,EMP3,…
GO: Biological Process	GO:0010562	positive regulation of phosphorus metabolic process		3.617e-08	0.0002108	9.326e-07	8.625e-06	62	1126	CDKN1A,RAMP1,PDGFRA,PDGFRB,ENPP2,LRRK2,MEF2C,FZD1,ADM,DLC1,SHC2,CCR1,CCL8,CCL11,MMP9,CXCL11,CNTN1,SFRP2,HTR2B,WNT5A,RGCC,IGF1,CSF1R,IGFBP4,CYR61,PYCARD,PDGFD,CSPG4,GLIPR2,CTGF,PRKD1,IL6,GADD45B,INHBA,RASSF2,GAS6,DAB2,ITGA5,ZEB2,GHR,BMP2,BMP4,SPHK1,NRK,C3,KDR,C5AR1,PID1,FAM129A,RARRES2,CAMK2D,DDR2,CAV1,EDNRA,THBS1,CD3E,P2RX7,TIMP2,TLR1,GREM1,TNFRSF1B,MARCKS
GO: Biological Process	GO:0045937	positive regulation of phosphate metabolic process		3.617e-08	0.0002108	9.326e-07	8.625e-06	62	1126	CDKN1A,RAMP1,PDGFRA,PDGFRB,ENPP2,LRRK2,MEF2C,FZD1,ADM,DLC1,SHC2,CCR1,CCL8,CCL11,MMP9,CXCL11,CNTN1,SFRP2,HTR2B,WNT5A,RGCC,IGF1,CSF1R,IGFBP4,CYR61,PYCARD,PDGFD,CSPG4,GLIPR2,CTGF,PRKD1,IL6,GADD45B,INHBA,RASSF2,GAS6,DAB2,ITGA5,ZEB2,GHR,BMP2,BMP4,SPHK1,NRK,C3,KDR,C5AR1,PID1,FAM129A,RARRES2,CAMK2D,DDR2,CAV1,EDNRA,THBS1,CD3E,P2RX7,TIMP2,TLR1,GREM1,TNFRSF1B,MARCKS
GO: Biological Process	GO:0036293	response to decreased oxygen levels		3.802e-08	0.0002215	9.759e-07	9.025e-06	28	321	TWIST1,ADM,PLAT,PLAU,MMP2,PLOD2,SDC2,CXCL12,VCAM1,SFRP1,ANGPT2,RGCC,AQP1,POSTN,IGF1,CTGF,GATA6,PTGIS,PTN,BMP2,KCND2,KDR,NDNF,CAMK2D,CAV1,EDNRA,THBS1,EGR1
GO: Biological Process	GO:0051248	negative regulation of protein metabolic process		4.094e-08	0.0002386	1.046e-06	9.677e-06	64	1183	A2M,CDKN1A,PODNL1,ENPP1,SERPINF1,LRRK2,TWIST1,SLIT2,DACT1,SERPINE2,SERPINB8,SERPINI1,PLAT,MMP9,ITM2B,ITM2A,RECK,COL6A3,SFRP1,SFRP2,C8orf88,SFRP4,GMFG,IFI16,AQP1,IGF1,PYCARD,SLPI,CSTA,IL6,LRRC15,PROS1,GADD45B,SPOCK1,INHBA,RASSF2,ASPN,GAS1,GAS6,DAB2,LXN,DCN,ITIH3,BGN,BMP4,SERPING1,C3,PID1,FAM129A,DUSP1,DUSP2,CAV1,ECM1,RGS2,TFPI,THBS1,THY1,P2RX7,TIMP1,TIMP2,TIMP3,SERPINE1,TNFAIP3,GREM1
GO: Biological Process	GO:0001933	negative regulation of protein phosphorylation		4.156e-08	0.0002421	1.057e-06	9.779e-06	33	426	CDKN1A,PODNL1,ENPP1,LRRK2,TWIST1,SLIT2,DACT1,SFRP1,SFRP2,SFRP4,GMFG,IGF1,PYCARD,IL6,LRRC15,GADD45B,RASSF2,ASPN,DAB2,DCN,BGN,BMP4,PID1,FAM129A,DUSP1,DUSP2,CAV1,RGS2,THY1,P2RX7,TIMP3,TNFAIP3,GREM1
GO: Biological Process	GO:0010647	positive regulation of cell communication		4.537e-08	0.0002643	1.149e-06	1.063e-05	82	1684	EPS8,PDGFRA,PDGFRB,LRRK2,LY96,CHN1,TRIM22,DACT1,SERPINE2,SHC2,NLRC5,CCR1,CCL8,CCL11,SRPX,MMP9,CXCL11,RECK,COL1A1,COL3A1,PRRX1,SFRP1,VSNL1,SFRP2,SFRP4,HTR2B,WNT5A,IGF1,CSF1R,IGFBP4,CYR61,PYCARD,PDGFD,CSPG4,GLIPR2,CTGF,PRKD1,IL6,GADD45B,CYP1B1,PAG1,INHBA,RASSF2,GAS1,GAS6,DAB2,GATA6,ITGA5,DCN,PTGIS,ZEB2,GHR,PTN,GJA1,BMP2,BMP4,SULF2,SPHK1,SULF1,NRK,GLRX,C3,KDR,C5AR1,RASGRF2,CAMK2D,LAMA2,CAV1,NR3C1,EC…
GO: Biological Process	GO:0022604	regulation of cell morphogenesis		4.944e-08	0.0002881	1.247e-06	1.153e-05	41	609	EPS8,MAP1B,ENPP2,LRRK2,CHN1,TWIST1,SLIT2,DLC1,CCL11,SDC2,CXCL12,COL1A1,VIM,SEMA3C,SFRP1,SFRP2,FN1,SGK1,WNT5A,RGCC,POSTN,CSF1R,GLIPR2,ARHGAP18,IL6,SPARC,WASF3,DAB2,ZEB2,PTN,BMP2,CDC42EP5,KDR,DPYSL2,EPYC,OGN,TGFB1I1,THY1,GREM1,HAS2,MARCKS
GO: Biological Process	GO:0009628	response to abiotic stimulus		4.964e-08	0.0002892	1.247e-06	1.153e-05	65	1216	CDKN1A,PDGFRB,SERPINF1,HNMT,MEIS2,TWIST1,ADM,MFAP4,SERPINE2,PLAT,PLAU,CCL11,MMP2,PLOD2,SDC2,CXCL12,VCAM1,COL1A1,COL3A1,COL11A1,SFRP1,FMO1,SFRP2,HTR2B,ANGPT2,SGK1,FOS,FOSB,WNT5A,RGCC,IFI16,AQP1,POSTN,IGF1,SNAI2,CTGF,IL6,SOD2,SPARC,GATA6,LXN,DCN,PTGIS,STAR,PTN,GJA1,BMP2,BMP4,JUNB,KCND2,KCNJ8,KDR,NDNF,CAMK2D,DUSP1,CAV1,EDNRA,TGFB1I1,THBD,THBS1,CD14,P2RX7,EGR1,TIMP3,PCK1
GO: Biological Process	GO:0043086	negative regulation of catalytic activity		4.999e-08	0.0002913	1.25e-06	1.156e-05	52	877	A2M,CDKN1A,PODNL1,SERPINF1,LRRK2,SLIT2,SERPINE2,SERPINB8,SERPINI1,MMP9,PLN,RECK,COL6A3,SFRP1,SFRP2,SCG5,GMFG,IFI16,AQP1,IGF1,PYCARD,SLPI,CSTA,IL6,LRRC15,PROS1,GADD45B,SPOCK1,ASPN,GAS6,LXN,DCN,ITIH3,BGN,PTN,BMP4,SERPING1,C3,DUSP1,DUSP2,CAV1,ECM1,RGS2,TFPI,THBS1,THY1,TIMP1,TIMP2,TIMP3,SERPINE1,SETD7,TNFAIP3
GO: Biological Process	GO:0072006	nephron development		5.2e-08	0.000303	1.295e-06	1.197e-05	18	144	PDGFRA,PDGFRB,ACTA2,MEF2C,BASP1,AHR,ANGPT2,PDGFD,DCHS1,BMP2,BMP4,SULF2,SULF1,C3AR1,FAT4,TCF21,EGR1,GREM1
GO: Biological Process	GO:0032269	negative regulation of cellular protein metabolic process		5.398e-08	0.0003145	1.338e-06	1.238e-05	61	1112	A2M,CDKN1A,PODNL1,ENPP1,SERPINF1,LRRK2,TWIST1,SLIT2,DACT1,SERPINE2,SERPINB8,SERPINI1,PLAT,MMP9,RECK,COL6A3,SFRP1,SFRP2,C8orf88,SFRP4,GMFG,IFI16,AQP1,IGF1,PYCARD,SLPI,CSTA,IL6,LRRC15,PROS1,GADD45B,SPOCK1,RASSF2,ASPN,GAS1,GAS6,DAB2,LXN,DCN,ITIH3,BGN,BMP4,SERPING1,C3,PID1,FAM129A,DUSP1,DUSP2,CAV1,ECM1,RGS2,TFPI,THBS1,THY1,P2RX7,TIMP1,TIMP2,TIMP3,SERPINE1,TNFAIP3,GREM1
GO: Biological Process	GO:1902531	regulation of intracellular signal transduction		6.004e-08	0.0003498	1.482e-06	1.371e-05	85	1781	A2M,PODNL1,PDGFRA,PDGFRB,LRRK2,CHN1,TRIM22,TWIST1,SLIT2,DACT1,SERPINE2,DLC1,SHC2,CCR1,CCL8,CCL11,MMP9,CXCL11,PLN,ARHGEF6,CXCL12,COL3A1,SFRP1,SFRP2,SFRP4,HTR2B,FN1,WNT5A,IGF1,CSF1R,IGFBP4,CYR61,PYCARD,PDGFD,CSPG4,SNAI2,GLIPR2,CTGF,PRKD1,ARHGAP18,IL6,LRRC15,SOD2,GADD45B,CYP1B1,INHBA,RASSF2,ASPN,GAS6,DAB2,PDE10A,DCN,ZEB2,BGN,GHR,GJA1,BMP2,BMP4,SPHK1,NRK,GLRX,CARD6,C3,KDR,C5AR1,RASGRF2,CAMK2D,DUSP1,D…
GO: Biological Process	GO:0050680	negative regulation of epithelial cell proliferation		6.242e-08	0.0003637	1.535e-06	1.419e-05	17	130	SERPINF1,MEF2C,SFRP1,SFRP2,WNT5A,RGCC,SNAI2,SPARC,GAS1,DAB2,PTN,GJA1,BMP4,SULF1,SCG2,CAV1,THBS1
GO: Biological Process	GO:0072102	glomerulus morphogenesis		6.486e-08	0.0003779	1.588e-06	1.468e-05	6	10	PDGFRA,PDGFRB,MEF2C,AHR,BMP4,TCF21
GO: Biological Process	GO:0030510	regulation of BMP signaling pathway		6.536e-08	0.0003808	1.593e-06	1.474e-05	14	87	FZD1,FBN1,SFRP1,SFRP2,WNT5A,CYR61,HTRA1,GATA6,NBL1,BMP4,SULF1,KDR,CAV1,GREM1
GO: Biological Process	GO:1904035	regulation of epithelial cell apoptotic process		6.581e-08	0.0003835	1.598e-06	1.478e-05	13	74	SFRP4,RGCC,IGF1,IL6,GAS6,BMP4,ECSCR,SCG2,KDR,NDNF,THBS1,SERPINE1,TNFAIP3
GO: Biological Process	GO:0048738	cardiac muscle tissue development		6.936e-08	0.0004042	1.677e-06	1.551e-05	22	215	PDGFRA,PDGFRB,MEF2C,HEG1,COL14A1,FHL2,PLN,COL11A1,WNT5A,FHOD3,PRKG1,NEXN,GATA6,WISP1,GJA1,BMP2,BMP4,CAMK2D,NR3C1,ZFPM2,GREM1,MARCKS
GO: Biological Process	GO:0000902	cell morphogenesis		7.159e-08	0.0004171	1.724e-06	1.594e-05	69	1337	EPS8,MAP1B,ENPP2,LRRK2,CHN1,MEF2C,TWIST1,KLF2,SLIT2,DACT1,HEG1,DLC1,BASP1,AHR,CCL11,SDC2,CXCL12,COL1A1,VIM,SEMA3C,SFRP1,SFRP2,FN1,SGK1,WNT5A,RGCC,ARX,POSTN,CSF1R,PRELP,SNAI2,GLIPR2,ARHGAP18,PALLD,IL6,IL7R,SPARC,WASF3,GAS1,DAB2,NBL1,NDN,ZEB2,PTN,GJA1,BMP2,BMP4,CDC42EP5,KDR,FERMT3,DPYSL2,EPYC,ECM2,LAMA2,LAMB1,OMD,OGN,TGFB1I1,LIPA,THY1,FRMD6,P2RX7,EGR2,GREM1,LUM,HAS2,CDH11,DCLK1,MARCKS
GO: Biological Process	GO:0042493	response to drug		7.587e-08	0.0004421	1.819e-06	1.682e-05	35	481	CDKN1A,ABCA8,MEF2C,FZD1,MMP2,MMP9,COL1A1,SEMA3C,SFRP1,SFRP2,HTR2B,FOS,FOSB,AQP1,MT2A,IL6,SOD2,INHBA,GAS6,GATA6,BCHE,STAR,PTN,JUNB,KDR,NNMT,DPYSL2,CAV1,LGALS1,THBS1,P2RX7,TIMP2,LOX,SERPINE1,CD69
GO: Biological Process	GO:0071773	cellular response to BMP stimulus		7.648e-08	0.0004456	1.819e-06	1.682e-05	19	164	FZD1,FBN1,FST,SFRP1,SFRP2,FN1,WNT5A,CYR61,HTRA1,GATA6,NBL1,BMP2,BMP4,SULF1,KDR,CAV1,FSTL1,EGR1,GREM1
GO: Biological Process	GO:0071772	response to BMP		7.648e-08	0.0004456	1.819e-06	1.682e-05	19	164	FZD1,FBN1,FST,SFRP1,SFRP2,FN1,WNT5A,CYR61,HTRA1,GATA6,NBL1,BMP2,BMP4,SULF1,KDR,CAV1,FSTL1,EGR1,GREM1
GO: Biological Process	GO:0043009	chordate embryonic development		7.853e-08	0.0004576	1.853e-06	1.714e-05	44	691	MAN2A1,PDGFRA,PDGFRB,PCDH12,MEF2C,TWIST1,KLF2,FZD1,ADM,SLIT2,DACT1,HEG1,HOXC6,DLC1,CTHRC1,VCAM1,COL1A1,TSHZ3,SEMA3C,PRRX1,COL11A1,SFRP1,SFRP2,WNT5A,IGF1,CYR61,DCHS1,HOPX,GAS1,DAB2,GATA6,ZEB2,GJA1,BMP2,BMP4,JUNB,SULF2,SULF1,NRK,SCO2,ZEB1,RARRES2,EDNRA,ZFPM2
GO: Biological Process	GO:0001666	response to hypoxia		7.855e-08	0.0004577	1.853e-06	1.714e-05	27	312	TWIST1,ADM,PLAT,PLAU,MMP2,PLOD2,SDC2,CXCL12,VCAM1,SFRP1,ANGPT2,RGCC,AQP1,POSTN,IGF1,GATA6,PTGIS,PTN,BMP2,KCND2,KDR,NDNF,CAMK2D,CAV1,EDNRA,THBS1,EGR1
GO: Biological Process	GO:0010769	regulation of cell morphogenesis involved in differentiation		8.098e-08	0.0004719	1.903e-06	1.76e-05	30	374	MAP1B,ENPP2,LRRK2,CHN1,TWIST1,SLIT2,SDC2,CXCL12,COL1A1,VIM,SEMA3C,SFRP1,SFRP2,FN1,SGK1,WNT5A,RGCC,POSTN,GLIPR2,DAB2,ZEB2,BMP2,DPYSL2,EPYC,OGN,TGFB1I1,THY1,GREM1,HAS2,MARCKS
GO: Biological Process	GO:0009612	response to mechanical stimulus		8.613e-08	0.0005019	2.016e-06	1.864e-05	23	236	MEIS2,SERPINE2,MMP2,CXCL12,COL1A1,COL3A1,COL11A1,ANGPT2,FOS,FOSB,AQP1,POSTN,IGF1,IL6,DCN,GJA1,BMP4,JUNB,CAV1,EDNRA,THBS1,P2RX7,TIMP3
GO: Biological Process	GO:0048762	mesenchymal cell differentiation		8.85e-08	0.0005157	2.063e-06	1.908e-05	21	200	MEF2C,TWIST1,COL1A1,SEMA3C,SFRP1,SFRP2,HTR2B,WNT5A,RGCC,SNAI2,GLIPR2,DAB2,ZEB2,GJA1,BMP2,BMP4,TCF21,EDNRA,TGFB1I1,GREM1,HAS2
GO: Biological Process	GO:0051130	positive regulation of cellular component organization		9.034e-08	0.0005264	2.097e-06	1.939e-05	66	1263	MAP1B,PDGFRB,ENPP2,SERPINF1,HNMT,TWIST1,SLIT2,SERPINE2,EFEMP1,AHR,CCL11,MMP9,CXCL12,CNTN1,COL1A1,SFRP1,SFRP4,COL16A1,FN1,SGK1,WNT5A,RGCC,GMFG,EIF5A2,AQP1,IGF1,NKD2,PYCARD,SNAI2,GLIPR2,CTGF,PRKD1,CTSK,PALLD,IL4R,IL6,PROS1,GAS6,DAB2,DCN,ZEB2,PTN,BMP2,BMP4,SRPX2,SPHK1,CDC42EP5,C3,KDR,AMIGO2,NDNF,DPYSL3,DDR2,CAV1,NR3C1,RGS2,TGFB1I1,THBS2,CD14,P2RX7,SERPINE1,GREM1,HAS2,MARCKS,STOM,TPBG
GO: Biological Process	GO:0050778	positive regulation of immune response		9.306e-08	0.0005422	2.152e-06	1.99e-05	43	671	A2M,CFH,HLA-A,VSIG4,HLX,LY96,MEF2C,COLEC12,NLRC5,MMP2,MNDA,WNT5A,RGCC,IFI16,TNFSF13B,PYCARD,CTSK,CTSL,MARCO,IL4R,IL6,PROS1,PAG1,IDO1,TRIL,CFD,SERPING1,C1QA,C1QB,C1QC,C1R,C1S,C3,C3AR1,C5AR1,C7,CAV1,CD3E,THY1,CD14,P2RX7,TLR1,TNFAIP3
GO: Biological Process	GO:0044092	negative regulation of molecular function		9.611e-08	0.0005601	2.213e-06	2.046e-05	62	1157	A2M,CDKN1A,PODNL1,SERPINF1,LRRK2,TWIST1,SLIT2,DACT1,SERPINE2,SERPINB8,SERPINI1,CYS1,NLRC5,MMP9,PLN,RECK,COL6A3,SFRP1,SFRP2,SFRP4,SCG5,GMFG,IFI16,AQP1,IGF1,PYCARD,SLPI,CSTA,IL6,LRRC15,PROS1,GADD45B,CYP1B1,TCEAL7,SPOCK1,ASPN,GAS6,DAB2,LXN,DCN,PTGIS,ITIH3,BGN,PTN,BMP4,SERPING1,C3,CAMK2D,DUSP1,DUSP2,CAV1,ECM1,RGS2,TFPI,THBS1,THY1,TIMP1,TIMP2,TIMP3,SERPINE1,SETD7,TNFAIP3
GO: Biological Process	GO:0051962	positive regulation of nervous system development		9.645e-08	0.000562	2.213e-06	2.046e-05	37	531	MAN2A1,MAP1B,ENPP2,SERPINF1,MEF2C,SLIT2,SERPINE2,BEND6,CXCL12,CNTN1,VIM,FN1,SGK1,WNT5A,IGF1,PRKD1,IL6,WASF3,NBL1,ZEB2,STAR,PTN,BMP2,BMP4,SRPX2,SPHK1,KDR,AMIGO2,NDNF,TCF4,DPYSL3,ZEB1,NR3C1,THBS2,TIMP2,MARCKS,TPBG
GO: Biological Process	GO:0043065	positive regulation of apoptotic process		1.011e-07	0.0005891	2.31e-06	2.136e-05	42	649	PDGFRB,MEF2C,ADM,SLIT2,FAP,DLC1,SRPX,MMP2,MMP9,MNDA,ARHGEF6,SFRP1,SFRP2,SFRP4,WNT5A,RGCC,CYR61,PYCARD,CTGF,IL6,GADD45B,CYP1B1,IDO1,INHBA,RASSF2,GATA6,PTGIS,PTN,BMP2,BMP4,ECSCR,RASGRF2,CAMK2D,DUSP1,CAV1,NR3C1,NUPR1,RPS27L,THBS1,P2RX7,EGR1,TIMP3
GO: Biological Process	GO:0035265	organ growth		1.023e-07	0.0005963	2.329e-06	2.154e-05	19	167	HLX,MEF2C,HEG1,NLGN4X,BASP1,AHR,COL14A1,COMP,ARX,IGF1,PRKG1,GATA6,WISP1,GJA1,KDR,CAMK2D,DDR2,NR3C1,THBS1
GO: Biological Process	GO:0014909	smooth muscle cell migration		1.075e-07	0.0006262	2.437e-06	2.253e-05	13	77	PDGFRB,SLIT2,PLAT,PLAU,POSTN,IGF1,PDGFD,PRKG1,CYP1B1,CAMK2D,EGR1,SERPINE1,HAS2
GO: Biological Process	GO:0035924	cellular response to vascular endothelial growth factor stimulus		1.082e-07	0.0006303	2.443e-06	2.259e-05	10	42	PDGFRA,PDGFRB,VCAM1,FN1,PRKD1,GAS1,DCN,KDR,TCF4,EGR3
GO: Biological Process	GO:0030509	BMP signaling pathway		1.086e-07	0.0006331	2.444e-06	2.26e-05	18	151	FZD1,FBN1,FST,SFRP1,SFRP2,WNT5A,CYR61,HTRA1,GATA6,NBL1,BMP2,BMP4,SULF1,KDR,CAV1,FSTL1,EGR1,GREM1
GO: Biological Process	GO:1903035	negative regulation of response to wounding		1.109e-07	0.0006463	2.486e-06	2.299e-05	20	185	PDGFRA,SERPINF1,SLIT2,FAP,SERPINE2,PLAT,PLAU,PRKG1,PROS1,PTGIS,GJA1,SERPING1,NT5E,THBD,THBS1,SERPINE1,TSPAN8,TNFAIP3,TNFAIP6,TNFRSF1B
GO: Biological Process	GO:0042327	positive regulation of phosphorylation		1.122e-07	0.0006537	2.504e-06	2.316e-05	56	1003	CDKN1A,PDGFRA,PDGFRB,ENPP2,LRRK2,FZD1,SHC2,CCR1,CCL8,CCL11,MMP9,CNTN1,SFRP2,HTR2B,WNT5A,RGCC,IGF1,CSF1R,IGFBP4,CYR61,PYCARD,PDGFD,CSPG4,GLIPR2,CTGF,PRKD1,IL6,GADD45B,INHBA,RASSF2,GAS6,DAB2,ITGA5,ZEB2,GHR,BMP2,BMP4,SPHK1,NRK,C3,KDR,C5AR1,FAM129A,RARRES2,CAMK2D,DDR2,CAV1,EDNRA,THBS1,CD3E,P2RX7,TIMP2,TLR1,GREM1,TNFRSF1B,MARCKS
GO: Biological Process	GO:0009792	embryo development ending in birth or egg hatching		1.134e-07	0.0006606	2.512e-06	2.323e-05	44	700	MAN2A1,PDGFRA,PDGFRB,PCDH12,MEF2C,TWIST1,KLF2,FZD1,ADM,SLIT2,DACT1,HEG1,HOXC6,DLC1,CTHRC1,VCAM1,COL1A1,TSHZ3,SEMA3C,PRRX1,COL11A1,SFRP1,SFRP2,WNT5A,IGF1,CYR61,DCHS1,HOPX,GAS1,DAB2,GATA6,ZEB2,GJA1,BMP2,BMP4,JUNB,SULF2,SULF1,NRK,SCO2,ZEB1,RARRES2,EDNRA,ZFPM2
GO: Biological Process	GO:0007169	transmembrane receptor protein tyrosine kinase signaling pathway		1.134e-07	0.0006606	2.512e-06	2.323e-05	44	700	EPS8,PDGFRA,PDGFRL,PDGFRB,ENPP1,CHN1,EFEMP1,SHC2,PLAT,MMP2,MMP9,SDC2,COL1A1,COL4A1,ANGPT2,CILP,WNT5A,IGF1,CSF1R,IGFBP4,PDGFD,CSPG4,CTGF,PRKD1,PAG1,RASSF2,NDN,ITGA5,DCN,GHR,BMP2,BMP4,SULF2,SULF1,GLRX,KDR,PID1,TCF4,FAT4,DDR2,SHISA2,THBS1,CD3E,GREM1
GO: Biological Process	GO:0070613	regulation of protein processing		1.172e-07	0.0006826	2.586e-06	2.391e-05	14	91	A2M,CFH,LRRK2,SERPINE2,NKD2,PROS1,GAS1,SERPING1,C3,C3AR1,C5AR1,C7,THBS1,SERPINE1
GO: Biological Process	GO:0080134	regulation of response to stress		1.187e-07	0.0006917	2.61e-06	2.414e-05	77	1579	A2M,CFH,HLA-A,PDGFRA,SERPINF1,LRRK2,LY96,MEF2C,TWIST1,SLIT2,COLEC12,DACT1,FAP,SERPINE2,NLRC5,CCR1,PLAT,PLAU,CCL8,CCL11,MMP2,CXCL12,PRRX1,SFRP1,SFRP2,SFRP4,WNT5A,IFI16,IFNGR1,CD93,PYCARD,AOC3,SNAI2,CTGF,PRKG1,CTSK,CTSL,MARCO,IL6,SOD2,PROS1,GADD45B,HTRA1,IDO1,RASSF2,HOPX,DAB2,DCN,PTGIS,ZEB2,TRIL,GJA1,BMP2,NRK,GLRX,SERPING1,C3,C3AR1,KDR,C5AR1,C7,TAP1,NT5E,CAMK2D,CAV1,EDNRA,THBD,THBS1,CD14,TLR1,SERPI…
GO: Biological Process	GO:0010035	response to inorganic substance		1.217e-07	0.000709	2.665e-06	2.465e-05	38	559	CYBRD1,PDGFRB,SERPINF1,LRRK2,MEF2C,KLF2,MMP2,PLN,VCAM1,COL1A1,FN1,FOS,FOSB,WNT5A,CP,AQP1,MT2A,PDGFD,IL6,SOD2,CYP1B1,SPARC,STAR,BMP4,JUNB,SPHK1,GLRX,C1QA,C3,NT5E,CAMK2D,DUSP1,CAV1,THBS1,CD14,P2RX7,TNFAIP3,HBB
GO: Biological Process	GO:0001817	regulation of cytokine production		1.297e-07	0.0007557	2.83e-06	2.617e-05	41	631	HLA-A,VSIG4,LY96,TWIST1,KLF2,HEG1,NLRC5,GPNMB,HTR2B,FN1,WNT5A,RGCC,IFI16,POSTN,CSF1R,SRGN,PYCARD,SNAI2,IL4R,IL6,CYP1B1,IDO1,INHBA,GAS6,GATA6,TRIL,SSC5D,SULF2,SPHK1,SULF1,C3,C3AR1,C5AR1,THBS1,CD3E,CD14,P2RX7,TLR1,SERPINE1,TNFAIP3,LUM
GO: Biological Process	GO:0006959	humoral immune response		1.327e-07	0.0007733	2.881e-06	2.664e-05	22	223	A2M,CFH,HLA-A,VSIG4,MEF2C,ADM,RGCC,POU2AF1,SLPI,IL6,PROS1,CFD,SERPING1,C1QA,C1QB,C1QC,C1R,C1S,C3,C3AR1,C5AR1,C7
GO: Biological Process	GO:0022612	gland morphogenesis		1.33e-07	0.000775	2.881e-06	2.664e-05	18	153	SLIT2,PLAU,CCL11,MMP2,SEMA3C,SFRP1,WNT5A,IGF1,CSF1R,SNAI2,IL6,PTN,BMP4,SULF2,SULF1,CAV1,NR3C1,TNFAIP3
GO: Biological Process	GO:0050878	regulation of body fluid levels		1.341e-07	0.0007815	2.894e-06	2.677e-05	37	538	A2M,PDGFRA,F13A1,FAP,HEG1,SERPINE2,PLAT,PLAU,COL1A1,COL1A2,COL3A1,VWF,PROCR,AQP1,PDGFD,PRKG1,IL6,PROS1,DOCK11,GAS6,GATA6,GJA1,SERPING1,C3,GNA15,FERMT3,CAV1,PAPSS2,ZFPM2,TFPI,THBD,THBS1,P2RX7,SERPINE1,TSPAN8,HAS2,HBB
GO: Biological Process	GO:1903317	regulation of protein maturation		1.349e-07	0.0007859	2.9e-06	2.682e-05	14	92	A2M,CFH,LRRK2,SERPINE2,NKD2,PROS1,GAS1,SERPING1,C3,C3AR1,C5AR1,C7,THBS1,SERPINE1
GO: Biological Process	GO:0030336	negative regulation of cell migration		1.436e-07	0.0008367	3.076e-06	2.845e-05	22	224	SERPINF1,SLIT2,DLC1,RECK,CXCL12,COL3A1,SFRP1,SFRP2,ANGPT2,RGCC,PRKG1,CYP1B1,NBL1,DCN,PTN,SULF1,DPYSL3,THBS1,THY1,TIMP1,SERPINE1,GREM1
GO: Biological Process	GO:0032940	secretion by cell		1.444e-07	0.0008415	3.082e-06	2.85e-05	59	1090	A2M,LRRK2,MEF2C,F13A1,TWIST1,ADM,SERPINE2,CCR1,CCL8,CXCL12,SFRP1,VSNL1,VWF,HTR2B,FN1,SCG5,WNT5A,RGCC,AQP1,POSTN,IGF1,CSF1R,NKD2,SRGN,TNFSF13B,PYCARD,CTGF,PRKG1,IL4R,IL6,PROS1,SPARC,VAMP5,INHBA,GAS6,DAB2,ISLR,ITIH3,GJA1,CFD,SSC5D,SPHK1,SCG2,GLRX,SERPING1,DPYSL2,RAB31,RARRES2,NR3C1,ECM1,THBS1,CD14,P2RX7,TIMP1,TIMP3,TLR1,SERPINE1,LTBP2,MARCKS
GO: Biological Process	GO:0042326	negative regulation of phosphorylation		1.563e-07	0.0009108	3.324e-06	3.074e-05	34	473	CDKN1A,PODNL1,ENPP1,LRRK2,TWIST1,SLIT2,DACT1,SFRP1,SFRP2,SFRP4,GMFG,IGF1,PYCARD,IL6,LRRC15,GADD45B,INHBA,RASSF2,ASPN,DAB2,DCN,BGN,BMP4,PID1,FAM129A,DUSP1,DUSP2,CAV1,RGS2,THY1,P2RX7,TIMP3,TNFAIP3,GREM1
GO: Biological Process	GO:0048863	stem cell differentiation		1.619e-07	0.0009433	3.43e-06	3.172e-05	26	303	A2M,PDGFRA,MEF2C,TWIST1,FZD1,COL1A1,SEMA3C,SFRP1,SFRP2,HTR2B,WNT5A,RGCC,SNAI2,GLIPR2,DAB2,GATA6,BCHE,ZEB2,GJA1,BMP2,BMP4,TCF21,EDNRA,TGFB1I1,GREM1,HAS2
GO: Biological Process	GO:0001704	formation of primary germ layer		1.643e-07	0.0009571	3.468e-06	3.207e-05	16	123	MMP2,MMP9,COL5A1,COL5A2,COL8A1,COL11A1,SFRP2,FN1,WNT5A,INHBA,GATA6,ITGA5,BMP4,DUSP1,DUSP2,LAMB1
GO: Biological Process	GO:0048146	positive regulation of fibroblast proliferation		1.694e-07	0.0009868	3.563e-06	3.295e-05	12	67	CDKN1A,PDGFRA,PDGFRB,FN1,WNT5A,AQP1,IGF1,PDGFD,GAS6,SPHK1,DDR2,SERPINE1
GO: Biological Process	GO:0070374	positive regulation of ERK1 and ERK2 cascade		1.722e-07	0.001004	3.61e-06	3.338e-05	20	190	PDGFRA,PDGFRB,CCR1,CCL8,CCL11,HTR2B,CSF1R,PYCARD,PDGFD,GLIPR2,CTGF,IL6,GAS6,BMP2,BMP4,C3,KDR,C5AR1,CAMK2D,EDNRA
GO: Biological Process	GO:1901343	negative regulation of vasculature development		1.777e-07	0.001036	3.712e-06	3.433e-05	14	94	SERPINF1,ANGPT2,RGCC,SPARC,ISM1,DCN,PTN,BMP4,ECSCR,SULF1,TCF4,THBS1,THBS2,SERPINE1
GO: Biological Process	GO:0043410	positive regulation of MAPK cascade		1.86e-07	0.001084	3.871e-06	3.58e-05	36	522	PDGFRA,PDGFRB,LRRK2,SHC2,CCR1,CCL8,CCL11,HTR2B,WNT5A,IGF1,CSF1R,IGFBP4,PYCARD,PDGFD,CSPG4,GLIPR2,CTGF,IL6,GADD45B,RASSF2,GAS6,DAB2,ZEB2,GHR,BMP2,BMP4,NRK,C3,KDR,C5AR1,CAMK2D,EDNRA,THBS1,P2RX7,TIMP2,TNFRSF1B
GO: Biological Process	GO:0048839	inner ear development		2.036e-07	0.001186	4.222e-06	3.904e-05	21	210	CEBPD,HLA-A,PDGFRB,CYS1,CTHRC1,PLS3,PRRX1,COL11A1,WNT5A,CXCL14,IFI16,IGF1,IGFBP7,DCHS1,SPARC,BMP2,BMP4,C1QB,FAT4,ZEB1,MAF
GO: Biological Process	GO:0010632	regulation of epithelial cell migration		2.153e-07	0.001255	4.449e-06	4.114e-05	19	175	ENPP2,SERPINF1,SLIT2,MMP9,ANGPT2,WNT5A,RGCC,AQP1,SNAI2,GLIPR2,PRKD1,SPARC,DCN,BMP4,SRPX2,KDR,THBS1,SERPINE1,HAS2
GO: Biological Process	GO:0006468	protein phosphorylation		2.176e-07	0.001268	4.48e-06	4.143e-05	89	1952	CDKN1A,PODNL1,PDGFRA,PDGFRB,ENPP1,ENPP2,LRRK2,MEF2C,TWIST1,FZD1,SLIT2,DACT1,EFEMP1,SHC2,CCR1,CCL8,CCL11,MMP9,POMK,ARHGEF6,CNTN1,SFRP1,SFRP2,SFRP4,HTR2B,FN1,SGK1,WNT5A,RGCC,GMFG,IGF1,CSF1R,IGFBP4,CSF2RB,CYR61,PYCARD,PDGFD,CSPG4,GLIPR2,CTGF,PRKD1,PRKG1,IL6,LRRC15,GADD45B,PLVAP,INHBA,RASSF2,ASPN,GAS6,DAB2,ITGA5,DCN,ZEB2,BGN,GHR,BMP2,BMP4,SPHK1,SCG2,NRK,CDC42EP5,C3,KDR,C5AR1,PID1,FAM129A,RARRES2,RASG…
GO: Biological Process	GO:2000351	regulation of endothelial cell apoptotic process		2.184e-07	0.001272	4.48e-06	4.143e-05	10	45	RGCC,GAS6,BMP4,ECSCR,SCG2,KDR,NDNF,THBS1,SERPINE1,TNFAIP3
GO: Biological Process	GO:0051271	negative regulation of cellular component movement		2.218e-07	0.001292	4.534e-06	4.193e-05	24	268	SERPINF1,SLIT2,DLC1,RECK,CXCL12,COL3A1,SEMA3C,SFRP1,SFRP2,ANGPT2,WNT5A,RGCC,PRKG1,CYP1B1,NBL1,DCN,PTN,SULF1,DPYSL3,THBS1,THY1,TIMP1,SERPINE1,GREM1
GO: Biological Process	GO:1901699	cellular response to nitrogen compound		2.317e-07	0.00135	4.721e-06	4.365e-05	39	597	PDGFRA,ENPP1,LRRK2,MEF2C,KLF2,FZD1,SLIT2,COLEC12,FBN1,AHR,PLAU,MMP2,COL1A1,COL1A2,COL3A1,COL4A1,COL5A2,SFRP1,COL16A1,HTR2B,SGK1,AQP1,IGF1,PDGFD,STAR,GHR,TBC1D4,GNA15,GNG11,PID1,RAB31,ZEB1,RARRES2,CAV1,THBS1,P2RX7,EGR1,GNB4,MARCKS
GO: Biological Process	GO:0050818	regulation of coagulation		2.325e-07	0.001355	4.721e-06	4.365e-05	14	96	PDGFRA,FAP,SERPINE2,PLAT,PLAU,PROCR,PRKG1,PROS1,SERPING1,CAV1,THBD,THBS1,SERPINE1,TSPAN8
GO: Biological Process	GO:0031399	regulation of protein modification process		2.541e-07	0.00148	5.141e-06	4.754e-05	85	1841	CDKN1A,PODNL1,RAMP1,PDGFRA,PDGFRB,ENPP1,ENPP2,LRRK2,MEF2C,TWIST1,FZD1,SLIT2,DACT1,DLC1,SHC2,CCR1,CCL8,CCL11,MMP9,CNTN1,SFRP1,SFRP2,SFRP4,HTR2B,FN1,WNT5A,RGCC,GMFG,IGF1,CSF1R,IGFBP4,CYR61,PYCARD,VCAN,PDGFD,CSPG4,SNAI2,GLIPR2,CTGF,PRKD1,IL6,LRRC15,GADD45B,INHBA,RASSF2,ASPN,GAS6,DAB2,ITGA5,DCN,ZEB2,BGN,GHR,BMP2,BMP4,SPHK1,NRK,C3,KDR,C5AR1,PID1,FAM129A,TCF21,RARRES2,CAMK2D,DUSP1,DUSP2,DDR2,CAV1,NUPR1…
GO: Biological Process	GO:0001816	cytokine production		2.987e-07	0.00174	6.022e-06	5.569e-05	43	700	HLA-A,VSIG4,LY96,TWIST1,KLF2,HEG1,NLRC5,GPNMB,HTR2B,FN1,WNT5A,RGCC,IFI16,POSTN,CSF1R,SRGN,PYCARD,SNAI2,IL4R,IL6,CYP1B1,IDO1,INHBA,GAS6,GATA6,TRIL,SSC5D,SULF2,SPHK1,SULF1,C3,C3AR1,C5AR1,THBS1,CD3E,LIPA,CD14,P2RX7,TLR1,SERPINE1,TNFAIP3,LUM,MAF
GO: Biological Process	GO:0014910	regulation of smooth muscle cell migration		3.284e-07	0.001914	6.576e-06	6.081e-05	12	71	PDGFRB,SLIT2,PLAU,POSTN,IGF1,PDGFD,PRKG1,CYP1B1,CAMK2D,EGR1,SERPINE1,HAS2
GO: Biological Process	GO:0001938	positive regulation of endothelial cell proliferation		3.284e-07	0.001914	6.576e-06	6.081e-05	12	71	CCL11,CXCL12,HTR2B,WNT5A,PRKD1,BMP2,BMP4,SCG2,KDR,CAV1,ECM1,EGR3
GO: Biological Process	GO:0042730	fibrinolysis		3.299e-07	0.001922	6.584e-06	6.088e-05	8	27	FAP,PLAT,PLAU,PROS1,SERPING1,THBD,THBS1,SERPINE1
GO: Biological Process	GO:2000146	negative regulation of cell motility		3.314e-07	0.001931	6.591e-06	6.095e-05	22	235	SERPINF1,SLIT2,DLC1,RECK,CXCL12,COL3A1,SFRP1,SFRP2,ANGPT2,RGCC,PRKG1,CYP1B1,NBL1,DCN,PTN,SULF1,DPYSL3,THBS1,THY1,TIMP1,SERPINE1,GREM1
GO: Biological Process	GO:0046903	secretion		3.506e-07	0.002043	6.949e-06	6.426e-05	63	1228	A2M,LRRK2,MEF2C,F13A1,TWIST1,ADM,SERPINE2,CCR1,CCL8,CXCL12,SFRP1,VSNL1,VWF,HTR2B,FN1,SGK1,SCG5,WNT5A,RGCC,AQP1,POSTN,IGF1,CSF1R,NKD2,SRGN,TNFSF13B,PYCARD,CORIN,CTGF,PRKG1,IL4R,IL6,PROS1,SPARC,VAMP5,INHBA,GAS6,DAB2,ISLR,ITIH3,GJA1,CFD,SSC5D,SPHK1,SCG2,GLRX,SERPING1,DPYSL2,RAB31,RARRES2,CAV1,NR3C1,ECM1,EDNRA,THBS1,CD14,P2RX7,TIMP1,TIMP3,TLR1,SERPINE1,LTBP2,MARCKS
GO: Biological Process	GO:0016525	negative regulation of angiogenesis		3.562e-07	0.002076	7.036e-06	6.507e-05	13	85	SERPINF1,ANGPT2,RGCC,SPARC,ISM1,DCN,PTN,ECSCR,SULF1,TCF4,THBS1,THBS2,SERPINE1
GO: Biological Process	GO:0001558	regulation of cell growth		3.617e-07	0.002108	7.12e-06	6.585e-05	32	445	CDKN1A,MAP1B,ENPP1,SLIT2,SERPINE2,COL14A1,CXCL12,SEMA3C,SFRP1,SFRP2,FN1,SGK1,WNT5A,IFI16,IGF1,IGFBP4,CSF2RB,IGFBP7,CYR61,CTGF,HTRA1,SPOCK1,INHBA,GAS1,DAB2,WISP1,GJA1,SPHK1,DPYSL2,CAMK2D,NR3C1,GREM1
GO: Biological Process	GO:0043542	endothelial cell migration		3.814e-07	0.002223	7.483e-06	6.92e-05	18	164	SERPINF1,SLIT2,FAP,ANGPT2,WNT5A,RGCC,SNAI2,PRKD1,CYP1B1,SPARC,DCN,BMP4,SRPX2,SCG2,KDR,THBS1,EGR3,GREM1
GO: Biological Process	GO:0006024	glycosaminoglycan biosynthetic process		3.855e-07	0.002247	7.539e-06	6.972e-05	15	115	PDGFRB,SDC2,IGF1,PRELP,VCAN,CSPG4,DCN,BGN,HS3ST3A1,OMD,GPC6,OGN,CHSY3,LUM,HAS2
GO: Biological Process	GO:0016485	protein processing		3.944e-07	0.002298	7.685e-06	7.107e-05	27	338	A2M,CFH,LRRK2,SERPINE2,DLC1,AEBP1,PLAT,ADAMTS2,SCG5,CPE,IFI16,NKD2,SRGN,PYCARD,CORIN,PROS1,GAS1,GAS6,SERPING1,C3,C3AR1,C5AR1,C7,RPS27L,THBS1,P2RX7,SERPINE1
GO: Biological Process	GO:0002690	positive regulation of leukocyte chemotaxis		4.096e-07	0.002387	7.957e-06	7.358e-05	13	86	CCR1,CXCL11,CXCL12,WNT5A,CXCL14,IL6,GAS6,C3AR1,C5AR1,RARRES2,EDNRA,THBS1,SERPINE1
GO: Biological Process	GO:0071417	cellular response to organonitrogen compound		4.286e-07	0.002498	8.297e-06	7.673e-05	35	517	PDGFRA,ENPP1,LRRK2,MEF2C,KLF2,FZD1,SLIT2,FBN1,AHR,PLAU,MMP2,COL1A1,COL1A2,COL3A1,COL4A1,COL5A2,SFRP1,COL16A1,HTR2B,SGK1,AQP1,IGF1,PDGFD,STAR,GHR,TBC1D4,GNG11,PID1,RAB31,ZEB1,RARRES2,CAV1,EGR1,GNB4,MARCKS
GO: Biological Process	GO:0006023	aminoglycan biosynthetic process		4.322e-07	0.002518	8.339e-06	7.711e-05	15	116	PDGFRB,SDC2,IGF1,PRELP,VCAN,CSPG4,DCN,BGN,HS3ST3A1,OMD,GPC6,OGN,CHSY3,LUM,HAS2
GO: Biological Process	GO:0055007	cardiac muscle cell differentiation		4.839e-07	0.002819	9.305e-06	8.605e-05	15	117	PDGFRA,PDGFRB,MEF2C,COL14A1,FHL2,FHOD3,PRKG1,NEXN,GATA6,WISP1,BMP2,BMP4,CAMK2D,NR3C1,GREM1
GO: Biological Process	GO:0072577	endothelial cell apoptotic process		5.115e-07	0.00298	9.804e-06	9.066e-05	10	49	RGCC,GAS6,BMP4,ECSCR,SCG2,KDR,NDNF,THBS1,SERPINE1,TNFAIP3
GO: Biological Process	GO:2000181	negative regulation of blood vessel morphogenesis		5.385e-07	0.003138	1.029e-05	9.513e-05	13	88	SERPINF1,ANGPT2,RGCC,SPARC,ISM1,DCN,PTN,ECSCR,SULF1,TCF4,THBS1,THBS2,SERPINE1
GO: Biological Process	GO:0051604	protein maturation		5.771e-07	0.003363	1.099e-05	0.0001016	28	366	A2M,CFH,LRRK2,SERPINE2,DLC1,AEBP1,PLAT,ADAMTS2,SCG5,CPE,IFI16,NKD2,SRGN,PYCARD,CORIN,PROS1,GAS1,GAS6,SERPING1,C3,C3AR1,C5AR1,C7,TSPAN5,RPS27L,THBS1,P2RX7,SERPINE1
GO: Biological Process	GO:0033687	osteoblast proliferation		6.087e-07	0.003547	1.155e-05	0.0001068	8	29	CTHRC1,SFRP1,CYR61,BMP2,JUNB,TMEM119,GREM1,LRRC17
GO: Biological Process	GO:0014812	muscle cell migration		6.155e-07	0.003587	1.165e-05	0.0001077	13	89	PDGFRB,SLIT2,PLAT,PLAU,POSTN,IGF1,PDGFD,PRKG1,CYP1B1,CAMK2D,EGR1,SERPINE1,HAS2
GO: Biological Process	GO:0032570	response to progesterone		6.243e-07	0.003638	1.177e-05	0.0001089	10	50	FOS,FOSB,PTGER2,PTN,JUNB,GJB2,SPHK1,C3,CAV1,THBS1
GO: Biological Process	GO:0061041	regulation of wound healing		6.612e-07	0.003853	1.243e-05	0.0001149	16	136	PDGFRA,FAP,SERPINE2,PLAT,PLAU,PRKG1,PROS1,HOPX,GJA1,SERPING1,CAV1,THBD,THBS1,SERPINE1,TSPAN8,TNFAIP3
GO: Biological Process	GO:0001654	eye development		6.866e-07	0.004001	1.286e-05	0.000119	29	391	MAN2A1,PDGFRA,PDGFRB,SERPINF1,MEIS2,TWIST1,FBN1,EFEMP1,AHR,COL4A1,VIM,COL5A1,COL5A2,COL8A1,COL8A2,WNT5A,AQP1,CYP1B1,INHBA,GAS1,ZEB2,PTN,GJA1,BMP4,KDR,SCO2,ZEB1,THY1,MAF
GO: Biological Process	GO:0019221	cytokine-mediated signaling pathway		7.435e-07	0.004332	1.389e-05	0.0001284	36	553	PODNL1,HLA-A,TRIM22,SLIT2,NLRC5,CCR1,CCL8,CCL11,CXCL11,CXCL12,VCAM1,WNT5A,IFNGR1,MT2A,CSF1R,CSF2RB,TNFSF13B,PYCARD,IL4R,IL6,IL7R,LRRC15,IL10RA,PLVAP,ASPN,GAS6,DCN,BGN,GHR,SPHK1,CAMK2D,CAV1,ECM1,EGR1,TNFAIP3,TNFRSF1B
GO: Biological Process	GO:0048608	reproductive structure development		7.523e-07	0.004384	1.401e-05	0.0001295	33	483	PDGFRA,SERPINF1,PCDH12,ADM,SLIT2,SERPINE2,BASP1,AHR,MMP2,FST,VCAM1,SFRP1,SFRP2,VWF,WNT5A,IGF1,CYR61,HTRA1,INHBA,GATA6,DCN,PTGIS,STAR,BMP4,JUNB,GJB2,SULF1,NRK,KDR,TCF21,NUPR1,ZFPM2,SERPINE1
GO: Biological Process	GO:0001101	response to acid chemical		7.99e-07	0.004656	1.483e-05	0.0001371	28	372	PDGFRA,PDGFRB,SERPINF1,MEF2C,MMP2,COL1A1,COL1A2,COL3A1,COL4A1,COL5A2,SFRP1,COL16A1,FN1,WNT5A,AQP1,PDGFD,CTGF,IL6,SPARC,BCHE,PTGER2,PTN,BMP4,PID1,ZEB1,DUSP1,EGR1,TIMP3
GO: Biological Process	GO:0032870	cellular response to hormone stimulus		8.227e-07	0.004794	1.522e-05	0.0001407	41	677	ENPP1,SERPINF1,MEF2C,FZD1,SLIT2,FBN1,AHR,MMP2,FHL2,PLOD2,SFRP1,FN1,SGK1,FOS,FOSB,AQP1,IGF1,CTSL,IL6,INHBA,DAB2,GATA6,PTGER2,STAR,GHR,BMP4,JUNB,TBC1D4,GLRX,GNG11,PID1,RAB31,TCF21,RARRES2,DUSP1,CAV1,NR3C1,TGFB1I1,LMO2,GNB4,MARCKS
GO: Biological Process	GO:0060562	epithelial tube morphogenesis		8.429e-07	0.004912	1.554e-05	0.0001437	28	373	MEF2C,TWIST1,FZD1,ADM,SLIT2,DLC1,MGP,AHR,CTHRC1,CCL11,CXCL12,COL4A1,SFRP1,SFRP2,WNT5A,IGF1,CSF1R,DCHS1,ZEB2,GJA1,BMP2,BMP4,KDR,FAT4,TCF21,NR3C1,EDNRA,GREM1
GO: Biological Process	GO:0061458	reproductive system development		9.036e-07	0.005265	1.651e-05	0.0001526	33	487	PDGFRA,SERPINF1,PCDH12,ADM,SLIT2,SERPINE2,BASP1,AHR,MMP2,FST,VCAM1,SFRP1,SFRP2,VWF,WNT5A,IGF1,CYR61,HTRA1,INHBA,GATA6,DCN,PTGIS,STAR,BMP4,JUNB,GJB2,SULF1,NRK,KDR,TCF21,NUPR1,ZFPM2,SERPINE1
GO: Biological Process	GO:0007369	gastrulation		9.076e-07	0.005288	1.651e-05	0.0001526	19	192	DACT1,MMP2,MMP9,COL5A1,COL5A2,COL8A1,COL11A1,SFRP1,SFRP2,FN1,WNT5A,INHBA,GATA6,ITGA5,BMP4,DUSP1,DUSP2,LAMB1,TNFAIP3
GO: Biological Process	GO:0030193	regulation of blood coagulation		9.093e-07	0.005298	1.651e-05	0.0001526	13	92	PDGFRA,FAP,SERPINE2,PLAT,PLAU,PRKG1,PROS1,SERPING1,CAV1,THBD,THBS1,SERPINE1,TSPAN8
GO: Biological Process	GO:1900046	regulation of hemostasis		9.093e-07	0.005298	1.651e-05	0.0001526	13	92	PDGFRA,FAP,SERPINE2,PLAT,PLAU,PRKG1,PROS1,SERPING1,CAV1,THBD,THBS1,SERPINE1,TSPAN8
GO: Biological Process	GO:0022617	extracellular matrix disassembly		9.093e-07	0.005298	1.651e-05	0.0001526	13	92	A2M,FAP,FBN1,MMP2,MMP9,FN1,CTSK,CTSL,HTRA1,DCN,DDR2,TIMP1,TIMP2
GO: Biological Process	GO:0051129	negative regulation of cellular component organization		9.213e-07	0.005368	1.667e-05	0.0001542	41	680	EPS8,HLA-A,MAP1B,LYPLAL1,LRRK2,TWIST1,SLIT2,DACT1,FAP,EFEMP1,DLC1,LMOD1,PMP22,VIM,SEMA3C,SFRP1,SFRP2,SGK1,WNT5A,RGCC,GMFG,FHOD3,POSTN,IGF1,CSPG4,PRKD1,LRRC15,SPOCK1,DAB2,PTN,BMP4,TBC1D4,NTM,PID1,DPYSL3,DUSP1,CAV1,LGALS1,THBS1,THY1,KANK3
GO: Biological Process	GO:0048705	skeletal system morphogenesis		9.923e-07	0.005782	1.79e-05	0.0001655	21	231	PDGFRA,PDGFRB,MEF2C,TWIST1,MGP,MMP2,COL1A1,COL10A1,PRRX1,COL11A1,SFRP1,SFRP2,COMP,CTGF,GAS1,BMP4,ZEB1,THBS1,P2RX7,GREM1,HAS2
GO: Biological Process	GO:0000302	response to reactive oxygen species		1.09e-06	0.006349	1.96e-05	0.0001812	22	252	PDGFRA,PDGFRB,LRRK2,KLF2,MMP2,COL1A1,FN1,GPX8,FOS,AQP1,PDGFD,IL6,SOD2,CYP1B1,STAR,BMP4,SPHK1,GLRX,DUSP1,THBS1,TNFAIP3,HBB
GO: Biological Process	GO:0040013	negative regulation of locomotion		1.19e-06	0.006936	2.134e-05	0.0001974	24	294	SERPINF1,SLIT2,DLC1,RECK,CXCL12,COL3A1,SEMA3C,SFRP1,SFRP2,ANGPT2,WNT5A,RGCC,PRKG1,CYP1B1,NBL1,DCN,PTN,SULF1,DPYSL3,THBS1,THY1,TIMP1,SERPINE1,GREM1
GO: Biological Process	GO:0043627	response to estrogen		1.224e-06	0.007132	2.188e-05	0.0002023	21	234	PDGFRB,AHR,MMP2,COL1A1,SFRP1,WNT5A,POSTN,IGF1,CTGF,IL4R,GATA6,STAR,GHR,PTN,BMP4,GJB2,GLRX,C3,DUSP1,CAV1,TIMP3
GO: Biological Process	GO:0010634	positive regulation of epithelial cell migration		1.272e-06	0.007412	2.261e-05	0.0002091	14	110	ENPP2,MMP9,WNT5A,AQP1,SNAI2,GLIPR2,PRKD1,SPARC,BMP4,SRPX2,KDR,THBS1,SERPINE1,HAS2
GO: Biological Process	GO:0043549	regulation of kinase activity		1.273e-06	0.007416	2.261e-05	0.0002091	47	842	CDKN1A,PODNL1,PDGFRA,PDGFRB,LRRK2,SHC2,NLRC5,SFRP1,SFRP2,HTR2B,WNT5A,RGCC,GMFG,IGF1,CSF1R,CYR61,PYCARD,PDGFD,CSPG4,IL6,LRRC15,GADD45B,RASSF2,ASPN,GAS6,DAB2,DCN,ZEB2,BGN,GHR,BMP2,BMP4,NRK,C5AR1,DUSP1,DUSP2,DDR2,CAV1,RGS2,LDB2,THBS1,THY1,P2RX7,TLR1,TNFAIP3,GREM1,MARCKS
GO: Biological Process	GO:0060548	negative regulation of cell death		1.283e-06	0.007478	2.273e-05	0.0002102	53	1001	CDKN1A,PDGFRB,SERPINF1,LRRK2,MEF2C,TWIST1,AHR,MMP9,FHL2,CXCL12,SFRP1,SFRP2,HTR2B,FN1,COMP,SGK1,WNT5A,AQP1,IGF1,CSF1R,CYR61,SNAI2,CTGF,PRKD1,IL6,SOD2,IDO1,GAS1,GAS6,DAB2,GATA6,ITGA5,STAR,GHR,WISP1,BMP4,SPHK1,SCG2,GLRX,KDR,C5AR1,AMIGO2,NDNF,DUSP1,CAV1,EDNRA,ZFPM2,THBS1,TIMP1,EGR3,SERPINE1,TNFAIP3,GREM1
GO: Biological Process	GO:0010463	mesenchymal cell proliferation		1.323e-06	0.007707	2.335e-05	0.000216	10	54	PRRX1,WNT5A,DCHS1,GAS1,PTN,BMP2,BMP4,KDR,FAT4,ZEB1
GO: Biological Process	GO:0055082	cellular chemical homeostasis		1.431e-06	0.008337	2.519e-05	0.0002329	44	768	CYBRD1,PDGFRA,ENPP1,SERPINF1,LRRK2,SLC24A3,ADM,CCR1,PLAU,CCL8,CCL11,CXCL11,PLN,CXCL12,VCAM1,VSNL1,HTR2B,FN1,SGK1,CP,AQP1,MT2A,IGF1,FTL,PRKD1,PRKG1,GAS6,STAR,HEPH,GJA1,BMP4,C3AR1,KDR,GNA15,C5AR1,C7,CACNA2D1,SCO2,CAMK2D,CAV1,LGALS1,EDNRA,THY1,P2RX7
GO: Biological Process	GO:0035051	cardiocyte differentiation		1.571e-06	0.009156	2.758e-05	0.000255	16	145	PDGFRA,PDGFRB,MEF2C,TWIST1,COL14A1,FHL2,FHOD3,PRKG1,NEXN,GATA6,WISP1,BMP2,BMP4,CAMK2D,NR3C1,GREM1
GO: Biological Process	GO:0032270	positive regulation of cellular protein metabolic process		1.598e-06	0.009312	2.796e-05	0.0002586	71	1512	CDKN1A,RAMP1,PDGFRA,PDGFRB,ENPP2,LRRK2,MEF2C,FZD1,DACT1,DLC1,SHC2,CCR1,CCL8,CCL11,MMP9,CNTN1,SFRP2,HTR2B,FN1,WNT5A,RGCC,EIF5A2,IFI16,IGF1,CSF1R,IGFBP4,NKD2,CYR61,PYCARD,PDGFD,CSPG4,SNAI2,GLIPR2,CTGF,PRKD1,IL6,GADD45B,CYP1B1,INHBA,RASSF2,GAS6,DAB2,ITGA5,ZEB2,GHR,BMP2,BMP4,ECSCR,SPHK1,NRK,C3,KDR,C5AR1,FAM129A,RARRES2,CAMK2D,DDR2,CAV1,NUPR1,EDNRA,RPS27L,THBS1,CD3E,P2RX7,TIMP2,TLR1,TNFAIP3,GREM1,TNFR…
GO: Biological Process	GO:0010038	response to metal ion		1.664e-06	0.009699	2.904e-05	0.0002685	27	364	CYBRD1,SERPINF1,LRRK2,MEF2C,PLN,VCAM1,FN1,FOS,FOSB,WNT5A,CP,AQP1,MT2A,IL6,SPARC,STAR,JUNB,SPHK1,C1QA,C3,NT5E,CAMK2D,DUSP1,CAV1,THBS1,CD14,P2RX7
GO: Biological Process	GO:0030595	leukocyte chemotaxis		1.684e-06	0.009813	2.923e-05	0.0002703	19	200	SLIT2,CCR1,CCL8,CCL11,CXCL11,CXCL12,WNT5A,CXCL14,IL6,GAS6,NBL1,SCG2,C3AR1,C5AR1,RARRES2,EDNRA,THBS1,SERPINE1,GREM1
GO: Biological Process	GO:0031401	positive regulation of protein modification process		1.685e-06	0.00982	2.923e-05	0.0002703	61	1230	CDKN1A,RAMP1,PDGFRA,PDGFRB,ENPP2,LRRK2,MEF2C,FZD1,DLC1,SHC2,CCR1,CCL8,CCL11,MMP9,CNTN1,SFRP2,HTR2B,WNT5A,RGCC,IGF1,CSF1R,IGFBP4,CYR61,PYCARD,PDGFD,CSPG4,SNAI2,GLIPR2,CTGF,PRKD1,IL6,GADD45B,INHBA,RASSF2,GAS6,DAB2,ITGA5,ZEB2,GHR,BMP2,BMP4,SPHK1,NRK,C3,KDR,C5AR1,FAM129A,RARRES2,CAMK2D,DDR2,CAV1,NUPR1,EDNRA,THBS1,CD3E,P2RX7,TIMP2,TLR1,GREM1,TNFRSF1B,MARCKS
GO: Biological Process	GO:0043200	response to amino acid		1.713e-06	0.009981	2.953e-05	0.0002731	15	129	PDGFRA,MMP2,COL1A1,COL1A2,COL3A1,COL4A1,COL5A2,COL16A1,PDGFD,CTGF,IL6,BCHE,PTN,ZEB1,TIMP3
GO: Biological Process	GO:0042476	odontogenesis		1.713e-06	0.009981	2.953e-05	0.0002731	15	129	PDGFRA,TWIST1,ADM,FST,COL1A1,COL1A2,AQP1,HTRA1,INHBA,ASPN,GAS1,BMP2,BMP4,LAMB1,EDNRA
GO: Biological Process	GO:0042542	response to hydrogen peroxide		1.722e-06	0.01004	2.96e-05	0.0002738	16	146	PDGFRB,LRRK2,KLF2,MMP2,COL1A1,AQP1,PDGFD,IL6,SOD2,CYP1B1,STAR,SPHK1,GLRX,DUSP1,TNFAIP3,HBB
GO: Biological Process	GO:1902533	positive regulation of intracellular signal transduction		1.766e-06	0.01029	3.026e-05	0.0002798	51	958	PDGFRA,PDGFRB,LRRK2,TRIM22,SHC2,CCR1,CCL8,CCL11,CXCL11,COL3A1,HTR2B,WNT5A,IGF1,CSF1R,IGFBP4,PYCARD,PDGFD,CSPG4,GLIPR2,CTGF,PRKD1,IL6,GADD45B,CYP1B1,RASSF2,GAS6,DAB2,DCN,ZEB2,GHR,GJA1,BMP2,BMP4,SPHK1,NRK,GLRX,C3,KDR,C5AR1,CAMK2D,CAV1,ECM1,LGALS1,EDNRA,THBS1,CD3E,P2RX7,TIMP2,TLR1,GREM1,TNFRSF1B
GO: Biological Process	GO:0050865	regulation of cell activation		1.784e-06	0.0104	3.049e-05	0.000282	35	550	CDKN1A,HLA-A,PDGFRA,PDGFRB,VSIG4,HLX,MEF2C,SERPINE2,AHR,MNDA,VCAM1,SFRP1,WNT5A,IGF1,TNFSF13B,PYCARD,CTGF,PRKG1,IL4R,IL6,IL7R,PAG1,IDO1,INHBA,GAS6,BMP4,ZEB1,CAV1,LGALS1,THBD,THBS1,CD3E,THY1,EGR3,TNFAIP3
GO: Biological Process	GO:0045859	regulation of protein kinase activity		1.817e-06	0.01059	3.096e-05	0.0002863	44	775	CDKN1A,PODNL1,PDGFRB,LRRK2,SHC2,SFRP1,SFRP2,HTR2B,WNT5A,RGCC,GMFG,IGF1,CSF1R,CYR61,PYCARD,PDGFD,CSPG4,IL6,LRRC15,GADD45B,RASSF2,ASPN,GAS6,DAB2,DCN,ZEB2,BGN,GHR,BMP2,BMP4,NRK,C5AR1,DUSP1,DUSP2,DDR2,CAV1,RGS2,THBS1,THY1,P2RX7,TLR1,TNFAIP3,GREM1,MARCKS
GO: Biological Process	GO:0003151	outflow tract morphogenesis		1.862e-06	0.01085	3.162e-05	0.0002925	11	69	MEF2C,TWIST1,FZD1,SEMA3C,SFRP2,WNT5A,GATA6,BMP4,ZFPM2,THBS1,CLDN5
GO: Biological Process	GO:1904019	epithelial cell apoptotic process		1.894e-06	0.01103	3.208e-05	0.0002966	13	98	SFRP4,RGCC,IGF1,IL6,GAS6,BMP4,ECSCR,SCG2,KDR,NDNF,THBS1,SERPINE1,TNFAIP3
GO: Biological Process	GO:0090090	negative regulation of canonical Wnt signaling pathway		1.947e-06	0.01134	3.288e-05	0.000304	17	165	FZD1,DACT1,CTHRC1,BICC1,SFRP1,SFRP2,SFRP4,WNT5A,IGFBP4,NKD2,SNAI2,DKK3,DAB2,BMP2,CAV1,EGR1,GREM1
GO: Biological Process	GO:2000241	regulation of reproductive process		2.064e-06	0.01203	3.469e-05	0.0003208	16	148	SERPINF1,PLAT,PLAU,TPST2,SFRP1,WNT5A,IGF1,INHBA,PTGDS,BMP4,SULF1,NRK,DUSP1,NUPR1,ZFPM2,TIMP1
GO: Biological Process	GO:0036296	response to increased oxygen levels		2.072e-06	0.01207	3.469e-05	0.0003208	7	24	CDKN1A,PDGFRB,PLAU,COL1A1,WNT5A,SOD2,CAV1
GO: Biological Process	GO:0055093	response to hyperoxia		2.072e-06	0.01207	3.469e-05	0.0003208	7	24	CDKN1A,PDGFRB,PLAU,COL1A1,WNT5A,SOD2,CAV1
GO: Biological Process	GO:0030178	negative regulation of Wnt signaling pathway		2.105e-06	0.01226	3.514e-05	0.000325	19	203	APCDD1,FZD1,DACT1,CTHRC1,BICC1,SFRP1,SFRP2,SFRP4,WNT5A,IGFBP4,NKD2,SNAI2,DKK3,DAB2,BMP2,SHISA2,CAV1,EGR1,GREM1
GO: Biological Process	GO:0030449	regulation of complement activation		2.291e-06	0.01335	3.815e-05	0.0003528	8	34	A2M,CFH,PROS1,SERPING1,C3,C3AR1,C5AR1,C7
GO: Biological Process	GO:0030203	glycosaminoglycan metabolic process		2.3e-06	0.0134	3.818e-05	0.0003531	17	167	PDGFRB,SDC2,IGF1,PRELP,VCAN,CSPG4,DCN,ITIH3,BGN,HS3ST3A1,NDNF,OMD,GPC6,OGN,CHSY3,LUM,HAS2
GO: Biological Process	GO:0072104	glomerular capillary formation		2.395e-06	0.01396	3.954e-05	0.0003656	4	5	PDGFRA,PDGFRB,BMP4,TCF21
GO: Biological Process	GO:0072103	glomerulus vasculature morphogenesis		2.395e-06	0.01396	3.954e-05	0.0003656	4	5	PDGFRA,PDGFRB,BMP4,TCF21
GO: Biological Process	GO:0014031	mesenchymal cell development		2.419e-06	0.0141	3.982e-05	0.0003682	18	186	TWIST1,COL1A1,SEMA3C,SFRP1,SFRP2,HTR2B,WNT5A,RGCC,SNAI2,GLIPR2,DAB2,ZEB2,GJA1,BMP2,EDNRA,TGFB1I1,GREM1,HAS2
GO: Biological Process	GO:0071229	cellular response to acid chemical		2.619e-06	0.01526	4.293e-05	0.000397	19	206	PDGFRA,SERPINF1,MEF2C,MMP2,COL1A1,COL1A2,COL3A1,COL4A1,COL5A2,SFRP1,COL16A1,FN1,WNT5A,AQP1,PDGFD,PTGER2,PID1,ZEB1,EGR1
GO: Biological Process	GO:2000242	negative regulation of reproductive process		2.623e-06	0.01528	4.293e-05	0.000397	10	58	SERPINF1,TPST2,WNT5A,IGF1,PTGDS,BMP4,SULF1,DUSP1,ZFPM2,TIMP1
GO: Biological Process	GO:0001837	epithelial to mesenchymal transition		2.688e-06	0.01566	4.387e-05	0.0004057	14	117	TWIST1,COL1A1,SFRP1,SFRP2,WNT5A,RGCC,SNAI2,GLIPR2,DAB2,GJA1,BMP2,TGFB1I1,GREM1,HAS2
GO: Biological Process	GO:0050769	positive regulation of neurogenesis		2.724e-06	0.01587	4.434e-05	0.00041	31	465	MAN2A1,MAP1B,ENPP2,SERPINF1,MEF2C,SLIT2,SERPINE2,BEND6,CXCL12,CNTN1,VIM,FN1,SGK1,WNT5A,PRKD1,IL6,NBL1,ZEB2,STAR,PTN,BMP2,BMP4,SPHK1,KDR,NDNF,TCF4,DPYSL3,ZEB1,NR3C1,TIMP2,MARCKS
GO: Biological Process	GO:1902532	negative regulation of intracellular signal transduction		2.904e-06	0.01692	4.713e-05	0.0004359	32	490	PODNL1,LRRK2,TWIST1,SLIT2,DACT1,SERPINE2,DLC1,MMP9,CXCL12,SFRP1,SFRP2,SFRP4,IGF1,PYCARD,SNAI2,LRRC15,SOD2,RASSF2,ASPN,DAB2,DCN,BGN,BMP4,DUSP1,DUSP2,CAV1,RGS2,THBS1,P2RX7,TIMP2,TIMP3,TNFAIP3
GO: Biological Process	GO:0032355	response to estradiol		2.936e-06	0.01711	4.752e-05	0.0004395	16	152	PDGFRB,AHR,MMP2,COL1A1,SFRP1,WNT5A,POSTN,IGF1,CTGF,GHR,PTN,BMP4,GJB2,GLRX,C3,DUSP1
GO: Biological Process	GO:2000027	regulation of organ morphogenesis		3.022e-06	0.01761	4.878e-05	0.0004511	22	268	TWIST1,FZD1,DACT1,BASP1,CTHRC1,PLAU,SFRP1,SFRP2,WNT5A,SNAI2,PRICKLE2,ASPN,DAB2,PTN,BMP2,BMP4,SULF2,SULF1,GPC6,EDNRA,TNFAIP3,GREM1
GO: Biological Process	GO:0072109	glomerular mesangium development		3.262e-06	0.01901	5.25e-05	0.0004855	6	17	PDGFRB,ACTA2,PDGFD,BMP4,C3AR1,EGR1
GO: Biological Process	GO:0009617	response to bacterium		3.319e-06	0.01934	5.328e-05	0.0004927	36	590	HLA-A,LY96,MEF2C,ADM,PLAU,CXCL11,VCAM1,FMO1,FN1,FOS,WNT5A,IGF1,PYCARD,SLPI,IL6,PROS1,IL10RA,SPARC,IDO1,DCN,PTGER2,STAR,SSC5D,JUNB,KCNJ8,C5AR1,PLSCR4,CAV1,EDNRA,THBD,CD14,P2RX7,TLR1,SERPINE1,TNFAIP3,TNFRSF1B
GO: Biological Process	GO:0030514	negative regulation of BMP signaling pathway		3.36e-06	0.01958	5.379e-05	0.0004975	9	47	FZD1,FBN1,SFRP1,SFRP2,WNT5A,HTRA1,NBL1,CAV1,GREM1
GO: Biological Process	GO:0031347	regulation of defense response		3.39e-06	0.01975	5.412e-05	0.0005005	45	820	A2M,CFH,HLA-A,SERPINF1,LY96,MEF2C,SLIT2,COLEC12,NLRC5,CCR1,CCL8,CCL11,MMP2,WNT5A,IFI16,IFNGR1,CD93,PYCARD,AOC3,CTSK,CTSL,MARCO,IL6,PROS1,HTRA1,IDO1,PTGIS,TRIL,GJA1,SERPING1,C3,C3AR1,C5AR1,C7,TAP1,NT5E,CAV1,EDNRA,CD14,TLR1,SERPINE1,TNFAIP3,TNFAIP6,TNFRSF1B,STOM
GO: Biological Process	GO:2000257	regulation of protein activation cascade		3.645e-06	0.02124	5.803e-05	0.0005366	8	36	A2M,CFH,PROS1,SERPING1,C3,C3AR1,C5AR1,C7
GO: Biological Process	GO:0055065	metal ion homeostasis		3.722e-06	0.02169	5.897e-05	0.0005453	36	593	CYBRD1,PDGFRA,SLC24A3,ADM,SCN7A,CCR1,CCL8,CCL11,CXCL11,PLN,CXCL12,HTR2B,SGK1,CP,MT2A,CORIN,FTL,PRKD1,PRKG1,SOD2,HEPH,GJA1,BMP4,C3AR1,KDR,GNA15,C5AR1,C7,CACNA2D1,SCO2,CAMK2D,CAV1,EDNRA,THY1,P2RX7,SFXN3
GO: Biological Process	GO:0090066	regulation of anatomical structure size		3.724e-06	0.0217	5.897e-05	0.0005453	34	544	EPS8,MAP1B,ACTA2,LRRK2,MRVI1,ADM,SLIT2,AHR,LMOD1,CCL11,MMP2,CXCL12,SEMA3C,HTR2B,FN1,WNT5A,GMFG,FHOD3,AQP1,PYCARD,PRKG1,ARHGAP18,IL7R,SOD2,GJA1,KCNJ8,CDC42EP5,KDR,DPYSL2,CAV1,RGS2,EDNRA,P2RX7,HBB
GO: Biological Process	GO:0055013	cardiac muscle cell development		3.786e-06	0.02206	5.979e-05	0.0005529	11	74	PDGFRA,PDGFRB,COL14A1,FHL2,FHOD3,PRKG1,NEXN,WISP1,BMP4,CAMK2D,NR3C1
GO: Biological Process	GO:0048864	stem cell development		3.804e-06	0.02216	5.99e-05	0.000554	18	192	TWIST1,COL1A1,SEMA3C,SFRP1,SFRP2,HTR2B,WNT5A,RGCC,SNAI2,GLIPR2,DAB2,ZEB2,GJA1,BMP2,EDNRA,TGFB1I1,GREM1,HAS2
GO: Biological Process	GO:0006508	proteolysis		3.832e-06	0.02233	6.018e-05	0.0005565	76	1697	A2M,CFH,SERPINF1,LRRK2,FAP,SERPINE2,SERPINB8,SERPINI1,DLC1,AEBP1,PLAT,PLAU,MMP2,MMP9,RECK,COL6A3,SFRP1,SFRP2,FN1,ADAMTS2,SCG5,CPE,IFI16,AQP1,IGF1,NKD2,CYR61,SRGN,PYCARD,SLPI,CSTA,CORIN,CTGF,CTSK,CTSL,IL6,ADAMTSL2,PROS1,HTRA1,SPOCK1,GAS1,GAS6,DAB2,LXN,ITIH3,FGL2,CFD,FBXL7,ECSCR,SERPING1,C1QA,C1QB,C1QC,C1R,C1S,C3,C3AR1,C5AR1,C7,PRSS35,DUSP1,CAV1,ECM1,ADAM12,RPS27L,TFPI,TGFB1I1,THBS1,P2RX7,TIMP1,TIM…
GO: Biological Process	GO:1901655	cellular response to ketone		3.952e-06	0.02303	6.174e-05	0.000571	12	89	SERPINF1,KLF2,SFRP1,FN1,AQP1,POSTN,IL6,GAS6,PTGER2,STAR,BMP4,NR3C1
GO: Biological Process	GO:0006029	proteoglycan metabolic process		3.952e-06	0.02303	6.174e-05	0.000571	12	89	COL11A1,IGF1,VCAN,CSPG4,DCN,BGN,BMP2,SULF2,SULF1,NDNF,MAN1C1,CHSY3
GO: Biological Process	GO:0051247	positive regulation of protein metabolic process		4.057e-06	0.02364	6.321e-05	0.0005845	73	1611	CDKN1A,RAMP1,PDGFRA,PDGFRB,ENPP2,LRRK2,MEF2C,KLF2,FZD1,DACT1,DLC1,SHC2,CCR1,CCL8,CCL11,MMP9,CNTN1,SFRP2,HTR2B,FN1,WNT5A,RGCC,EIF5A2,IFI16,IGF1,CSF1R,IGFBP4,NKD2,CYR61,PYCARD,PDGFD,CSPG4,SNAI2,GLIPR2,CTGF,PRKD1,IL6,GADD45B,CYP1B1,INHBA,RASSF2,GAS6,DAB2,ITGA5,ZEB2,GHR,GJA1,BMP2,BMP4,ECSCR,SPHK1,NRK,C3,KDR,C5AR1,FAM129A,RARRES2,CAMK2D,DDR2,CAV1,NUPR1,EDNRA,RPS27L,THBS1,CD3E,P2RX7,TIMP2,TLR1,TNFAIP3,…
GO: Biological Process	GO:0002062	chondrocyte differentiation		4.157e-06	0.02422	6.459e-05	0.0005973	13	105	MEF2C,EFEMP1,COL11A1,SFRP2,SNAI2,CTGF,BMP2,BMP4,SULF2,SULF1,TGFBI,GREM1,MAF
GO: Biological Process	GO:0006027	glycosaminoglycan catabolic process		4.221e-06	0.0246	6.542e-05	0.000605	10	61	SDC2,PRELP,VCAN,CSPG4,DCN,BGN,OMD,GPC6,OGN,LUM
GO: Biological Process	GO:0060322	head development		4.408e-06	0.02568	6.813e-05	0.00063	44	802	PDGFRA,LRRK2,HNMT,FZD1,SLIT2,SERPINE2,DLC1,NLGN4X,BASP1,MMP2,POMK,CXCL12,CNTN1,COL1A1,COL3A1,COL4A1,SFRP1,SFRP2,WNT5A,ARX,AQP1,IGF1,CSF1R,PRKG1,INHBA,GAS1,ZEB2,STAR,PTN,BMP2,BMP4,SPHK1,C5AR1,CRISPLD2,FAT4,DPYSL2,NT5E,LAMB1,EDNRA,EGR2,GNB4,CLDN5,DCLK1,MARCKS
GO: Biological Process	GO:0045598	regulation of fat cell differentiation		4.43e-06	0.02581	6.829e-05	0.0006315	14	122	ENPP1,DACT1,SFRP1,SFRP2,WNT5A,IGF1,SNAI2,IL6,SOD2,BMP2,RARRES2,RUNX1T1,ZFPM2,TGFB1I1
GO: Biological Process	GO:0060021	roof of mouth development		4.452e-06	0.02594	6.845e-05	0.000633	12	90	PDGFRA,MEF2C,TWIST1,FZD1,PRRX1,WNT5A,SNAI2,INHBA,GAS1,TCF21,CLDN5,TSHZ1
GO: Biological Process	GO:0043010	camera-type eye development		4.473e-06	0.02606	6.859e-05	0.0006343	25	339	MAN2A1,PDGFRA,PDGFRB,SERPINF1,TWIST1,FBN1,EFEMP1,AHR,COL4A1,VIM,COL8A1,COL8A2,WNT5A,AQP1,CYP1B1,INHBA,GAS1,ZEB2,PTN,GJA1,BMP4,KDR,ZEB1,THY1,MAF
GO: Biological Process	GO:0022407	regulation of cell-cell adhesion		4.577e-06	0.02667	7e-05	0.0006474	29	430	HLA-A,VSIG4,HLX,SERPINE2,CXCL12,VCAM1,WNT5A,RGCC,IGF1,TNFSF13B,PYCARD,SNAI2,PRKG1,IL4R,IL6,IL7R,PAG1,IDO1,BMP2,BMP4,FERMT3,ZEB1,CAV1,LGALS1,CD3E,THY1,EGR3,TNFAIP3,HAS2
GO: Biological Process	GO:0002253	activation of immune response		4.596e-06	0.02678	7.011e-05	0.0006484	33	525	A2M,CFH,VSIG4,LY96,MEF2C,COLEC12,MNDA,RGCC,IFI16,PYCARD,CTSK,CTSL,MARCO,PROS1,PAG1,TRIL,CFD,SERPING1,C1QA,C1QB,C1QC,C1R,C1S,C3,C3AR1,C5AR1,C7,CAV1,CD3E,THY1,CD14,TLR1,TNFAIP3
GO: Biological Process	GO:0010563	negative regulation of phosphorus metabolic process		4.665e-06	0.02718	7.079e-05	0.0006546	36	599	CDKN1A,PODNL1,ENPP1,LRRK2,TWIST1,SLIT2,DACT1,SFRP1,SFRP2,SFRP4,GMFG,IGF1,PYCARD,PRKG1,IL6,LRRC15,GADD45B,INHBA,RASSF2,ASPN,DAB2,DCN,BGN,BMP4,PID1,FAM129A,DUSP1,DUSP2,CAV1,RGS2,EDNRA,THY1,P2RX7,TIMP3,TNFAIP3,GREM1
GO: Biological Process	GO:0045936	negative regulation of phosphate metabolic process		4.665e-06	0.02718	7.079e-05	0.0006546	36	599	CDKN1A,PODNL1,ENPP1,LRRK2,TWIST1,SLIT2,DACT1,SFRP1,SFRP2,SFRP4,GMFG,IGF1,PYCARD,PRKG1,IL6,LRRC15,GADD45B,INHBA,RASSF2,ASPN,DAB2,DCN,BGN,BMP4,PID1,FAM129A,DUSP1,DUSP2,CAV1,RGS2,EDNRA,THY1,P2RX7,TIMP3,TNFAIP3,GREM1
GO: Biological Process	GO:0006022	aminoglycan metabolic process		4.714e-06	0.02747	7.135e-05	0.0006598	17	176	PDGFRB,SDC2,IGF1,PRELP,VCAN,CSPG4,DCN,ITIH3,BGN,HS3ST3A1,NDNF,OMD,GPC6,OGN,CHSY3,LUM,HAS2
GO: Biological Process	GO:0014911	positive regulation of smooth muscle cell migration		4.833e-06	0.02816	7.296e-05	0.0006747	9	49	PDGFRB,PLAU,POSTN,IGF1,PDGFD,CYP1B1,CAMK2D,EGR1,HAS2
GO: Biological Process	GO:0048732	gland development		5.22e-06	0.03042	7.86e-05	0.0007268	32	504	MAN2A1,PDGFRA,PDGFRB,SERPINF1,HLX,SLIT2,SERPINE2,AHR,PLAU,CCL11,MMP2,SEMA3C,SFRP1,VWF,WNT5A,CP,IGF1,CSF1R,SNAI2,IL6,DKK3,SOD2,GATA6,PTN,BMP2,BMP4,SULF2,SULF1,TCF21,CAV1,NR3C1,TNFAIP3
GO: Biological Process	GO:0097306	cellular response to alcohol		5.24e-06	0.03053	7.869e-05	0.0007277	15	141	SERPINF1,KLF2,FZD1,MMP2,SFRP1,AQP1,IGF1,SNAI2,IL6,INHBA,STAR,PTN,BMP4,GLRX,NR3C1
GO: Biological Process	GO:0048638	regulation of developmental growth		5.496e-06	0.03202	8.232e-05	0.0007613	25	343	MAP1B,HLX,MEF2C,SLIT2,BASP1,AHR,COL14A1,CXCL12,SEMA3C,SFRP1,SFRP2,FN1,WNT5A,ARX,IGF1,HOPX,GATA6,GHR,WISP1,GJA1,BMP4,NRK,C3,DPYSL2,NR3C1
GO: Biological Process	GO:0030111	regulation of Wnt signaling pathway		5.792e-06	0.03375	8.654e-05	0.0008003	24	322	APCDD1,LRRK2,FZD1,DACT1,CTHRC1,BICC1,COL1A1,SFRP1,SFRP2,SFRP4,WNT5A,IGFBP4,NKD2,SNAI2,DKK3,DAB2,ZEB2,BMP2,SULF2,SULF1,SHISA2,CAV1,EGR1,GREM1
GO: Biological Process	GO:0055006	cardiac cell development		6.405e-06	0.03732	9.545e-05	0.0008827	11	78	PDGFRA,PDGFRB,COL14A1,FHL2,FHOD3,PRKG1,NEXN,WISP1,BMP4,CAMK2D,NR3C1
GO: Biological Process	GO:2000725	regulation of cardiac muscle cell differentiation		6.465e-06	0.03767	9.61e-05	0.0008887	7	28	MEF2C,COL14A1,WISP1,BMP2,BMP4,NR3C1,GREM1
GO: Biological Process	GO:0006887	exocytosis		6.534e-06	0.03807	9.688e-05	0.0008959	29	438	A2M,LRRK2,F13A1,CCR1,CCL8,VSNL1,VWF,FN1,IGF1,NKD2,SRGN,IL4R,PROS1,SPARC,VAMP5,GAS6,ISLR,ITIH3,CFD,GLRX,SERPING1,RAB31,RARRES2,ECM1,THBS1,P2RX7,TIMP1,TIMP3,SERPINE1
GO: Biological Process	GO:0002520	immune system development		6.588e-06	0.03839	9.744e-05	0.0009011	49	949	CEBPD,PDGFRA,PDGFRB,TMEM176A,HLX,MEF2C,MEIS2,KLF2,TYROBP,AHR,CCR1,MMP9,FST,ITM2A,VCAM1,SFRP1,SFRP2,ANGPT2,TMEM176B,OSTM1,FOS,WNT5A,IFI16,CSF1R,IL4R,IL6,IL7R,SOD2,IDO1,INHBA,RASSF2,GAS6,GIMAP1,HEPH,BMP4,JUNB,C1QC,C3,C3AR1,KDR,ZEB1,TCF21,LGALS1,CD3E,LMO2,EGR1,EGR3,TNFAIP3,LRRC17
GO: Biological Process	GO:0090101	negative regulation of transmembrane receptor protein serine/threonine kinase signaling pathway		6.999e-06	0.04078	0.0001032	0.0009547	13	110	FZD1,FBN1,FST,SFRP1,SFRP2,WNT5A,ADAMTSL2,HTRA1,ASPN,NBL1,CAV1,TGFB1I1,GREM1
GO: Biological Process	GO:0036072	direct ossification		7.034e-06	0.04098	0.0001032	0.0009547	4	6	MMP2,MN1,COL1A1,CTSK
[truncated: 1,190 more rows]

## Sheet: Table S7
Table S7. Gene set enrichment results for 1436 numbers of genes unique to PDX-donor using Toppgene software
[truncated: 811 more rows]

[truncated: 3 more sheets: Table S8, Table S9, Table S10]
